# Supplementary material for: Combinatorial targeting of menin and the histone methyltransferase DOT1L as a novel therapeutic strategy for treatment of chemotherapy-resistant ovarian cancer
Source: Cancer Cell Int. 2022 Nov 4;22:336. doi: 10.1186/s12935-022-02740-6 (PMC9636786; doi:10.1186/s12935-022-02740-6)
Supplement: Supplementary file 2 — Supplementary Material 2: Table S1A. Differentially expressed transcripts in PEO1 cells transfected with MEN1-targeting siRNA vs transfected with scramble siRNA, determined by stranded RNA-Seq. Table S1B. Differentially expressed transcripts in PEO4 cells transfected with MEN1-targeting siRNA vs transfected with scramble siRNA, determined by stranded RNA-Seq. Table S1C. Differentially expressed transcripts in PEO1 cells following MI-136 (0.8 µM) treatment for 9 days. Table S1D. Differentially expressed transcripts in PEO4 cells following MI-136 (0.8 µM) treatment for 9 days. Table S1E. Differentially expressed transcripts in PEO1 cells following EPZ5676 (3.2 µM) treatment for 9 days. Table S1F. Differentially expressed transcripts in PEO4 cells following EPZ5676 (3.2 µM) treatment for 9 days. Table S1G. Differentially expressed transcripts in PEO1 cells following EPZ5676 (3.2 µM) and MI-136 (0.8 µM) treatment for 9 days. Table S1H. Differentially expressed transcripts in PEO4 cells following EPZ5676 (3.2 µM) and MI-136 (0.8 µM) treatment for 9 days [file 12935_2022_2740_MOESM2_ESM.xlsx]

## Sheet: Summary
Summary
Table S1A: Differentially expressed transcripts in PEO1 cells transfected with MEN1-targeting siRNA vs transfected with scramble siRNA, determined by stranded RNA-Seq
Table S1B: Differentially expressed transcripts in PEO4 cells transfected with MEN1-targeting siRNA vs transfected with scramble siRNA, determined by stranded RNA-Seq
Table S1C: Differentially expressed transcripts in PEO1 cells following MI-136 (0.8 μm) treatment for 9 days
Table S1D: Differentially expressed transcripts in PEO4 cells following MI-136 (0.8 μm) treatment for 9 days
Table S1E: Differentially expressed transcripts in PEO1 cells following EPZ5676 (3.2 μm) treatment for 9 days
Table S1F: Differentially expressed transcripts in PEO4 cells following EPZ5676 (3.2 μm) treatment for 9 days
Table S1G: Differentially expressed transcripts in PEO1 cells following EPZ5676 (3.2 μm) and MI-136 (0.8 μm) treatment for 9 days
Table S1H: Differentially expressed transcripts in PEO4 cells following EPZ5676 (3.2 μm) and MI-136 (0.8 μm) treatment for 9 days

## Sheet: Diff Exp PEO1 MEN1 siRNA vs C-
Table S1A: Differentially expressed transcripts in PEO1 cells transfected with MEN1-targeting siRNA vs transfected with scramble siRNA, determined by stranded RNA-Seq
Gene	Fold-Change	padj
FGF19	-8.0627	0.0108521
IRAK2	-5.5239	0.00715467
C9orf153	-5.46327	0.0183342
SCNN1G	-4.63056	2.09e-114
VWA3B	-4.08845	0.0219168
AC138649.1	-3.71669	0.0471783
ZNF732	-3.68734	0.00569944
UPK1B	-3.5491	7.29e-18
LINC01424	-3.50341	0.0166866
PLP2	-3.48652	3.5e-48
SCNN1B	-3.3219	9.45e-60
ALDOC	-3.29272	0.00815686
BRINP2	-3.04782	2.83e-21
CEACAM6	-2.98637	4.4e-05
ADAM19	-2.9256	9.83e-37
PTBP1	-2.89108	1.29e-41
NID2	-2.88009	1.76e-33
MYBL2	-2.83713	3.88e-21
TGM2	-2.80041	6.29e-47
VNN1	-2.74275	0.000476834
ANKRD22	-2.74159	0.000873874
H2BU1	-2.74067	1.21e-13
RNASEH2A	-2.7377	0.00458252
LINC00628	-2.69782	0.0320407
ETV4	-2.69321	8.49e-23
H4C11	-2.67106	0.00341994
RHEBL1	-2.66075	0.00806502
FAM72C	-2.65013	0.000883543
CCBE1	-2.64593	2.11e-24
H3C1	-2.63415	1.61e-12
SLC23A3	-2.59845	0.0236711
AC020658.3	-2.59801	0.0276494
UCHL1	-2.57247	4.67e-05
TYMSOS	-2.57173	0.0156712
CCDC168	-2.56654	0.048563
SFTA1P	-2.55167	2.17e-08
IL1R2	-2.55001	1.12e-21
SH3TC2-DT	-2.49659	0.000806082
TNF	-2.49337	1.63e-08
RN7SL809P	-2.48881	0.0343941
MICB	-2.48491	3.79e-10
ELFN2	-2.48225	8.46e-08
SIRPB1	-2.47838	3.32e-16
SNHG31	-2.45083	0.0476412
CLMP	-2.44742	4.26e-14
MEN1	-2.42209	6.05e-53
H2AW	-2.4209	8.37e-10
AC253536.6	-2.37999	0.0234473
SIRPAP1	-2.36398	0.0239052
SOAT2	-2.35874	0.00233754
SRPX2	-2.34884	4.99e-09
EMP1	-2.32589	1.18e-05
NIPAL4	-2.32458	0.00719192
PYGM	-2.30285	0.00927077
AC091057.4	-2.29414	0.00486428
HSD17B6	-2.2875	0.0235181
H3C8	-2.28202	1.23e-06
HAL	-2.2696	0.0152183
MIR9-1HG	-2.26874	0.00563804
HERC5	-2.26635	0.0330665
PAQR8	-2.26605	0.0234767
AC011447.6	-2.24524	0.03214
ADGRF5	-2.24359	2.79e-08
PANX2	-2.24019	4.28e-05
AL109809.2	-2.22358	0.0382466
DPP4	-2.22154	0.00135985
TSPAN5	-2.20863	1.25e-47
NCEH1	-2.20263	5.67e-15
INSYN2B	-2.20142	0.00109062
PDGFA	-2.19905	1.22e-09
GNG4	-2.18648	6.74e-08
TFPI2	-2.18325	2.8e-10
CENPA	-2.16289	2.65e-17
PPP6R1	-2.15987	1.27e-06
LINC01968	-2.15772	0.0476271
SNORD3B-1	-2.15537	0.0274934
SH3TC2	-2.15372	2.89e-26
IER3	-2.15315	3.82e-05
SLC7A5	-2.14992	5.5e-23
RND1	-2.12557	0.0163167
TMEM74	-2.11677	0.0147938
AL109809.4	-2.10958	0.00810952
VSTM1	-2.09982	0.049834
RASD1	-2.09742	0.0195785
AL135999.2	-2.09042	0.0297065
HMGB1P5	-2.08316	0.00978064
ETV5	-2.07966	1.51e-14
PTGES	-2.07718	7.93e-10
FAM72D	-2.07509	2.7e-05
YWHAZP3	-2.07298	0.0298101
H3C7	-2.07005	2.46e-06
H2BC14	-2.06347	0.00034133
MEOX1	-2.06258	0.0124933
WNT2B	-2.05856	4.01e-07
H3C13	-2.05277	0.000187552
DLGAP1	-2.05175	1.92e-05
AMIGO2	-2.04845	2.04e-21
H2AC8	-2.04644	0.00464733
H2BC10	-2.03812	5.49e-05
H4C1	-2.03766	0.00492939
AL606834.1	-2.03607	0.0114286
CFAP43	-2.03135	0.00528908
GPR19	-2.02776	5.23e-07
H2AC11	-2.01589	2.23e-06
FAM43A	-2.01377	0.000227124
TMPO-AS1	-2.01347	1.14e-07
H3C10	-2.0075	8.31e-07
NDUFV2-AS1	-2.00643	0.0180676
LRRIQ1	-2.00473	0.00647933
TK1	-2.00369	0.000162591
H1-5	-2.00289	0.00034133
SIRPB3P	-2.00063	0.0162233
AC000068.1	-1.9997	0.0274382
H2AC14	-1.99618	0.000412564
RAB3B	-1.99505	5.09e-07
H3C2	-1.99042	0.000943542
ATP8A2	-1.99041	6.34e-18
DGKG	-1.98865	0.0121287
BHLHA15	-1.98542	0.000250574
CDC20P1	-1.97804	3.68e-06
AC093627.1	-1.97666	0.0198401
JAM3	-1.96977	0.000361764
SPNS2	-1.96891	0.00047921
SLCO4A1	-1.96751	0.00158344
AURKB	-1.95621	7.59e-13
LAMP3	-1.95194	0.0434013
PLCXD3	-1.95034	0.0033898
KIAA1549L	-1.9468	5.43e-06
H2AC12	-1.9441	1.75e-06
H1-3	-1.94011	0.000100927
H2AC13	-1.93478	1.15e-06
RASD2	-1.93346	0.00319865
AC026401.3	-1.92964	1.98e-05
SPC25	-1.92796	7.55e-08
ZNF835	-1.92353	0.0139504
H3C12	-1.92158	0.000560955
H2BC5	-1.92097	0.00831646
GABPB1	-1.91925	1.1e-19
SDR16C5	-1.90995	0.000726679
H4C2	-1.90951	0.0302929
THEGL	-1.90816	0.0195847
ERVMER34-1	-1.89778	1.37e-06
H3C3	-1.89659	0.00226776
CCNA2	-1.89609	4.2e-07
ISLR2	-1.89571	0.00286016
H2BC18	-1.89311	0.00367023
MTCL1	-1.8901	2.73e-05
H2BC11	-1.88854	0.0046845
H4C8	-1.88825	1.43e-06
NTAN1	-1.88797	1.04e-11
ASRGL1	-1.88754	3.26e-06
AC104024.2	-1.87833	0.0432308
H2BC7	-1.8722	0.0201299
H2BC6	-1.87015	0.0453055
UPP1	-1.86419	0.00145621
MDGA1	-1.86407	9.48e-07
GNB4	-1.86388	1.79e-06
HMMR	-1.86224	5.44e-06
H2AC4	-1.86025	0.00230514
HTR1D	-1.85897	0.0102176
SLC2A4RG	-1.85428	0.0152393
PDCD6IPP2	-1.85112	1.04e-06
RAD51	-1.8507	1.64e-16
MPV17L	-1.84627	1.17e-17
ZYG11A	-1.84546	2.21e-08
CST6	-1.84343	2.99e-06
PLK1	-1.84187	4.17e-05
ZXDA	-1.83937	2.32e-10
WNT7B	-1.83713	0.000147714
H2BC17	-1.8301	0.00785357
KLK5	-1.83003	3.42e-08
SERPINB7	-1.82775	0.00501312
CDCA3	-1.82362	1.7e-16
HJURP	-1.82287	2.23e-10
GEM	-1.82188	3.22e-05
AC011503.2	-1.82006	0.0441798
SPC24	-1.81797	0.00026745
BIRC5	-1.81781	3.26e-06
CLDN11	-1.81613	8.84e-05
LRRC37A9P	-1.81393	0.00615935
CLDN16	-1.81281	0.0033184
MRPL51	-1.81221	1.97e-06
NMU	-1.81023	2.34e-09
AC026740.1	-1.80992	0.0268702
SYT16	-1.80878	1.57e-08
H2AC15	-1.80354	0.00150347
CDCA5	-1.80314	0.0346276
H2BC3	-1.80207	0.000225108
RRM2	-1.79926	2.81e-18
DMC1	-1.79862	0.0245392
BDKRB1	-1.79747	2.6e-05
MMP15	-1.7969	0.00306261
H2AC16	-1.79443	8.86e-06
RNASEH1-AS1	-1.79434	7.39e-06
ZDHHC12	-1.78982	0.00123456
CDCA2	-1.78949	4.14e-17
RMI2	-1.78837	9.93e-10
H4C4	-1.78273	1.81e-07
EFHD2	-1.78061	0.00531429
KIF2C	-1.77992	1.18e-16
ALDH1A3	-1.77975	8.34e-31
ADGRF1	-1.77775	1.14e-07
ACBD7	-1.7773	0.000907453
CSKMT	-1.77691	1.6e-07
LIPH	-1.77408	0.000105464
PROB1	-1.77329	0.0217042
TEX30	-1.77227	0.000760315
CDC6	-1.76944	9.2e-20
CDC20	-1.76661	2.06e-12
CENPN	-1.76477	3.81e-10
SCN5A	-1.76432	4.36e-06
ACOT7	-1.76324	0.00609513
CCNF	-1.76101	0.000907453
WDR62	-1.75906	0.00113473
TAFA3	-1.75795	0.00185211
DUSP4	-1.75764	8.6e-11
SEPTIN14P12	-1.75605	0.0321047
ARHGAP11A	-1.75561	1.17e-10
DPYSL5	-1.75404	0.0231599
MTFR2	-1.7528	1.48e-07
CHAC1	-1.74996	4.39e-06
LRR1	-1.74972	4.57e-11
AFAP1L1	-1.74959	9.1e-07
RPA3	-1.74839	0.000356032
RBP7	-1.74742	0.0031674
TICRR	-1.74709	7.72e-06
CDC25C	-1.74565	8.7e-06
FOSL1	-1.74555	7.27e-05
H4C6	-1.74542	0.00417511
H2AX	-1.74474	0.000302819
MALL	-1.74465	2.13e-06
CENPU	-1.74417	8.46e-08
CCNB1	-1.74159	1.86e-16
CENPM	-1.74113	0.00577261
PPP1R16B	-1.73991	3.56e-05
ITGB2-AS1	-1.73962	0.0198519
TIMP4	-1.73929	0.00486135
BRCA2	-1.73422	1.55e-07
MT2A	-1.73412	2.47e-05
HAS3	-1.73404	0.0162528
SAV1	-1.73139	4.79e-09
NGF	-1.73078	7.43e-05
TIMELESS	-1.7302	2.27e-17
NCAPG	-1.72793	6.12e-09
TUBA1B	-1.72591	8.79e-13
ARNTL2	-1.72486	4.06e-06
EIF4EBP1	-1.72472	0.000115644
ORC1	-1.72429	5.33e-13
CDC25A	-1.72174	1.59e-06
FOSB	-1.72002	8.42e-05
PKMYT1	-1.71979	0.0194857
GPX4	-1.71957	1.59e-06
TEX15	-1.71857	0.00216907
BARX2	-1.71176	8.08e-09
ZNF367	-1.70836	6.64e-08
PIMREG	-1.70648	2.02e-07
H2BC8	-1.70557	5.62e-10
ALKAL2	-1.70444	0.0316377
TNFRSF21	-1.70139	1.56e-18
GINS2	-1.70043	0.000472701
PSORS1C2	-1.69964	0.0432918
PCNA	-1.69956	2.67e-09
IER5	-1.69942	0.0036967
C15orf48	-1.699	0.00010094
ABLIM3	-1.69893	2.92e-06
CTH	-1.69568	0.00316635
EXO1	-1.69225	7.64e-09
CEP55	-1.69219	0.000105776
ULBP1	-1.6902	0.0283988
INHBA	-1.68991	5.53e-10
MAB21L1	-1.68763	0.00303226
PHF19	-1.68747	1.48e-14
GAL	-1.68358	0.000443807
FBXO48	-1.68166	0.0068778
MYEOV	-1.68112	4.14e-06
KHDRBS3	-1.68095	6.18e-06
CDKN3	-1.68011	0.0228958
CDCA8	-1.67994	8.58e-10
DKK3	-1.67926	0.000721842
MELK	-1.67876	0.0180676
PTPRH	-1.67871	0.0480603
POC1A	-1.67806	5.01e-06
H3-2	-1.67673	0.00172203
PMAIP1	-1.67645	1.86e-08
ZWILCH	-1.67588	1.45e-07
MPP2	-1.6758	0.0288951
PRIM1	-1.67507	6.05e-05
PPP1R14C	-1.67314	3.34e-08
NTF3	-1.67198	0.00169559
CKS1B	-1.67076	5.79e-07
NUF2	-1.67017	0.000514261
LOXL3	-1.66582	8.25e-05
SERTAD1	-1.6647	0.004609
H2BC4	-1.66432	0.0223005
FAM20C	-1.66347	0.0455005
MIS18A	-1.66297	0.000102651
RNF223	-1.66253	0.00231686
TRHDE	-1.66146	0.00378425
MRPL55	-1.66071	0.00340301
OIP5	-1.66026	7.13e-11
RELL1	-1.65977	9.11e-05
MT1A	-1.65721	0.000108997
CATSPER1	-1.6572	0.0380072
AC091057.1	-1.657	0.000146054
CXCL8	-1.65551	0.0035475
NCAPH2	-1.65544	0.0334629
H2BC15	-1.65345	1.53e-06
MCM10	-1.65258	1.48e-12
SKA1	-1.65038	2.68e-05
SKA3	-1.65001	2e-06
HAUS8	-1.64974	0.000116559
DIAPH3	-1.64943	4.26e-12
SHCBP1	-1.64872	0.000344076
AC015813.6	-1.64817	0.00017071
INCENP	-1.64757	3.13e-12
KIF4A	-1.6475	2.83e-09
ERCC6L	-1.64693	6.52e-05
MNS1	-1.64655	0.00178552
LMNB2	-1.64384	7.8e-05
H4C3	-1.64361	0.000189592
FANCI	-1.64331	8.3e-26
RAD54L	-1.64129	0.000142337
CFAP20DC	-1.64071	0.00011389
CCND1	-1.64067	8e-08
NCAPG2	-1.63919	1.98e-17
ESCO2	-1.63915	0.0391378
CBX2	-1.63754	0.0127519
NUS1	-1.63484	3.05e-17
MANEAL	-1.63426	9.41e-09
GPSM2	-1.63389	1.77e-13
AURKA	-1.63174	0.00170817
TACC3	-1.63146	0.000432591
CDC7	-1.63008	2.33e-05
FCRLB	-1.62939	0.00909227
SRPX	-1.62811	0.0104618
FGD6	-1.62738	3.05e-05
POLQ	-1.62729	4.17e-13
H2BC12	-1.62508	0.000279028
KRT86	-1.62444	0.00847981
MYRIP	-1.62421	0.0420755
GMNN	-1.62415	1.58e-05
PRPF4	-1.62406	3.1e-08
DLGAP5	-1.62237	2.34e-05
C1orf112	-1.62188	2.12e-07
SPAG5	-1.62187	5.41e-16
MT1L	-1.62106	5.65e-05
AL132800.1	-1.62035	0.00920646
TRAIP	-1.61947	0.00356227
NDE1	-1.61839	2.27e-17
GIPC2	-1.61773	2.87e-06
NCAPH	-1.61609	1.27e-07
ARHGEF39	-1.61505	1.17e-08
ING2	-1.61466	0.00206813
PPARD	-1.61424	7.28e-09
MGLL	-1.61383	9.97e-16
RBL1	-1.61378	4.39e-15
ATAD2	-1.61354	6.63e-13
NFE2L1-DT	-1.61352	0.0489322
LPL	-1.61318	0.00278532
TPX2	-1.61026	6.89e-10
CCNB2	-1.60996	0.0338916
PAQR5	-1.60947	1.59e-06
CDT1	-1.60796	0.0039927
GGH	-1.60771	3.63e-05
ZWINT	-1.60741	1.26e-10
RACGAP1	-1.60721	1.64e-13
BRCA1	-1.60702	1.79e-09
NDC80	-1.60632	2.73e-11
GCAT	-1.60616	0.00888433
CMTM7	-1.60613	1.02e-14
KCNF1	-1.60556	0.00947551
AP002360.1	-1.60438	0.0460742
FAM83D	-1.60417	0.0280686
KIF20A	-1.6023	2.91e-09
LIMK1	-1.60161	0.00376139
RHNO1	-1.60096	0.00107902
HELLPAR	-1.60035	0.0191168
FAAP24	-1.59939	0.000965699
SLC6A9	-1.59876	1.63e-06
B4GALNT1	-1.59805	3.33e-05
G6PD	-1.59797	7.4e-08
XDH	-1.59657	0.000472701
DUT	-1.59642	0.0158157
PPARG	-1.59521	4.01e-10
CDC45	-1.59412	1.77e-10
ANLN	-1.5901	0.00115405
IRF7	-1.58897	0.0124205
TYMS	-1.58841	7.64e-09
NEK2	-1.58728	3.73e-06
SLC22A3	-1.58707	7.26e-12
LMNB1	-1.5866	1.57e-05
NCAPD2	-1.58531	7.29e-31
CDK1	-1.5849	0.00432249
E2F7	-1.58383	1.61e-09
EVA1A	-1.5823	0.000904702
KLK10	-1.58052	2.97e-05
TCF19	-1.58019	1.16e-08
DEPDC1B	-1.57971	2.52e-08
TRIP13	-1.57885	7.05e-17
XRCC4	-1.57878	0.000783718
PLK4	-1.57778	0.0079942
LINC01572	-1.577	0.00472036
TRIM69	-1.57632	1.11e-07
CIP2A	-1.57624	7.45e-07
IL7R	-1.57503	0.0320521
AC015712.6	-1.57361	0.00340212
STRIP2	-1.5724	5.41e-07
NEIL3	-1.57191	6.98e-06
H1-2	-1.5681	0.00688832
SHANK3	-1.56799	0.0299191
H3C11	-1.56745	3.98e-07
AREG	-1.56679	0.0338917
RAD51AP1	-1.56653	1.2e-07
UBE2C	-1.56633	8.74e-11
ESPL1	-1.56631	0.00010073
FGFBP1	-1.56493	0.00553041
MICAL2	-1.5643	4.07e-15
IGFBP3	-1.5642	0.00278674
SULT2B1	-1.56344	2.45e-10
DDAH1	-1.56248	0.00601901
CLEC4O	-1.56217	8.57e-10
HMGA1	-1.56198	2.54e-08
FOXM1	-1.56135	0.00247199
SEC14L1	-1.55999	4.38e-20
ADTRP	-1.55931	0.0301886
RAD51C	-1.55889	0.00197851
TTC7A	-1.55873	0.0280458
ASPM	-1.55823	0.0456374
SCG5	-1.55819	1.46e-06
TCOF1	-1.55816	1.48e-14
THOC3	-1.55566	0.0429154
CENPK	-1.55465	0.0084994
DPP9	-1.55436	2.35e-11
ATOX1	-1.55341	7.18e-11
FANCD2	-1.553	4.33e-11
KIF23	-1.55185	5.77e-05
CKAP2L	-1.55173	0.0259239
MTHFD2	-1.55076	1.83e-09
HMGB2	-1.55063	0.00012575
SIRPA	-1.55019	8.47e-12
ECT2	-1.54969	0.038673
GINS4	-1.54883	2.17e-05
XK	-1.54849	0.000288567
STIL	-1.54724	0.0254027
CLSPN	-1.54597	1.31e-08
KCNS3	-1.54577	3.49e-10
IL18R1	-1.54469	0.0172439
AVPI1	-1.54452	0.000390601
ASF1B	-1.54415	1.63e-06
TSPAN15	-1.54404	2.62e-14
NSUN7	-1.54337	3.31e-05
CENPH	-1.5431	0.00769633
ELK3	-1.54294	0.00466727
E2F2	-1.54261	0.000311107
LINC00857	-1.54171	0.000544903
KIF15	-1.5414	7.25e-07
CAV1	-1.5413	0.028655
SLC35G2	-1.54039	3.06e-05
KNSTRN	-1.54022	0.000771632
GJC1	-1.53927	0.0146111
SMOX	-1.53881	0.0103166
PALM2AKAP2	-1.5382	0.00186242
AC093323.1	-1.53809	0.0145146
PPP1R15A	-1.53804	0.0146416
HYLS1	-1.53789	0.00996565
FSBP	-1.53774	0.00421307
IQGAP3	-1.53751	5.67e-15
PHACTR2	-1.53686	0.0401333
UHRF1	-1.53657	0.00049603
THAP4	-1.53431	9.72e-07
GTSE1	-1.53374	3.68e-11
LRTOMT	-1.53334	0.0304472
YAP1	-1.53312	0.000115587
H2AC21	-1.53287	0.0274545
TPM3	-1.53284	5.76e-05
SLC7A11	-1.53249	0.00143084
MCM3	-1.53218	0.0024628
DTYMK	-1.53207	0.0455399
CHRNA5	-1.53196	4.49e-06
CDCA4	-1.52985	1.45e-06
HROB	-1.52956	2.26e-05
MAD2L1	-1.529	0.0161498
AC008079.1	-1.52842	0.0121509
FRS3	-1.52833	0.0250384
GSTCD	-1.52724	2.12e-06
MAD2L1BP	-1.52717	0.00196223
AC125807.2	-1.52713	0.00715961
DCLRE1B	-1.52682	3.05e-06
IVL	-1.52674	0.00205554
TMEM51	-1.52671	0.0034054
RAD54B	-1.52488	0.00996817
PSMB2	-1.52483	3.57e-07
ZXDB	-1.52442	9.37e-05
PIM1	-1.5243	0.000628113
PRDX1	-1.52355	0.000108128
TUBA1C	-1.52243	0.000457667
ADRB2	-1.52128	0.00182414
CWH43	-1.52098	0.0037615
SLC3A2	-1.52094	0.0212297
GABPB2	-1.52053	2.03e-05
MYH10	-1.52044	1.14e-10
TOP2A	-1.51981	0.000168523
C10orf88B	-1.51921	0.0383901
TTYH3	-1.51913	0.0299052
FKBP5	-1.51859	5.56e-06
LINC01018	-1.51811	0.00046678
PRR11	-1.51723	0.000177094
MCM4	-1.51658	0.000548787
MESD	-1.51581	0.00268519
CENPE	-1.51569	0.0346687
KIF18A	-1.5156	0.00352944
MAL2	-1.51534	0.00557928
FAM72B	-1.51456	0.0191355
ZNF319	-1.51446	5.69e-06
SMC4	-1.5139	0.00293522
CENPL	-1.51287	1.28e-06
SQOR	-1.5122	9.05e-05
CNOT9	-1.51153	1.33e-07
E2F8	-1.51061	0.00065738
FABP5	-1.50971	0.00491087
NRM	-1.50922	0.00116731
AFAP1-AS1	-1.50755	0.00718841
ZNF778	-1.50713	5.1e-09
SLC1A5	-1.50631	1.96e-06
YWHAH	-1.50622	1.4e-08
PPIAP22	-1.50579	0.00661561
XRCC3	-1.5047	0.000589571
CDC25B	-1.50418	0.00909227
MCM5	-1.50377	7.43e-12
CENPO	-1.50187	6.5e-16
BOLA3	-1.50151	3.79e-07
AC068831.6	-1.50109	0.0160827
CENPF	-1.50085	0.0014619
PTGIS	-1.50071	1.72e-05
ZNF98	-1.50006	0.000709475
ADRM1	-1.49979	0.0204359
KPNA2	-1.49728	2.95e-07
RTTN	-1.49712	0.000224695
DUSP28	-1.49689	0.00397893
C1QTNF1	-1.49436	0.000667048
KIFC1	-1.49404	2.97e-06
AC010624.5	-1.49279	0.0402378
BUB1	-1.49224	0.00357724
RTKN2	-1.49207	0.00339824
NUDT15	-1.49205	0.00182157
NMB	-1.49042	1.02e-06
ALDH1L2	-1.48974	0.00017183
RFC3	-1.48831	0.00014157
FANCB	-1.48759	1.58e-05
CLCN3P1	-1.48681	0.0495119
SMC2	-1.486	0.00256953
CEP128	-1.4856	0.00445303
STK39	-1.48543	2.78e-06
ZSCAN12P1	-1.48472	0.0429617
PAK4	-1.4847	0.0332487
LINC00958	-1.48459	0.00640496
KIF11	-1.48456	9e-05
MB21D2	-1.48447	2.26e-05
OCLN	-1.48392	0.000126899
CCDC77	-1.4836	0.0050394
HASPIN	-1.48337	5.1e-05
MASTL	-1.48301	0.0066126
SCML2	-1.48253	0.00275945
AC145207.5	-1.48195	0.000254302
KLF4	-1.48138	0.000244215
TROAP	-1.48069	2.84e-10
CYSRT1	-1.47979	0.0194966
NUP85	-1.47918	2.35e-09
KIF18B	-1.47731	0.00175574
FANCM	-1.47703	1.55e-07
CCN3	-1.47676	3.14e-06
CDH4	-1.47636	2.64e-06
GNA11	-1.47582	0.00847981
POMGNT2	-1.47557	3.06e-05
EMC3-AS1	-1.47531	0.0133959
PCK2	-1.47446	0.0152578
ARHGEF26	-1.47441	0.0160708
CHAF1B	-1.4736	0.000144107
SERPINE2	-1.473	3.98e-07
PLAGL2	-1.47293	0.000803424
AC106795.1	-1.47278	0.00971071
SPDL1	-1.47175	0.000244215
BCL3	-1.47159	1.5e-05
AC093673.1	-1.46942	0.0387339
S1PR3	-1.46919	1.58e-07
DOP1B	-1.46888	7.44e-08
NAV2	-1.46808	0.0131018
PCLAF	-1.46799	0.0280686
DTL	-1.46771	6.43e-05
NFIL3	-1.46762	0.00405952
AC010615.2	-1.4675	1.3e-05
C5orf34	-1.4672	0.000366191
WDHD1	-1.46666	4.99e-06
H2AC6	-1.46466	0.00311691
ZNF530	-1.46364	0.00145515
NSD2	-1.46362	6.11e-09
BMERB1	-1.46339	0.00319139
CDCA7	-1.46315	0.000433906
ECE1	-1.46312	1.55e-06
CENPI	-1.46276	8.45e-07
RAB3IL1	-1.46225	0.0194967
DONSON	-1.46177	0.000142337
RNF187	-1.46146	0.040304
EIF4EBP2	-1.46132	0.00146981
AXL	-1.4604	0.000363815
BUB1B	-1.45976	0.00466668
ORC6	-1.4589	4.37e-07
CCNE2	-1.45874	0.0332987
AC005336.1	-1.45713	0.0227553
ARNTL	-1.45629	0.000119384
SLC1A4	-1.45627	0.000907453
NKX3-1	-1.45575	0.0231689
KATNA1	-1.45471	0.000735345
SKA2	-1.45369	0.000307156
ADCY1	-1.45292	5.29e-07
CCSAP	-1.45287	8.15e-05
NPAS2	-1.45274	0.0019796
POLE	-1.45263	1.19e-05
RANBP1	-1.45256	2.67e-08
XRCC2	-1.4523	0.000959156
ZNF90	-1.45117	0.000175934
TDRD7	-1.44992	0.00395323
MCM7	-1.44925	2.92e-05
PEG10	-1.44872	0.0164808
SH2D4A	-1.4486	0.000134496
NFKBIA	-1.44853	0.0146416
ZNF609	-1.44832	3.99e-05
GSK3A	-1.44741	0.0178109
POLR2I	-1.44721	0.00464909
ARHGAP19	-1.44658	0.000869779
AC012073.1	-1.44621	0.0267984
PAQR4	-1.446	0.00654843
RFC2	-1.44552	1.79e-05
RGS3	-1.44509	0.000598891
DOLPP1	-1.44504	0.00291168
APOLD1	-1.4445	0.0342314
LINC02693	-1.44447	0.000430286
OAS3	-1.44409	0.000843478
KCTD9	-1.44354	0.00315044
DEPDC1	-1.44307	0.0499725
PCDH1	-1.44199	2.35e-05
AUNIP	-1.44199	0.00202655
ZNF257	-1.44181	0.00439946
PAX9	-1.44129	0.000594877
C21orf58	-1.44058	0.0474461
UNG	-1.44026	3.72e-07
DNAJC9	-1.44017	4.55e-08
TSPAN13	-1.43998	0.00288683
SNX8	-1.43997	0.0428691
FAM167A	-1.43992	0.0339685
SPRY4	-1.43979	0.00133801
EPHB1	-1.4397	0.0129109
HELLS	-1.43907	0.00306335
ACAT2	-1.43824	0.00236706
EHD1	-1.43814	4.41e-08
ARL6IP6	-1.43798	0.00301047
UBALD2	-1.43776	0.00649947
FLNC	-1.43764	0.000284369
TNFAIP3	-1.43687	0.00183862
BCAT1	-1.4368	0.0143935
USP31	-1.43654	0.00502611
SPOCK2	-1.4364	0.00735439
KIF24	-1.43603	0.00181105
BTBD2	-1.43443	0.000965621
USP1	-1.43348	0.000206293
C1orf174	-1.43336	2.36e-06
KNTC1	-1.43321	0.0268992
ZNF726	-1.4326	0.00359079
BTBD6	-1.43231	0.0325536
ORMDL2	-1.43184	2.76e-06
RFC5	-1.43088	0.00114529
CYB5R2	-1.43049	0.00045731
CDKL2	-1.42961	0.00826622
LAMA3	-1.42925	0.00337899
CCDC15	-1.42842	0.00261803
ACTBL2	-1.42761	0.0483067
TMPO	-1.42664	1.06e-05
PHPT1	-1.42656	0.028655
IRX5	-1.4264	0.00169715
EZH2	-1.42612	3.54e-10
DARS2	-1.42563	2.46e-06
COL4A2	-1.4254	0.00344488
PSMB6	-1.42536	0.00111374
METTL4	-1.42493	0.0121725
PARD6A	-1.42378	0.0373286
KIF14	-1.42338	0.00339824
DNA2	-1.42297	0.00111374
KRT80	-1.42289	2.76e-05
DBF4	-1.42263	0.00156948
ATOH8	-1.42198	0.0108117
GJB3	-1.42145	1.4e-08
AFAP1L2	-1.42094	1.14e-05
PGP	-1.42039	0.0238747
GSTP1	-1.41999	0.00272705
ARSI	-1.41961	0.0259869
NDUFAF2	-1.41844	7.74e-05
SNX9	-1.41786	1.28e-09
CYP4F3	-1.41748	0.000143607
ETS2	-1.41724	2.69e-07
TUBB4B	-1.41721	0.000251384
ATP2C2	-1.41634	0.0229083
LIN54	-1.41576	0.0157671
CHEK1	-1.41571	0.00253052
PSPH	-1.41561	0.0072548
BLM	-1.41551	0.000230202
FAM111B	-1.41507	0.032722
SNHG12	-1.41426	0.00285209
PTAFR	-1.41406	0.00215849
POLA2	-1.41364	0.0241405
PPP2R3C	-1.41216	0.0241249
NOMO1	-1.41115	0.0304569
PHLDA2	-1.41089	0.0194966
SAMD4B	-1.4106	1.32e-05
OAZ1	-1.40928	0.0321047
CMTM6	-1.40905	1.32e-05
TTC38	-1.40898	0.00134479
TUBB2A	-1.40898	0.0262524
RRAS2	-1.40867	0.00315044
ITGB5	-1.40855	0.0206382
TTC9	-1.40838	0.000422988
IQCE	-1.40757	0.00944568
SGO1	-1.40641	0.0196262
P4HB	-1.40624	9.67e-07
TUBG1	-1.40537	0.00237374
POLR2G	-1.40536	0.00702282
RNF26	-1.40426	0.00339366
ZHX2	-1.40396	2.13e-06
KIF20B	-1.40368	0.0090415
GSPT1	-1.40323	1.4e-12
DSN1	-1.40308	3.18e-06
SUV39H1	-1.40302	0.0236555
PYCR1	-1.40265	0.0407557
SOCS6	-1.40226	7.49e-06
KCTD1	-1.40217	6.03e-05
LINC01224	-1.40211	8.53e-05
LGMN	-1.40198	7.79e-05
TTF2	-1.40177	2.96e-14
RAB8A	-1.40009	9.75e-05
RFC4	-1.40006	2.49e-07
FUCA2	-1.39871	2.18e-07
CHAF1A	-1.39814	0.0112959
CCDC150	-1.39714	0.00155324
MPHOSPH6	-1.39534	0.0160827
GINS3	-1.39527	0.0182269
LOXL4	-1.39455	0.0268528
STAC	-1.39412	6.93e-09
IQGAP1	-1.39352	0.0230208
KAT2A	-1.39337	0.00209326
NQO1	-1.39248	0.00345074
NUP43	-1.39227	0.00290677
EME1	-1.3922	0.00477544
ZNF486	-1.39162	0.0119518
NLN	-1.39129	0.000303612
NUP62CL	-1.39054	0.0380003
ZNF71	-1.39033	0.00502017
FADS1	-1.39015	0.00443607
VRK1	-1.39005	0.000199721
FLNB	-1.38965	1.86e-08
ENOPH1	-1.3896	2.61e-05
TRABD2A	-1.38947	5.76e-08
CEP85	-1.38853	0.000685067
SLC27A2	-1.38762	0.0104355
POLD3	-1.38735	0.0067799
DBF4B	-1.38691	0.00202471
BRI3BP	-1.38661	2.99e-06
SLC5A3	-1.3866	0.0141049
GPN3	-1.38637	0.0322545
GULP1	-1.38637	0.0141978
KRT81	-1.38592	0.0228483
FBN2	-1.38574	0.00146981
ERO1A	-1.38511	0.0115652
CABLES1	-1.38366	7.1e-05
BORA	-1.38358	0.00899311
GCLM	-1.38336	1.21e-09
MYO3A	-1.38308	0.0444835
SRGAP2	-1.38266	0.0053943
AIFM2	-1.38227	0.00165166
ZDHHC14	-1.38196	0.0177166
TAF6	-1.38159	2.19e-06
COTL1	-1.38158	2.13e-05
STEAP1	-1.38149	0.0336481
PEAR1	-1.38044	0.0147673
DSE	-1.38037	0.000391116
S100A16	-1.38012	0.000869836
PSAT1	-1.38005	0.00326359
NEGR1	-1.37793	0.0402489
CASP2	-1.3777	7.43e-05
SLC16A13	-1.3776	0.0321087
CLIP1	-1.37733	5.56e-14
FBXO5	-1.37716	0.0075271
LRRC59	-1.37702	3.87e-06
ANKRD33B	-1.37652	0.00455667
ACTR5	-1.37531	0.0348749
NCAPD3	-1.37458	7.27e-13
SOD2	-1.37453	5.13e-05
MOCOS	-1.37413	1.91e-05
BSG	-1.37408	0.00303226
ATAD5	-1.37329	0.00114069
SGO2	-1.37309	0.02677
NSFL1C	-1.37226	7.96e-13
PBK	-1.37186	0.00784307
DCTPP1	-1.37092	0.00873062
AIMP2	-1.37084	0.0175901
TMEM97	-1.37042	0.00989467
PPDPF	-1.3704	0.00538946
CEP152	-1.3695	0.000973906
RYR2	-1.36943	0.0358169
SGMS2	-1.36896	0.0280686
MTHFD1	-1.36862	7.43e-05
MMS22L	-1.36862	0.0181423
MRPL4	-1.36825	0.0207756
TCF7	-1.36738	0.00130603
ADCY9	-1.36706	2.55e-06
IRF1	-1.36699	0.000109938
POMK	-1.36625	0.0256469
SH3KBP1	-1.36554	0.00426507
RPS6KA1	-1.36553	0.00295344
AL445524.1	-1.36541	0.0403522
CLIC4	-1.36526	0.0257024
PARPBP	-1.36512	0.0242666
PDK3	-1.36493	0.00597314
BASP1	-1.36493	0.0201819
BIRC3	-1.36435	0.0106767
WDR53	-1.36422	0.0029255
CKAP5	-1.36404	0.0069376
RASSF3	-1.36351	0.000101812
CIZ1	-1.36291	0.0196183
NOP56	-1.36272	2.69e-05
CALML3-AS1	-1.36251	0.0247622
PTPRR	-1.36225	0.0458803
USB1	-1.36193	0.00111236
TIAM2	-1.3616	1.03e-05
BCAS4	-1.36146	0.02358
PIGK	-1.36076	0.0168885
RPL39L	-1.36058	0.00261987
METAP1	-1.36046	2.41e-05
EGLN3	-1.36041	0.00439946
ZNF473	-1.36029	0.000395549
CGAS	-1.35992	0.0141993
GPT2	-1.35976	0.0428494
THSD1	-1.35877	0.0290551
KIF22	-1.35867	0.0295515
PITRM1	-1.35794	1.13e-05
MKNK2	-1.35752	0.0140884
RNFT2	-1.35744	0.000489978
IPO11	-1.35726	0.00207415
CHST3	-1.35726	5.07e-06
CMSS1	-1.35722	1.85e-07
SLC43A3	-1.3566	0.0134662
TAF5	-1.35657	0.047456
PSMB3	-1.35648	0.025185
POLD2	-1.35624	0.00139934
ADK	-1.35553	3.88e-06
CYP2S1	-1.35413	0.00442683
EXOSC8	-1.35375	0.00594765
PGD	-1.35373	0.000462863
NANS	-1.35346	0.0115731
TGIF1	-1.3532	0.000598891
PGAM5	-1.35296	0.000210999
CARHSP1	-1.35267	0.000944792
CEP20	-1.35254	0.00790502
ZDHHC4	-1.35223	0.0194966
BARD1	-1.35178	0.000266654
TBC1D31	-1.35102	0.0250802
CBLN1	-1.35081	0.0246342
DOCK5	-1.34932	0.0319942
POLR2L	-1.34882	0.0176659
AP000769.1	-1.34801	0.0391959
ATRIP	-1.34691	0.0241405
COPS6	-1.34662	0.00598154
BAG3	-1.34518	0.0161498
MOXD1	-1.34512	0.00751788
ABHD2	-1.34501	0.00105785
CCDC34	-1.34452	0.00112432
INPP5A	-1.3445	1.5e-05
KIAA2013	-1.34437	0.00960914
PSMD11	-1.34321	6.06e-05
PSMG1	-1.34284	0.00140451
TDRKH	-1.34224	7e-05
TUBB6	-1.34211	0.00151932
SMAD3	-1.34163	3.08e-05
ZNF492	-1.341	0.00258614
HDDC3	-1.34075	0.0297507
PSMC3	-1.34063	0.0151477
THBD	-1.34049	0.0401172
CACNG4	-1.34032	2.58e-08
GNPNAT1	-1.33984	0.0224443
EHD4	-1.33982	0.00102036
SLC16A1	-1.3396	8.2e-07
LIN52	-1.33819	0.00563116
NUP93	-1.338	0.00034133
CEP78	-1.33779	0.00216248
NUP205	-1.33741	0.00223173
PDE6D	-1.33736	0.0310993
CXCL16	-1.3369	0.00322211
TMEM184B	-1.33685	0.0028497
ZBTB21	-1.33674	0.0133343
SNTB1	-1.33658	0.000152215
PTGES3	-1.33626	0.00190459
SEH1L	-1.33623	8.62e-09
RCC1	-1.33524	0.0488266
ELMO1	-1.33468	0.0239555
RAI14	-1.33456	2.21e-06
TFDP1	-1.33452	0.000206956
ZNF618	-1.33438	0.00381912
DHTKD1	-1.33419	0.000302819
CDK16	-1.33403	0.0172361
RNF24	-1.33364	3.66e-06
DUSP5	-1.33336	0.000347432
SEPTIN11	-1.3332	0.000647506
CCDC88A	-1.33306	0.0200683
SUV39H2	-1.33304	0.00112617
FKRP	-1.33259	0.00313535
TMEM41A	-1.33205	8.68e-07
LSM5	-1.3318	0.0147011
METTL1	-1.33104	0.00104024
SAAL1	-1.33081	0.0015795
POLH	-1.33059	0.00202471
RAD21	-1.33002	0.0104337
STARD9	-1.32989	0.00932628
HSPA4L	-1.32916	0.0162528
STARD3NL	-1.32874	0.0342792
TSPAN18	-1.32833	0.00258325
SERPINH1	-1.32739	0.000632413
SLC19A2	-1.3271	0.000196484
HAX1	-1.32633	0.000344236
NMT2	-1.32616	0.000131244
PDLIM1	-1.32615	0.0385677
LYN	-1.32607	0.00256927
FBN1	-1.32605	0.0013294
GLS	-1.32597	0.00556842
ZNF142	-1.32575	0.00161732
MBOAT1	-1.32561	0.0145178
INPP5B	-1.32548	0.0027766
MBNL3	-1.3252	0.0213446
CYB5R3	-1.32517	1.08e-07
DYNLRB1	-1.32475	0.0305901
TMEM147	-1.32473	0.00636007
AARS1	-1.32457	0.000104698
MCMBP	-1.32393	0.00293987
AKR1B1	-1.32393	0.0323214
MLST8	-1.32349	0.000621472
STK17A	-1.3229	0.00482565
YIF1B	-1.32236	0.00462767
TLCD3A	-1.32213	0.0315627
HSPH1	-1.32206	1.58e-05
KLK6	-1.32202	7.45e-07
ITPK1	-1.32158	0.00325239
CIT	-1.32154	0.000563076
EPB41L4B	-1.3206	0.0252207
TWIST2	-1.32022	0.0444659
ARL6IP1	-1.31992	0.000108997
RFWD3	-1.31797	4.28e-05
ZNF823	-1.31776	0.00947214
ICAM1	-1.31766	0.0173427
FLII	-1.31741	0.00678022
DYNLL2	-1.31645	0.0253761
MED22	-1.31623	0.00591392
DTD1	-1.31615	0.00507968
CEP135	-1.31546	0.0184099
MAP4K4	-1.31449	3.3e-06
TGFBR1	-1.31414	0.00527667
ABHD11	-1.31321	0.000473347
YWHAQ	-1.31237	0.0280458
TPMT	-1.31023	0.0228914
DPY30	-1.30988	0.00941561
CACYBP	-1.30967	0.0205209
ARL13B	-1.3095	0.0135803
ARL2BP	-1.30921	0.0142509
CRYZ	-1.30828	0.0033184
FANCC	-1.30779	0.0338917
DHFR	-1.30765	0.0117298
NUCKS1	-1.30731	0.0429876
HACD1	-1.30713	0.0203156
CEP76	-1.30708	0.0129189
TNIP1	-1.30681	0.0402295
PHB	-1.30675	0.0425831
ZRANB3	-1.30663	0.0304569
MSH6	-1.30593	8.88e-06
LINC00665	-1.30587	8.53e-05
DLGAP1-AS1	-1.30578	0.0385677
SS18L2	-1.30557	0.00926466
METTL8	-1.30556	0.0381979
MRPL58	-1.30512	0.0181915
SPECC1L	-1.30458	0.0104408
PTTG1IP	-1.30447	0.00105217
KIFBP	-1.30436	0.000178114
GPD2	-1.3043	4.46e-05
RRM1	-1.30413	0.00174954
ACTL6A	-1.30379	0.026874
LRP8	-1.30347	0.0052929
CNOT11	-1.30342	0.00079572
LRP12	-1.30118	0.000171447
RNF145	-1.30075	9.9e-05
DBNDD1	-1.30039	0.00571201
GTF2E2	-1.30026	0.000685067
BLACAT1	-1.30015	0.00585752
MAP3K4	-1.30012	4.85e-07
DNMT3B	-1.30005	0.0138862
TRIP10	-1.29927	0.00169559
PCSK5	-1.29904	0.000633868
CCDC127	-1.29809	0.00574878
RAD1	-1.29788	0.00947911
ORAI1	-1.29754	0.0083294
GLA	-1.29713	0.0290665
ZNF483	-1.29676	0.0231073
CENPJ	-1.29655	0.0156916
STMN1	-1.29586	0.000680789
DCK	-1.29562	0.0292335
FAM107B	-1.29545	0.000191196
MAPKAPK3	-1.29514	0.000481552
TXNRD1	-1.29502	4.12e-06
TAGLN2	-1.29411	0.00517738
ERP29	-1.29398	0.0169508
HSD17B11	-1.29316	0.0436922
JAK1	-1.29267	1.18e-06
ZNF749	-1.29266	0.00198521
CCDC86	-1.29239	0.00442683
ATP1B3	-1.29215	0.000288517
POP4	-1.29184	0.0212224
PRIMA1	-1.2917	0.0345368
TAF4B	-1.2912	9.79e-05
EIF5	-1.29049	3.72e-07
UXS1	-1.29028	0.0363094
EPS8	-1.28979	0.0494406
RFFL	-1.28929	0.00134479
DGKE	-1.28877	0.00691316
TTI1	-1.28866	0.00399488
ZNF736	-1.28827	0.000474002
ZNF165	-1.28803	0.0193793
MAN2A1	-1.28789	2.8e-06
PCMT1	-1.2873	0.00342129
MARS1	-1.28679	0.00189694
C8orf76	-1.28635	0.0363379
RBM38	-1.28503	0.0149729
LGALS1	-1.28438	0.00110357
AGPAT3	-1.28417	0.0348667
ZCCHC8	-1.2841	0.000237623
MCUB	-1.2838	0.0180859
PRICKLE3	-1.28317	9.69e-05
IARS1	-1.28292	0.026408
TANC1	-1.28285	0.000240026
RUVBL2	-1.28277	0.0387282
PSMD2	-1.28267	0.001955
KLHL13	-1.28259	0.00744529
SGMS1	-1.28258	0.00908422
PSD3	-1.28243	0.000621047
C12orf65	-1.28203	0.0315627
CHPT1	-1.28189	0.00713569
DLC1	-1.28185	4.87e-05
PRKAR2B	-1.2814	0.022317
PSMA3	-1.28096	0.0263941
UFD1	-1.28095	0.000109123
MGME1	-1.28087	0.0123694
L2HGDH	-1.28083	0.00467228
TRAP1	-1.28063	0.0478305
ITGB1BP1	-1.28056	3.03e-05
NUP62	-1.28038	0.000892347
DICER1	-1.28019	2.31e-05
TPBG	-1.28	0.0362266
HEATR5A	-1.27987	0.0129799
PSMD1	-1.27984	0.000384283
HAUS2	-1.27951	0.0202283
CDK2AP2	-1.27939	0.0456807
DCBLD2	-1.27905	0.00135638
LRRC42	-1.27887	0.0159491
ZNF589	-1.27885	0.0216506
CDK2	-1.27847	0.00121078
NHEJ1	-1.27836	0.0190009
RIN3	-1.27817	0.00184983
CDK5RAP2	-1.27812	0.00117811
AKR1E2	-1.27772	0.0400205
PRPSAP1	-1.27705	8.22e-05
HMGB3	-1.27702	0.0112959
NSMCE4A	-1.27701	0.0434532
SLC39A14	-1.27684	2.09e-06
GRHL1	-1.2757	0.00226148
EHHADH	-1.27508	0.0100884
VEGFA	-1.27489	0.0178327
LSM14B	-1.27476	6.4e-06
GNAI2	-1.27398	0.000248673
SLC25A19	-1.27376	0.0483786
ATP8B1	-1.27313	7.91e-06
MYO19	-1.27172	0.000527119
PRPF38A	-1.27154	2.59e-05
H1-0	-1.27152	0.000845979
DBR1	-1.2715	0.0127509
NDUFS8	-1.2707	0.0102697
CLPB	-1.27005	6.79e-05
CEP89	-1.26884	0.000761515
EPHB2	-1.26851	3.2e-05
VPS25	-1.26824	0.0481227
CLN6	-1.26814	0.0285643
SMPD4	-1.26738	0.00845098
STC2	-1.26726	2.97e-05
CYRIA	-1.26716	0.0129612
L3MBTL4	-1.26614	0.00828669
ITPR3	-1.26586	0.0318748
THUMPD3-AS1	-1.26578	0.00207415
EIF4E2	-1.26576	0.000602413
SLC29A2	-1.26551	0.00423481
JPT2	-1.2649	0.00132554
PRKDC	-1.26476	0.0373093
TMEM138	-1.26457	0.00443607
MRPL48	-1.26425	0.00323646
INTS7	-1.26274	0.00880708
PIGX	-1.26264	0.0200546
VOPP1	-1.26197	0.0111987
MSH2	-1.26181	0.0151503
NUP107	-1.26053	1.56e-05
JCAD	-1.25974	0.00490277
MCM6	-1.25873	0.000600025
B4GALT4	-1.25853	0.000178114
ERI1	-1.25839	0.014821
ZW10	-1.25811	0.0480073
DIAPH1	-1.25776	0.0475377
DPM2	-1.25707	0.0277335
TRIM14	-1.25644	0.0318019
EFNA5	-1.2564	0.0226284
SPATA5	-1.2564	0.01537
DUSP12	-1.25634	0.0132474
ATP1A1	-1.25511	1.08e-07
CTSZ	-1.2547	0.0241509
SOWAHC	-1.25374	0.000779969
NGDN	-1.25356	0.0407557
GTF3A	-1.25324	0.00601901
AGFG2	-1.2532	0.00323251
IGF2BP2	-1.25303	0.0347766
PNP	-1.25287	0.00766404
MIF4GD	-1.2527	0.027259
SQLE	-1.25255	0.00569505
PSME2	-1.25246	0.00177198
HERPUD2	-1.25182	0.00547826
SSU72	-1.25171	0.00508282
YARS1	-1.25119	1.67e-05
SLX4	-1.25047	0.0180767
SMC1A	-1.25022	0.0151477
SMS	-1.25017	0.0144279
TACSTD2	-1.24852	0.000690798
NUDCD2	-1.2485	0.0337511
METTL21A	-1.24816	0.0211392
DNAJB1	-1.24781	0.00295344
PARP2	-1.2466	0.00221496
DERA	-1.2452	0.049834
NUDT5	-1.24516	0.000200586
MAPRE1	-1.24498	0.00872122
TEAD4	-1.2438	0.0386568
XPO6	-1.24298	2.71e-08
CEP41	-1.24279	0.0127095
TRIM25	-1.24278	3.31e-05
MDM2	-1.24255	4.83e-05
DCAF7	-1.24245	0.00538608
CNEP1R1	-1.24228	0.0259691
SLC35A2	-1.24157	0.0240555
IPO5	-1.24124	0.0226935
ELF4	-1.24091	0.00732237
CEBPG	-1.24047	0.0344486
GFOD1	-1.23977	0.000356032
KAZN	-1.23909	7.2e-05
AGTRAP	-1.23904	0.0434444
PM20D2	-1.23869	0.011023
FEM1A	-1.23793	0.010804
PLSCR1	-1.23761	0.00988968
SLC4A4	-1.23692	0.0151477
LSG1	-1.23683	2.82e-05
EZR	-1.23575	0.01422
NAA50	-1.23429	0.000943542
CYB5R4	-1.23418	0.0368707
ZNF718	-1.23414	0.0140569
RPN1	-1.23344	0.00233407
DHX33	-1.2334	0.0152957
NAGA	-1.23325	0.0110759
TMEM205	-1.23302	0.0440546
ADIPOR1	-1.23267	0.00559972
ZNF600	-1.23256	0.00692668
ZPR1	-1.23251	0.00135214
SIGMAR1	-1.23231	0.0395545
MYOF	-1.23208	0.017131
WT1	-1.23171	0.00212478
FRMD5	-1.23168	0.000892347
IMP4	-1.23162	0.0242099
NIBAN1	-1.2313	0.0393466
NTAQ1	-1.2311	0.0258235
DCLRE1C	-1.2309	0.0217137
CYTH3	-1.23029	0.0349276
DNM2	-1.23022	0.00496588
MYD88	-1.2299	0.0023548
MGA	-1.22963	0.00037872
HMGN2	-1.22956	0.019205
DNMBP	-1.22919	0.000517897
MTBP	-1.22907	0.0165032
USP37	-1.22885	0.0424401
CDR2	-1.2284	0.00732237
CPA4	-1.22827	0.00184983
H2AZ2	-1.22795	0.00575927
PSMC6	-1.22774	0.00312881
YIPF1	-1.22749	0.0286446
USP10	-1.22659	0.0211469
DNAJC10	-1.2264	0.0037615
ACOT9	-1.22637	0.0443333
NIPA2	-1.22635	0.0365218
AFAP1	-1.22592	0.0420304
CCT5	-1.22524	0.0213841
UTP20	-1.22501	0.000520917
PPAT	-1.22429	0.0498294
OSR2	-1.22402	0.0249555
DR1	-1.22388	0.037601
MAST4	-1.22253	0.00595266
ARF6	-1.2222	0.000820402
NDUFA6	-1.22219	0.0450538
SMARCA4	-1.22148	0.0134134
RPP30	-1.22143	0.0379949
FOXO3	-1.22131	0.00688222
GGCX	-1.22121	0.00901384
PPP2R2C	-1.22081	0.00537662
GEMIN5	-1.22074	0.000580009
TCEA1	-1.22013	0.0151503
TGFBRAP1	-1.2201	0.0033184
NIPA1	-1.21986	0.0152482
CHCHD3	-1.21951	0.00171726
SLC35F6	-1.21944	0.0072233
KPNB1	-1.21886	6.67e-07
SNRNP40	-1.21852	0.0360161
SMYD4	-1.21808	0.0317714
EFNA1	-1.21752	0.0371265
NFKB1	-1.21717	0.00501754
SGPP2	-1.21697	0.0332452
CARS2	-1.21696	0.000823068
PDIA6	-1.21678	0.00167246
SNRPC	-1.21645	0.00344488
ARF1	-1.21636	0.0494158
KLHL12	-1.21616	0.00145621
TAF3	-1.21614	0.00700929
OXSR1	-1.21594	0.0365218
CD55	-1.21588	0.0333792
BZW1	-1.2148	0.0113885
APEX2	-1.2142	0.00129145
MANF	-1.21409	0.0278291
KIAA1841	-1.21408	0.0276295
TTLL4	-1.21399	0.00311265
EPRS1	-1.21346	0.00244181
KXD1	-1.21333	0.00466314
MCU	-1.21328	0.0487684
RALBP1	-1.213	0.00582379
DUSP3	-1.21295	0.0133799
PPIH	-1.21277	0.0110724
SLCO3A1	-1.21273	0.0121639
SLC12A2	-1.21253	0.0226284
WASF2	-1.21242	0.030297
UBE2I	-1.21208	0.0071183
POLA1	-1.21187	0.0296643
AP1B1	-1.21171	0.0397087
CTPS1	-1.21162	0.0246342
CNNM3	-1.21039	0.0347766
HNRNPAB	-1.20964	0.00187225
TENT4A	-1.20926	0.0192127
OPTN	-1.20918	0.00960914
NEMP1	-1.20902	0.0320969
PHF5A	-1.2084	0.0200745
NUP188	-1.20799	0.0182301
DNMT1	-1.20776	0.0124806
FCF1	-1.20726	0.041405
MOV10	-1.20716	0.0151662
XPO1	-1.20635	0.0018601
GOT2	-1.20595	0.00504284
PHLPP1	-1.20592	0.0207676
KARS1	-1.20572	0.0240155
PSME3	-1.20559	0.00323251
NDRG1	-1.2049	0.0194857
SHKBP1	-1.20431	0.0304472
SYNJ2	-1.20406	0.00371892
SIPA1L2	-1.20264	0.0108847
SHMT1	-1.20145	0.00052042
GAB2	-1.19968	0.0338917
DHCR7	-1.19894	0.00711222
METTL3	-1.19673	0.0304569
NIF3L1	-1.19672	0.0437187
MAST2	-1.19644	0.000800751
SPAST	-1.19549	0.0276494
TTC27	-1.1954	0.0374159
SLC25A13	-1.19498	0.0172495
PPP1R11	-1.19483	0.0175846
CYP4F11	-1.19408	0.0324915
XRCC6	-1.19359	0.0215863
C18orf25	-1.19297	0.00648119
EIF5A	-1.19283	0.0418127
TAF1B	-1.19149	0.0179153
GPR39	-1.1908	0.0300025
MTFR1	-1.19004	0.0289304
CHD7	-1.18979	0.0344486
MAP3K21	-1.18907	0.0149831
LASP1	-1.18856	0.0387671
ASAP2	-1.1884	0.00149673
EIF1AX	-1.18832	0.0332524
CARM1	-1.18806	0.0038981
AMMECR1	-1.18699	0.0256286
C12orf45	-1.18436	0.0079942
BID	-1.18356	0.0208373
UBASH3B	-1.18316	0.0110515
CRKL	-1.18273	0.0349276
C6orf132	-1.18264	0.0470446
ELAC2	-1.18244	0.0171955
JOSD1	-1.18207	0.0388656
ADAM9	-1.18098	0.010804
STAT1	-1.18095	0.0236264
STIM1	-1.17962	0.0374668
RAB11FIP1	-1.17834	0.000586541
SLC9A8	-1.17825	0.0396532
ATP2A2	-1.17773	0.0141049
ACTB	-1.17755	0.0411631
LRIG1	-1.17702	0.0402489
ANKRD27	-1.17646	0.0174692
TUBGCP3	-1.1757	0.0416481
PARD6B	-1.1751	0.0468076
SRSF7	-1.17481	0.00722814
ULK4	-1.17415	0.0249736
NRP2	-1.17295	0.00882847
DNAJB6	-1.17284	0.014152
RBM47	-1.17198	0.0462632
RHOA	-1.17167	0.0281756
SEC23B	-1.17137	0.0454638
RAB35	-1.1713	0.0407557
CANX	-1.1713	0.00231686
MAP3K3	-1.16987	0.0355154
BAZ1B	-1.16759	0.00585524
ELK1	-1.16633	0.0344881
SMARCC1	-1.16581	0.0040521
TXNDC11	-1.16575	0.0123958
NPRL3	-1.16523	0.033461
NUP50	-1.16424	0.00785352
NUP160	-1.16332	0.0172979
PDXDC1	-1.16254	0.00130603
NAP1L4	-1.16102	0.0231763
PRMT5	-1.16092	0.0290499
FKBP4	-1.15986	0.033461
PTPN11	-1.15951	0.00847981
CTCF	-1.15871	0.0204227
HIP1	-1.15721	0.0471783
DOCK9	-1.15689	0.0298418
SUDS3	-1.1541	0.00663725
TMEM30B	-1.15401	0.0483067
ZDHHC16	-1.15229	0.0450531
PSMF1	-1.15219	0.0141823
RBM15	-1.1517	0.0199209
DDX27	-1.14727	0.0416798
SHROOM3	-1.14295	0.0123034
ILF3	-1.14229	0.0013304
SH3BP4	-1.14212	0.0285591
STK4	-1.14193	0.0210566
ZDHHC3	-1.13718	0.0238589
HDAC3	-1.13715	0.0400185
VRK3	-1.13618	0.0445669
ACTN4	-1.13216	0.00686501
SUPT16H	-1.13129	0.0151663
TARDBP	-1.13053	0.0165946
CTBP2	-1.12739	0.0246213
TNPO3	-1.12441	0.0181423
SUN1	-1.12438	0.0131743
LARS1	-1.12389	0.0153894
NSUN2	-1.12253	0.0139975
SRD5A1	-1.12083	0.0487684
CSNK1A1	-1.11735	0.0471855
ZNF106	-1.11475	0.0366844
SLC44A2	-1.09863	0.0325536
MACROH2A1	-1.08447	0.0321692
INTS3	1.10131	0.0163857
TM9SF4	1.11172	0.0297139
ARFGEF2	1.11448	0.0117155
DHCR24	1.1178	0.0365218
MAP3K7	1.11818	0.0431603
AREL1	1.12229	0.018784
TAF1	1.12744	0.0412194
RAB3GAP2	1.1334	0.0421634
TRIM29	1.13459	0.0161459
SLC25A37	1.1375	0.0167396
STAT3	1.13804	0.0460291
MAGI3	1.14057	0.0467153
ANKRD13C	1.14365	0.0386568
ENC1	1.14703	0.0131203
MED28	1.14711	0.0363379
UNK	1.15368	0.0371265
ATP2B4	1.15383	0.0318448
NDUFA10	1.15776	0.0220722
ARNT	1.15871	0.0241965
HOMER2	1.15901	0.00499101
ZNF84	1.15977	0.0394173
PRKCD	1.16069	0.00249129
RBM5	1.16386	0.0149729
LDOC1	1.16432	0.00391443
ACSF2	1.16486	0.011604
SFRP1	1.16511	0.0371413
UBE4B	1.16522	0.00611861
PARP6	1.16562	0.0286446
MTERF4	1.1661	0.0150358
ZADH2	1.16619	0.0268471
SPATS2	1.16619	0.0181316
MKX	1.169	0.0268992
TM7SF3	1.16916	0.0269078
ATP10A	1.16942	0.0308902
PCGF3	1.17068	0.000229614
UBE3B	1.17123	0.0209204
RAPGEF2	1.17165	0.0295919
ATXN7L3B	1.17181	0.0365079
ADGRE5	1.17276	0.0472416
MCL1	1.17286	0.000410844
BX890604.1	1.1759	0.0385677
TEX2	1.17683	0.00380859
CRK	1.17713	0.014785
ZNF512	1.17736	0.0439986
NCK1	1.17744	0.0443552
ARHGEF12	1.17801	0.000109938
ITGAV	1.1785	0.0124602
PRKAB1	1.18122	0.0192164
EEF2K	1.18129	0.032722
DENND5A	1.18193	0.0490074
PURA	1.18324	0.0459392
SDHAP3	1.18355	0.0411259
GRB10	1.18368	0.0370268
PARVA	1.18562	0.0166866
KANK1	1.18609	0.011103
SUPT7L	1.18868	0.0106403
IRF2BP2	1.18883	0.00619928
SLC37A3	1.18953	0.00396403
YPEL3	1.19002	0.024633
ENTPD4	1.19214	0.00845098
FXR1	1.19341	0.00953866
AGGF1	1.19387	0.0386568
DNASE1	1.19403	0.0442125
FAM107A	1.19539	0.00250081
PPP2R1B	1.19624	0.0351039
ERGIC3	1.19779	0.0389764
CLCN4	1.19783	0.00470226
MAPKAP1	1.19849	0.00933507
TRA2A	1.19941	0.0485638
RAD54L2	1.20014	0.0262524
TPCN1	1.20029	0.0109357
PI4KB	1.20048	0.00017183
CLASP1	1.20182	0.0223428
KIAA0319L	1.20186	0.0053258
TSKU	1.20277	0.0284608
PAK1	1.20441	0.00809063
MBD6	1.20472	0.0156169
SLC30A5	1.20487	0.0474848
FGD1	1.20558	0.0218217
ACAP2	1.20656	0.0160708
TMEM139	1.20695	0.00439946
STAT6	1.20718	0.00237289
PKD2	1.20804	0.0178109
ZNF226	1.20834	0.0407353
MTRR	1.20837	0.0016643
MPPE1	1.20918	0.0150358
RPL7L1	1.20947	0.0334043
ATM	1.21075	0.0379104
TRAFD1	1.21119	0.0419112
PIP4K2B	1.21287	0.00983458
RNF214	1.21379	0.0322396
PTK2B	1.21386	0.0356039
HNRNPH2	1.21422	0.0470446
CFLAR	1.21424	0.0373698
EOGT	1.21474	0.0431391
CLK2	1.21476	0.0124967
RAB27A	1.21583	0.0386568
PLS3	1.2165	0.0206745
TM2D1	1.21665	0.0155385
RHBDD2	1.21756	0.0301886
BDNF	1.21874	0.0048014
P2RY6	1.22064	0.00513459
WASHC2A	1.22088	0.00395859
ZNF627	1.22243	0.0199139
SIRT2	1.22307	0.0233626
MEGF9	1.22339	0.0118874
PPP1R9A	1.22366	0.000155937
MARCHF6	1.22686	0.000448885
ZDHHC17	1.22722	0.0354203
RCN2	1.22729	0.0389764
FZD4	1.22769	0.0352334
ERLIN2	1.22826	0.0414479
CCNJL	1.22836	0.00990638
AC005670.3	1.22838	0.0197182
G3BP2	1.22841	0.0101515
RPAIN	1.22883	0.0181588
TOP2B	1.22918	0.0201574
LONP2	1.22932	1.61e-09
POGLUT1	1.23062	0.0489348
GORASP1	1.23156	0.03214
ZFYVE1	1.23175	0.0259183
WDTC1	1.23283	0.0145178
SLC35D1	1.23397	0.0101008
GSTK1	1.23434	3.86e-05
UBLCP1	1.2344	0.0246213
ZDBF2	1.23448	0.00642694
TNKS	1.23468	0.00268017
TTC3	1.23475	0.0166805
PTGR1	1.23651	0.0407557
VIM	1.23798	0.0177184
YPEL5	1.23823	0.0402489
CTSB	1.23824	0.000447187
ZKSCAN1	1.23838	0.0051105
ZMYM3	1.23849	0.00144829
ATG14	1.23862	0.00925571
ATP6V0A1	1.23927	0.00235427
STK36	1.24003	0.0286446
RAB29	1.24032	0.0429154
MCC	1.24032	0.00011891
CTSA	1.24044	0.0016564
RRAGB	1.24112	0.0330471
ZNF708	1.24163	0.0198819
SPG21	1.24199	0.0207756
SYF2	1.24223	0.0464405
STK38L	1.24275	0.0432308
GSDMB	1.24316	0.0490793
GNAO1	1.24358	0.00115506
ZSCAN30	1.24361	0.034257
DTNB	1.24366	0.0286445
ZNF586	1.24386	0.0237846
MSRB2	1.24424	0.0208247
BBS4	1.24426	0.047704
C1orf116	1.24511	0.0042302
TNS3	1.24538	5.35e-05
FAM210B	1.24569	0.00252887
PLEKHA2	1.24609	0.000120773
UQCC1	1.24648	0.0066126
BTD	1.24651	0.0264295
SLC22A5	1.24661	0.0015159
EVC	1.24758	0.0208373
ZBTB25	1.24771	0.0450531
AVL9	1.2479	0.00106115
MYLK	1.24804	7.24e-06
TRIM44	1.24842	1.97e-05
DIP2C	1.24881	0.0433263
TRMT11	1.24884	0.00256841
TRIM24	1.24975	0.00404678
INAFM2	1.25027	0.00337899
NEK6	1.25065	0.00619249
BHLHE41	1.25092	0.0211959
PSMA3-AS1	1.25143	0.0106727
TADA2B	1.25215	0.0109866
LIMCH1	1.25265	0.0186818
ARIH1	1.25268	0.00704321
SLC36A1	1.25363	0.0246342
IVNS1ABP	1.2544	8.02e-06
PIGT	1.25469	2.47e-06
ANKRD6	1.25583	0.00516789
EPM2AIP1	1.25652	0.0313393
IP6K2	1.25677	0.0268702
SYT13	1.25681	0.0055699
PTCD2	1.2569	0.0219665
DUSP16	1.25815	3.25e-05
TXN2	1.2582	0.0291175
ARHGEF9	1.25849	0.00434971
COX18	1.25871	0.0440571
CXorf38	1.25945	0.0315627
EIF3F	1.26054	0.00826482
PHF10	1.26112	0.0181113
SGPP1	1.26227	0.0330665
LPGAT1	1.26241	0.00148863
KLHL42	1.26246	7.52e-06
PTPN1	1.2634	0.00017221
ZNF234	1.26346	0.0337755
PAXIP1-AS2	1.2644	0.0286348
KCNH2	1.26445	4.8e-05
GALNT11	1.26465	0.0227573
SSBP3	1.26474	0.00593942
DELE1	1.26513	1.99e-05
LRRC58	1.26566	0.00805357
HID1	1.2661	0.0416042
DCTN2	1.26618	7.94e-07
ZNHIT6	1.2665	0.0138237
SDC2	1.26711	0.00889675
NEU3	1.26722	0.000459138
SYBU	1.26809	2.39e-07
IGBP1	1.26846	0.00385294
MANBA	1.26854	0.00741039
PTPRU	1.26939	0.0348749
TRIM38	1.26973	4.62e-06
IFFO2	1.27009	0.0333827
LINC00963	1.27011	0.0365218
GLUL	1.27021	0.0201299
ATP11A	1.27049	0.00870183
LINC02210	1.27051	0.0199305
LRATD1	1.27056	0.04349
MTA3	1.27097	3.17e-07
IRS1	1.27106	0.000259434
ADGRA3	1.27114	0.00303226
GALC	1.27139	0.0274036
AARD	1.27198	0.0330152
SOCS7	1.27207	0.00389976
ZBTB1	1.27299	0.000145191
TMEM168	1.27333	0.0256469
PTPN21	1.27422	0.0296187
KLK7	1.27442	0.00246419
RBFOX2	1.27445	0.0349276
SMARCA2	1.27454	0.000543364
TSPAN9	1.27483	0.0138404
YIPF4	1.27588	0.000773651
TLCD5	1.27742	0.0173934
SHPRH	1.27809	0.0268702
TMEM65	1.27847	0.00411202
FOXN3	1.27872	0.00155766
TRUB2	1.27931	0.0391845
DNMT3A	1.27962	0.0268702
KCTD18	1.2806	0.0134866
ANKRD10	1.28099	0.00011907
FERMT2	1.28119	0.0160147
MSN	1.28304	5.73e-07
DCLK1	1.28446	0.0353853
MLLT6	1.28508	0.0291147
MINDY1	1.28512	0.000422739
UBR1	1.28668	0.0238038
LDB1	1.28692	2.18e-09
WASF1	1.2871	0.0172231
EHF	1.28741	0.0215863
HS6ST1	1.28818	0.00998477
SEL1L	1.28836	0.00226106
CREBRF	1.28893	0.0286348
P3H2	1.2891	0.0181746
MAGED1	1.28947	0.00556842
HOXB8	1.28954	0.019754
ACOX1	1.2912	5.48e-06
PGM1	1.29148	0.0375207
C2CD5	1.29211	0.0159442
SLC11A2	1.29313	0.000152895
HEXA	1.29359	0.000123394
FAM126B	1.29367	0.00124384
LARGE1	1.29465	0.0163997
PARP9	1.29499	0.00977421
TMEM59	1.29519	0.0111021
MBTD1	1.2952	0.00311342
RRP8	1.29666	0.0126458
CERK	1.29684	4.93e-05
SEZ6L2	1.29704	0.0354203
ELOA	1.29704	0.00148863
PHC1	1.29823	0.0322306
IQCH-AS1	1.29838	0.00582442
RRN3P1	1.2995	0.0221037
MED12	1.29988	0.0181873
COQ4	1.30025	0.0305747
ZHX3	1.30077	0.000195739
TPD52L1	1.3015	0.0110724
C11orf45	1.30192	0.0142129
UBL3	1.30223	0.00114149
CAMK1D	1.30257	0.00422381
C2CD2L	1.30302	0.00619249
ZNF251	1.30367	0.00340212
RPL15	1.30372	0.0180763
ACSL5	1.30511	0.00590682
SLC23A2	1.30583	9.69e-06
FGFR2	1.30684	8.23e-08
SPRYD4	1.30717	0.00158344
FKBP10	1.30729	0.00462315
SLC16A5	1.30813	0.0454638
LRRC41	1.30868	0.00378172
TIMP2	1.31077	0.0187761
VCL	1.31092	2.14e-07
SYNE1	1.31106	0.00535751
AHCYL2	1.3122	0.00331304
ING4	1.31224	0.0181952
LAMA2	1.31233	0.0423002
GPR75	1.31236	0.0191429
HSPBAP1	1.3125	0.0120767
NUDT3	1.31368	0.033568
CCNG1	1.31393	0.0278473
CCDC68	1.31403	0.0247497
CGNL1	1.31405	0.00196783
PCDHGB5	1.31407	0.00445895
ZSWIM8	1.31443	0.0164219
UGT2B7	1.31476	0.0379398
USP54	1.31613	0.000193321
GPR137B	1.31644	0.00711222
ZFP92	1.31647	0.000140881
AK3	1.31675	0.00334732
SDC3	1.31698	0.0143935
CEP85L	1.31731	0.0414479
ZNF397	1.31738	0.000193518
SLC25A16	1.31813	0.0096896
GTF2IP4	1.31841	0.0349276
ERCC6	1.31958	0.00015342
DYNC2I1	1.31989	0.00598154
PHF21A	1.32069	0.00563233
CHST11	1.3208	1.33e-07
TCEAL8	1.3215	0.0280023
TNIK	1.32178	0.000776515
DYNC2H1	1.32211	0.0295187
MYC	1.32259	0.000153805
BACE1-AS	1.32264	0.0240213
TCF4	1.32376	0.0166707
PCSK7	1.32389	0.0334822
BMP1	1.32393	4.13e-05
SUOX	1.32431	0.00720956
CAMKMT	1.3248	0.0286446
ST6GALNAC5	1.3253	0.0109229
IFNGR2	1.32675	0.0204114
OSBPL7	1.32716	0.0257829
MAMLD1	1.3276	0.00595342
GEMIN8	1.32903	0.0120267
PPP1R12B	1.32926	0.000268061
NEK9	1.32945	1.22e-05
SPTLC3	1.32984	0.00136947
IGIP	1.33054	0.0316706
RACK1	1.33189	0.0365845
TUFT1	1.33237	8.44e-07
ZNF277	1.33253	0.0385677
AC103702.1	1.33311	0.00254992
PLCD3	1.33314	0.00460832
DSC2	1.33342	4.13e-06
CLCN6	1.33344	0.000326906
LAMA4	1.33345	0.00206325
TMEM80	1.33357	0.0372224
CEMIP	1.33377	0.0148975
ECHDC2	1.33414	0.0024195
SPPL2A	1.33525	0.0155385
ST3GAL1	1.33682	0.000453553
ZNF704	1.33766	0.0118311
DPYSL3	1.33801	2.26e-09
RFX5	1.33836	1.15e-06
HOXB3	1.3393	9.27e-07
KRT6A	1.34094	0.0439986
NCSTN	1.3411	0.00242912
PUS3	1.34192	0.0373434
CPVL	1.34203	0.0172495
SFXN3	1.34233	5.89e-08
GSE1	1.3425	0.0112315
PDGFC	1.34283	0.00326359
PHYKPL	1.34303	0.000781744
SNX13	1.34379	0.0185354
MOB3B	1.34438	0.025393
FBXO41	1.34461	0.0307131
PPIEL	1.34469	0.0255535
NABP1	1.34484	0.0104742
PER2	1.34528	0.00472615
GJA5	1.34701	0.0075271
SREK1IP1	1.34704	0.042755
PARP16	1.34756	0.0171486
RPS14	1.34763	0.0480855
CASD1	1.34769	0.0112315
PLEKHH1	1.34788	0.0026729
CLUAP1	1.34801	0.000163602
PAM	1.34909	4.63e-13
PRKG1	1.35048	0.00560125
UBE2H	1.35137	3.13e-13
ATG2B	1.35224	0.0124602
SMAP1	1.35244	0.00501754
MCF2L2	1.35273	0.0341463
NR1H3	1.35347	0.00506997
N4BP2L2	1.35407	0.00587434
ZNF641	1.35411	0.0131863
ZNF737	1.35425	0.00290103
GLMP	1.35479	0.000278344
ANXA6	1.35498	0.0054516
TRPC1	1.35527	0.013634
ANKZF1	1.3564	0.000184819
DNAJC18	1.35671	0.0235963
SOX9-AS1	1.35673	0.0293336
PCNX2	1.35688	0.0411631
TMTC1	1.35729	0.00622296
TSHZ1	1.35745	0.0111125
SOS2	1.35761	0.00575756
EIF4G3	1.35769	0.00127909
VANGL2	1.35819	0.00256308
RNF41	1.35834	1.49e-06
QARS1	1.35867	3.77e-07
TRPV4	1.36026	0.00641385
EPB41L4A	1.36027	0.0179249
RPL22	1.36059	0.000116498
SLC39A8	1.36063	0.00349591
MEST	1.36282	0.0349105
IL15	1.36303	0.00845666
TBC1D9	1.3632	0.0040521
SLC16A2	1.36351	0.000103844
HOTAIRM1	1.36355	0.0416759
TSPAN2	1.36356	0.0115463
MFGE8	1.36454	3.05e-06
TMEM131L	1.36507	0.00810952
BIVM	1.36523	0.0305932
NORAD	1.36591	0.0242666
SNRPN	1.36598	0.0385677
CCDC74B	1.36602	0.0191286
STARD4	1.36619	0.0126215
SDCCAG8	1.3675	0.00689753
PCYOX1L	1.36771	0.000665613
TTBK2	1.36895	0.044713
CYP1B1	1.36945	2.47e-05
LETMD1	1.36983	0.00010543
MLYCD	1.37116	0.00855493
LPAR1	1.37149	0.0162528
ATP5MC2	1.37153	0.00140623
CILK1	1.37364	0.00313615
FBLN5	1.3737	0.0120767
PCDHGB4	1.37389	3.08e-05
HOXB4	1.37467	2.11e-06
CAMK2G	1.37472	1.5e-05
WFDC2	1.37481	0.000250574
NPTXR	1.37491	0.000255154
PRSS21	1.37586	0.0183018
BCAS3	1.37614	0.0171114
VGLL4	1.37636	5.65e-05
GDPD5	1.37636	0.0021619
MARCKS	1.37772	0.0181915
ZNF836	1.37831	0.0120806
HINT3	1.37842	0.0134866
TIMP3	1.37888	4.93e-05
SCYL3	1.37943	0.0169386
CCDC32	1.37954	1.47e-05
SLC6A6	1.37961	0.000635614
MYO9A	1.37978	0.0050394
MBD5	1.37982	0.00915701
PRR7-AS1	1.38186	0.0123393
ZNF790	1.38219	0.0349171
TMEM198B	1.38262	0.00521227
HRK	1.3844	1.15e-06
PURB	1.38479	0.0454374
ZNF34	1.38522	0.0171486
PPFIBP1	1.38532	1.05e-06
WDR35	1.38681	0.000170109
ICA1	1.3871	0.0411298
ESYT2	1.38728	4.58e-08
AC124852.1	1.38781	0.0264617
PCDHGB6	1.38816	0.0123976
FAT2	1.38836	0.0261652
CYP4X1	1.38968	0.0232171
SMIM19	1.39029	0.0411769
DENND11	1.39036	1.78e-13
ALDH3B2	1.39071	0.00619249
PPFIBP2	1.39189	0.0453848
ARNT2	1.39222	0.000612776
ALPK1	1.39223	0.00168254
GREB1	1.39356	0.0328122
ACOX3	1.39387	0.0274186
TTC21A	1.39404	0.0187761
DCAF8	1.39459	1.04e-06
TRANK1	1.39482	0.000806082
CRMP1	1.3952	0.00404678
PCMTD1	1.3952	0.0100496
ALOX5	1.3953	0.0151241
DAPK1	1.39561	5.01e-13
AC005332.6	1.39626	0.00293987
RPL37A	1.39631	0.0215863
SPTLC2	1.39681	5.48e-06
ZBTB18	1.39696	1.99e-06
GOPC	1.39781	0.000155929
GLB1L	1.39786	0.0235963
MOSPD3	1.39827	5.15e-05
SALL2	1.39836	4.36e-05
ACTR3B	1.39837	5.43e-05
CASP10	1.39872	0.00271551
B3GNT3	1.39884	3.65e-05
MBLAC2	1.39984	0.0141205
DAAM1	1.40042	0.00162338
PDE4A	1.40149	7.9e-05
FBXO4	1.40276	0.0103745
ERVK13-1	1.40345	0.0248024
LMO7	1.40514	0.0158747
RND3	1.40516	3.29e-05
LYPLAL1	1.40768	0.00648119
TMTC2	1.40775	0.00272705
LINC02762	1.40845	0.022487
DUBR	1.41082	0.00177156
GOLGA8B	1.41097	0.00351477
PRR15L	1.41181	0.00029899
AKAP12	1.41187	7.95e-05
THNSL2	1.41195	3.16e-06
SYNJ2BP	1.41312	0.00358059
PCDHB13	1.41411	0.00257055
SNHG16	1.41416	6.5e-07
MAP1A	1.41418	1.21e-06
ARL15	1.41511	0.0255281
RCAN1	1.41601	0.00210809
PALLD	1.41606	0.00184748
C12orf57	1.41623	0.0438767
MBTPS1	1.41658	4.8e-07
KCTD10	1.41826	6.24e-17
PELI1	1.4187	0.00341208
USP20	1.41918	0.0397822
FAM110C	1.41919	0.00627233
KRBA2	1.41923	0.00088012
ERMAP	1.41974	7.87e-05
PIP4P2	1.42027	0.0114359
SPARC	1.4203	0.000325118
CDON	1.4216	0.00394956
PBX1	1.4229	0.0154261
RPL23	1.42408	0.000976835
ZNF652	1.42502	0.013743
TIRAP	1.42562	0.00352944
LNPEP	1.42599	0.0110514
CTNND2	1.42639	1.38e-05
STK32A	1.42643	0.0157634
BCAM	1.42683	0.0185354
IQCA1	1.42692	1.66e-06
STX16	1.42759	0.0120267
EHD3	1.42834	1.75e-05
DENND2B	1.42993	2.43e-06
NIPAL3	1.42994	1.84e-05
FAM120C	1.43101	0.00352944
PLPPR2	1.43112	5.43e-05
MAP4K3-DT	1.43113	0.0341463
GPRC5B	1.43129	0.0163227
N4BP2	1.43153	2.89e-08
RPL7	1.43373	7.33e-05
PDE7B	1.43422	0.000638371
SORL1	1.43445	3.38e-07
ISL1	1.43449	3.58e-05
AC009120.2	1.4356	0.0268528
PCDHB10	1.43572	0.00848137
SMAD1	1.43576	5.18e-06
PCDHGA1	1.43619	0.0115731
USP51	1.43669	0.0400205
WWTR1	1.43795	1.85e-06
DYRK1B	1.43915	0.033406
HCG18	1.43924	0.000965621
ANKRD50	1.43997	0.00017579
PLCE1	1.44027	1.2e-06
GPR158	1.44256	0.0414479
IFT172	1.44258	2.48e-08
PIK3R1	1.44329	1.49e-06
MRAS	1.44358	5.77e-05
TAPT1	1.44384	0.000250658
SOX11	1.44447	8.15e-05
YPEL2	1.44477	0.00703101
PCDHA10	1.44555	0.00246419
TET2	1.44562	0.0320903
APBA1	1.44749	0.0194422
WLS	1.44819	8.53e-06
PPM1L	1.44843	0.0168705
GSN	1.44884	0.00240069
CACHD1	1.44953	3.02e-05
TMEM150A	1.45111	0.0192348
DNAJC17	1.45117	0.000266127
MAP2K6	1.45246	0.000423431
KDM5B	1.45269	3.68e-08
OLFM1	1.45563	0.000192457
AKAP6	1.45585	0.0146573
ACTR3C	1.45587	0.00691161
PDZK1IP1	1.45603	0.00517264
PIK3IP1	1.45678	0.0191168
TMEM117	1.4578	0.0199861
SYNC	1.45791	0.00276294
NYAP2	1.45828	0.0207837
CENATAC	1.45949	0.00351477
FSD1L	1.46045	0.0169118
PTPRS	1.46051	0.000430286
GAA	1.46072	0.0401154
HOXA-AS2	1.46145	0.00920646
MACIR	1.46209	1.96e-07
ARHGEF37	1.46292	3.72e-05
TCP11L2	1.46371	8.23e-06
FAM172A	1.4646	2.28e-06
TFAP2A	1.46685	6.47e-08
ATG4A	1.46697	0.0031674
ACVR1	1.46767	0.00225753
C6orf120	1.46771	0.00203371
ADAMTSL3	1.46821	0.00029899
NOP53	1.46859	0.0193786
ITGB8	1.46882	0.00181043
CFAP69	1.46971	0.0259239
MET	1.47105	0.000715572
FAM13A	1.47109	1.28e-06
KLHDC10	1.47167	1.41e-10
PCDHB18P	1.47217	0.015364
ALDH3B1	1.47306	0.00345414
PRDM11	1.47322	0.000212443
CARD14	1.47326	0.0155001
EIF4B	1.47364	1.06e-08
NEO1	1.47445	0.000763624
AL139383.1	1.4745	0.0189209
PCDHB4	1.47468	0.01537
GDA	1.47557	0.000283572
PEX11A	1.47589	0.00711222
EFEMP2	1.47613	0.000589571
TMEM170B	1.47647	0.0384869
PLPP3	1.47736	4.67e-08
PCDHGA9	1.47762	0.00203371
FAM171B	1.47924	0.0499941
LINC01139	1.47926	0.0289419
STRADA	1.4793	0.0104414
SMAD9	1.47964	0.0193798
CYBRD1	1.47975	0.010349
MOB3C	1.47986	0.00239415
CLEC2D	1.48024	0.0208247
WASF3	1.48043	0.00812261
CORO6	1.48157	0.0429154
TC2N	1.48343	0.0190612
KIF5A	1.48356	6.34e-06
PPP1R3B	1.48374	1.2e-07
PTPMT1	1.48642	6.16e-05
AL133243.3	1.48654	0.0433422
DECR1	1.48711	0.000374896
THSD4	1.48972	7.1e-06
CERS4	1.49036	0.0102861
GSDMC	1.49061	0.0149009
ZNF337-AS1	1.49087	0.00469068
GAD1	1.49118	0.00183978
CCDC159	1.49138	0.0042302
SUSD2	1.49143	0.00630011
DLGAP4	1.49156	4.04e-13
SENP7	1.49185	0.00246419
SYNPO	1.49231	1.59e-06
BMF	1.49264	1.44e-07
BCL6	1.49322	2.12e-10
[truncated: 837 more rows]

## Sheet: Diff Exp PEO4 MEN1 siRNA vs C-
Table S1B: Differentially expressed transcripts in PEO4 cells transfected with MEN1-targeting siRNA vs transfected with scramble siRNA, determined by stranded RNA-Seq
Gene	Fold-Change	padj
FGF19	-9.30836	0.00880995
AL135999.2	-6.6082	0.000108278
PTBP1	-3.84093	2.35e-65
PLP2	-3.64104	5.76e-47
CASC8	-2.89046	0.00837547
SOCS5P4	-2.87267	0.0124083
AC068946.1	-2.79892	0.0148368
MEN1	-2.76772	4.56e-60
SFTA1P	-2.6956	2.97e-09
MARCHF4	-2.52172	0.00312206
AC020658.3	-2.51154	0.0247309
MICB	-2.45207	3.32e-10
ZNF835	-2.42352	0.00528553
NCEH1	-2.40533	1.85e-18
SCNN1G	-2.36133	1.16e-41
UPK1B	-2.26903	5.79e-09
AC010615.1	-2.2642	0.0152923
VNN1	-2.26346	0.0101687
PDGFA	-2.23896	1.05e-07
ADAM19	-2.19148	5.59e-20
H2BU1	-2.15318	1.06e-07
AC114811.2	-2.13999	8.54e-06
SCNN1B	-2.13095	5.82e-21
EMP1	-2.10523	0.000300263
PLAC8L1	-2.1026	0.00694273
SMKR1	-2.10148	5.84e-06
AC009509.1	-2.09808	0.00272413
PPP6R1	-2.08251	1.16e-05
CCBE1	-2.08101	1.95e-15
FOSL1	-2.07434	5.03e-08
SIX2	-2.05746	0.0212963
ZXDA	-2.03778	2.41e-14
NID2	-2.0326	5.69e-15
NIPAL4	-2.02298	0.0488752
PLLP	-2.00782	0.00539556
ZNF582	-1.95835	0.0202608
SLBP-DT	-1.95367	0.0340741
CCDC181	-1.93802	0.0223758
AL109809.4	-1.93121	0.0367639
ZFHX2-AS1	-1.90737	0.0212705
MYRIP	-1.90162	0.00187313
IL1R2	-1.89538	3.2e-09
XDH	-1.89388	3.17e-08
ZDHHC12	-1.8824	0.00107428
IL6	-1.87996	0.00440381
ADGRF5	-1.87605	3.37e-05
TSPAN5	-1.87549	4.35e-32
FAM180A	-1.87269	0.0029922
SCG5	-1.86991	7.56e-11
WNT9A	-1.86849	0.0415035
DUSP5	-1.85316	2.08e-15
ZXDB	-1.85067	1.13e-09
TMEM51	-1.85031	5.95e-05
MICAL2	-1.84512	8.4e-28
SNHG9	-1.84171	0.00691986
H2AW	-1.83368	0.000166131
ADGB	-1.81655	0.0106413
FAM124A	-1.81094	0.0107478
PAX9	-1.81067	4.83e-08
AL132800.1	-1.80948	0.0020741
ATOX1	-1.80544	1.55e-16
AL049840.4	-1.80004	0.00400641
CLMP	-1.79691	1.66e-07
ATP8A2	-1.78779	4.14e-13
RAB3B	-1.786	5.26e-05
MGLL	-1.78592	7.44e-21
TRHDE-AS1	-1.78144	1.72e-05
BRINP2	-1.7777	1.56e-05
DLGAP1	-1.77621	0.00328549
OR7E14P	-1.77217	0.0192106
TNF	-1.77133	0.00910881
RBP4	-1.77128	0.0250725
CSKMT	-1.76342	4.84e-06
FAM43A	-1.75948	0.00930958
CWH43	-1.75638	0.000273397
MANEAL	-1.75618	3.92e-10
CFAP300	-1.75358	0.0225746
AC010624.5	-1.74789	0.00161513
RAB19	-1.74563	2.26e-09
NGF	-1.73955	0.000253811
PTGIS	-1.73471	2.82e-08
TGM2	-1.73461	1.72e-13
SIRPB1	-1.73125	2.33e-05
CXCL2	-1.72998	0.0223648
RAP1GAP2	-1.71577	0.00571161
TAS2R4	-1.71323	0.0227784
MEF2C	-1.70874	0.0274425
H2AC12	-1.70464	0.000588784
H3C1	-1.70457	0.000300757
BHLHA15	-1.70106	0.037928
ETV4	-1.69449	1.76e-06
KLK5	-1.69374	5.36e-06
LOXL3	-1.6914	4.62e-05
PLAGL2	-1.68897	4.75e-06
PLD2	-1.68778	6.97e-05
AL135905.2	-1.68402	0.00210346
WNT7B	-1.6809	0.00320639
SRPX2	-1.68029	0.000656082
PPARD	-1.6763	1.06e-07
AC026401.3	-1.67603	0.00192776
AC090198.1	-1.67291	0.00471993
IER3	-1.67266	0.00176366
SERPINB7	-1.6686	0.0350336
VGLL1	-1.66599	8.82e-05
RELL1	-1.66241	0.000185696
ZNF609	-1.65944	1.13e-08
EFHD2	-1.65744	0.027059
NEGR1	-1.65446	9.81e-05
AP001273.1	-1.65344	0.0118323
CALML3-AS1	-1.65114	7.43e-05
EPHB1	-1.65041	0.000133434
ZHX2	-1.64926	6.59e-12
OCLN	-1.64541	1.68e-06
PPP1R14B-AS1	-1.64255	0.0161358
TFPI2	-1.6405	5.27e-05
CMTM7	-1.63953	2.1e-15
AKR1E2	-1.63743	1.59e-05
H2BC8	-1.63732	3.51e-08
GK	-1.63487	0.0156073
ARL2BP	-1.63413	1.04e-06
CNN3-DT	-1.63141	0.0224092
KRT86	-1.62867	0.0349722
MIDN	-1.62653	0.0136328
YAP1	-1.62571	1.58e-05
SLC7A5	-1.62331	4.95e-09
PHACTR2	-1.62249	0.0243668
DDAH1	-1.6197	0.0040017
WNT2B	-1.61949	0.00775116
PTPRB	-1.61905	0.00601229
TNFRSF12A	-1.61322	0.037928
H3C8	-1.61078	0.0208805
PLCB4	-1.61056	0.000109685
H2BC10	-1.609	0.0221112
TTC7A	-1.60875	0.0248161
MAB21L3	-1.60784	6.3e-05
CLDN16	-1.60661	0.0203855
KRT81	-1.60655	0.000478419
DEPP1	-1.60167	0.00028158
MYBL2	-1.6011	0.000215169
MYEOV	-1.59775	4.06e-05
GPR19	-1.59663	0.00262406
XK	-1.59457	0.000283279
PLCXD3	-1.5937	0.0205813
RYR2	-1.59356	0.00175224
ELFN2	-1.59211	0.0150839
C1QTNF1	-1.59144	0.000288346
LINC00958	-1.58861	0.00157582
CCND1	-1.58824	1.54e-06
PPP3CB-AS1	-1.58575	0.0311083
KIAA1549L	-1.58431	0.00792476
TRHDE	-1.58375	0.000152862
DKK1	-1.57971	0.0167597
H2AC13	-1.57892	0.00325107
RNVU1-27	-1.57798	0.0402803
TRIM69	-1.57735	6.88e-07
UCHL1	-1.57722	0.0400237
KRT80	-1.57651	5.16e-08
TACSTD2	-1.57399	3.33e-14
CELF2	-1.57355	0.00217499
LIF	-1.57297	0.0100168
FLNB	-1.57002	4.09e-15
AC145207.5	-1.56719	1.59e-05
SLC27A2	-1.56703	0.00132778
MTCL1	-1.56695	0.011308
G6PD	-1.56345	1.04e-06
AL035071.1	-1.56086	0.0108799
PGAM5	-1.56046	3.04e-08
CDCP1	-1.55774	0.00859503
PRXL2C	-1.55475	0.0447088
ARL2	-1.55164	3.87e-05
SLC25A10	-1.55133	0.0265321
IGFBP3	-1.54994	0.00559646
AC015813.6	-1.54979	0.00318058
SNX8	-1.54979	0.0174272
EFNA5	-1.54862	2e-06
SAV1	-1.54812	1.2e-05
JAM3	-1.54551	0.0126376
HMGA1	-1.54498	1.23e-07
CASP2	-1.54272	5.22e-08
LINC02693	-1.54198	1.36e-05
PLEKHA7	-1.53912	3.54e-07
THAP4	-1.52974	2.42e-06
DSC3	-1.52857	0.00769383
SOCS2	-1.5284	0.0100168
SLC29A2	-1.52821	4.14e-08
ADCY9	-1.52786	1.13e-08
AGPAT3	-1.52717	0.000125774
ADGRF1	-1.5271	0.000304613
LRR1	-1.52467	6.88e-07
CNOT9	-1.52238	2.23e-07
CCDC183-AS1	-1.5206	0.00675645
SPECC1L	-1.52051	3.93e-05
SIRPA	-1.52049	5.03e-10
DPP9	-1.51921	3.78e-09
ARNTL2	-1.51864	0.00128107
EARS2	-1.51753	0.0307971
BDKRB1	-1.51662	0.0167597
NTF3	-1.51636	0.00946465
TMEM138	-1.51519	9e-08
PEAR1	-1.51485	0.00274195
NUS1	-1.51467	2.09e-12
SNHG32	-1.51405	0.00801189
ADRB2	-1.51396	0.00479034
EIF4EBP2	-1.51334	0.000767666
MAL2	-1.51279	0.00965974
NME4	-1.51217	0.000273397
MB21D2	-1.51173	1.19e-06
TMEM97	-1.51148	0.000663658
DBNDD1	-1.51054	3.59e-05
RAD54B	-1.51045	0.0174858
ZFP36	-1.51039	6.49e-05
PRPF4	-1.50694	7.82e-06
VPS9D1-AS1	-1.50414	0.0205738
F2RL1	-1.50233	0.00400097
CHCHD10	-1.50225	0.0291449
F3	-1.5022	9.69e-05
FOSB	-1.49892	0.0207071
EHD1	-1.49827	2.63e-09
ELK3	-1.49787	0.0151815
SYT16	-1.49774	0.000363825
MPV17L	-1.49745	1.22e-07
AC015712.6	-1.49663	0.0264399
H3C10	-1.4958	0.018673
SH3TC2	-1.49432	1.06e-06
H4C3	-1.49335	0.00765433
C6orf132	-1.4926	9.08e-08
CXCL8	-1.49115	0.0223758
ZNF367	-1.49066	0.000176064
PEG10	-1.48807	0.0134346
PAQR4	-1.48774	0.00652496
CYB561A3	-1.48698	0.00436149
ZNF860	-1.4852	0.00269624
UNG	-1.48494	1.13e-07
LIN52	-1.48468	0.000181615
SAMD4B	-1.48454	1.4e-06
CCN1	-1.48391	0.00249679
ZNF681	-1.48378	0.0464811
LAMA3	-1.48354	0.00141745
HSPA1B	-1.48212	0.0148863
METTL1	-1.48158	7.72e-06
CGAS	-1.48111	0.00134013
ABCA4	-1.47947	0.000702126
SEC14L1	-1.47924	3.61e-15
BTBD2	-1.47705	0.00110408
AC125807.2	-1.4764	0.0125356
SULT2B1	-1.47546	1.66e-05
MPV17L2	-1.47291	0.0362033
ZNF778	-1.47254	1.21e-07
H2BC15	-1.47235	0.000992929
LINC01018	-1.47206	0.00652384
MRPL4	-1.4718	0.00466547
DOP1B	-1.4684	1.9e-06
CYP4F3	-1.46528	5.9e-05
NT5E	-1.46477	0.0200063
SPRY4	-1.46473	0.00569154
IFNLR1	-1.4646	0.00839423
FADS1	-1.46458	0.0012501
IGF2BP2	-1.4637	9.21e-05
SLC35G2	-1.46358	0.000734711
PLAU	-1.46241	0.000167163
ERRFI1	-1.46135	0.000791587
KAT2A	-1.46091	0.000673057
CNNM1	-1.46058	0.0123899
RRAS2	-1.45806	0.00113727
GFOD1	-1.458	9.55e-10
SEMA7A	-1.45741	0.0411965
SYDE2	-1.45724	0.000348422
POLR2I	-1.45281	0.00886572
GIPC2	-1.45216	0.00283792
FKBP5	-1.45153	0.000155032
HSPA1A	-1.45085	0.000801444
IQCE	-1.44987	0.00943544
TNFRSF21	-1.44795	3.77e-08
CENPA	-1.44769	0.000405478
POLR2J	-1.44743	0.0265321
NRSN2-AS1	-1.44689	0.0108097
AC106795.1	-1.44507	0.0250832
GNA11	-1.44482	0.0241346
TMPO-AS1	-1.44238	0.0238028
PDCD6IPP2	-1.43857	0.0284144
RALY-AS1	-1.43801	0.0194287
PSMB2	-1.43747	3.85e-05
GAREM2	-1.43723	0.0486739
RAD51C	-1.43677	0.0200906
CYTH3	-1.43663	0.000159035
PCLAF	-1.43598	0.046187
CDC25A	-1.43561	0.00288609
CHAC1	-1.43423	0.0155518
PPARG	-1.43418	2.85e-06
MARCHF2	-1.43407	0.0156427
AC007996.1	-1.43379	0.0434397
POMK	-1.43378	0.0116165
REXO4	-1.43298	0.00429585
MRPL51	-1.43233	0.0151777
H4C8	-1.43221	0.0255857
RNASEH1-AS1	-1.43053	0.0171224
C1orf116	-1.43041	9.05e-07
RAD51	-1.42961	1.25e-05
EPB41L3	-1.4292	0.0115474
C19orf48	-1.42888	0.0152923
FGD6	-1.42519	0.00792476
CDCA7	-1.42506	0.000809836
CDKL2	-1.4248	0.0244595
NR4A1	-1.42448	0.0210929
ATP1B3	-1.42344	5.91e-07
GNB4	-1.42298	0.0147316
BARX2	-1.42085	0.000333859
TMCC3	-1.42064	0.00289031
MAD2L1BP	-1.42005	0.0261024
MESD	-1.41824	0.0247101
FLNC	-1.41785	0.000948353
LMNB2	-1.41633	0.0176362
H2BC12	-1.41596	0.0250698
SGMS2	-1.41584	0.0224864
LINC01963	-1.41583	0.0283872
AASS	-1.4134	0.0429438
GABPB1	-1.41265	1.27e-05
ZNF98	-1.41175	0.0161557
CLDN7	-1.41109	0.00691986
ZNF257	-1.41097	0.0148863
ZNF560	-1.40925	0.0421571
GAB2	-1.40911	1.4e-05
OAZ1	-1.40888	0.0463452
STEAP1	-1.40748	0.0324132
ARHGAP44	-1.40269	0.0126647
ATF3	-1.40137	0.0289952
ZMIZ2	-1.40118	0.000157557
ZNF542P	-1.40082	0.00327542
KLF4	-1.40057	0.00781931
PARM1	-1.40037	0.00837415
SLFN11	-1.40009	1.63e-05
TEAD4	-1.39956	0.000932897
GPC6	-1.39938	0.0118293
BCL2L1	-1.39926	0.000660233
MYH9	-1.39902	0.0114765
RIN3	-1.3964	2.76e-05
MICA	-1.39627	0.00196319
MBNL3	-1.39593	0.00767462
ST8SIA5	-1.39592	0.00140727
TMEM184B	-1.39402	0.00106644
LINC00857	-1.39366	0.0176275
SMIM20	-1.39343	0.0439189
C8orf76	-1.39307	0.0133628
TLCD3A	-1.39281	0.0121261
ZNF205	-1.39022	0.00880995
DGKE	-1.3899	0.00044996
CACNG4	-1.38984	4.6e-09
LINC00565	-1.38978	0.0198714
NUP85	-1.38909	3.3e-06
XRCC3	-1.38784	0.0151468
RNF208	-1.38745	0.0190208
NR6A1	-1.38741	0.0360461
NXT1	-1.38725	0.0387532
KAZN	-1.38717	1.26e-09
CLEC4O	-1.38705	4.1e-05
AXL	-1.38685	0.00267199
OSR2	-1.38661	0.000147399
CTC1	-1.38544	0.00366828
EHD4	-1.38428	0.000292823
POLE	-1.38353	0.000452852
FABP5	-1.38328	0.0351046
GINS4	-1.38315	0.00479034
PDE6D	-1.38225	0.0276346
MBOAT1	-1.38184	0.0112903
CLN6	-1.38179	0.00236478
CLCF1	-1.37983	0.00704563
RHOG	-1.37921	0.00117184
DSE	-1.37909	0.000823058
H3C11	-1.37887	0.0017163
MOXD1	-1.37886	0.0153308
MALL	-1.37863	0.025174
PIM1	-1.37827	0.0293798
MT1A	-1.37803	0.029242
FKRP	-1.37765	0.00276657
AGFG2	-1.37758	0.000117095
CDCA4	-1.37709	0.00128107
TMEM184A	-1.37709	0.00372664
ZNF142	-1.37638	0.000549204
CHST3	-1.37586	2.96e-06
PRIM1	-1.37518	0.0422469
B4GALT4	-1.3747	5.26e-08
P4HB	-1.37319	1.54e-05
SLC25A19	-1.3717	0.010627
GPX4	-1.37145	0.0215872
GRHL1	-1.37131	0.000208974
CLIP1	-1.37113	1.54e-12
CDC6	-1.37095	2.49e-06
POLD2	-1.37036	0.0017163
BCL3	-1.3699	0.0046883
OPHN1	-1.36971	0.00102579
SLC10A3	-1.36953	0.0207071
GPRC5A	-1.36916	0.0408917
NACC1	-1.36899	0.00997962
AC078846.1	-1.3687	0.0250741
TRIP10	-1.3683	0.000380055
KCTD1	-1.36807	0.00100948
SQOR	-1.36804	0.0116077
MCM10	-1.36775	3.07e-05
USP31	-1.36772	0.0290476
CDH4	-1.36746	0.00130455
ALDH1A3	-1.36727	7.45e-09
EMSLR	-1.36694	0.0126281
MYO19	-1.36639	9.15e-06
DNAJC9	-1.36509	7.05e-06
ZFAS1	-1.36507	0.03334
TFCP2L1	-1.36427	0.00165156
AURKB	-1.36332	0.00372664
NUP62	-1.36313	4.08e-05
NUAK2	-1.36306	6.25e-05
TANC1	-1.36094	7.26e-06
TUFT1	-1.3605	1.11e-06
DTD1	-1.36049	0.00262406
TNFAIP3	-1.36041	0.0227256
EXO1	-1.36016	0.00282415
BCAS4	-1.35916	0.0471587
CIZ1	-1.35911	0.0324765
GNPNAT1	-1.35903	0.0210929
NMB	-1.35881	0.00181947
SLC6A15	-1.3585	0.0456957
DCDC2	-1.35794	7.01e-05
SLC4A11	-1.35768	0.00149405
DPYD	-1.35567	0.00614363
TLCD1	-1.35549	0.0239187
ZNF71	-1.35462	0.0228466
INHBA	-1.3546	0.00197901
DYNLL2	-1.35427	0.0181709
SLCO3A1	-1.35348	4.6e-05
ETV5	-1.35317	0.00791321
SLC1A5	-1.35219	0.00178844
BRI3BP	-1.35208	3.93e-05
GABPB2	-1.3518	0.00969071
TRABD2A	-1.35124	1.1e-06
IMP4	-1.35092	0.000735951
EEF2KMT	-1.35048	0.0343836
DOCK5	-1.35046	0.0450763
STK39	-1.3495	0.00104267
ATP8B1	-1.34864	9e-08
S100A16	-1.34816	0.00424872
USB1	-1.34814	0.00623932
PODXL	-1.34779	4.36e-07
HDDC3	-1.34776	0.0463452
AMIGO2	-1.34689	0.000562898
SLC5A3	-1.34596	0.0375554
YWHAH	-1.34486	0.00017043
ECE1	-1.34413	0.000744185
KXD1	-1.34398	9e-06
DHCR7	-1.34377	3.78e-06
SIPA1L3	-1.34201	0.000181615
DUSP3	-1.34195	8.36e-05
POLR2L	-1.34195	0.0330262
TYMS	-1.34025	0.00133371
MCM5	-1.34013	1.12e-05
H4C4	-1.33979	0.0357773
SLC29A1	-1.33952	0.0169887
EPS8	-1.33931	0.0250725
ITPK1	-1.33919	0.00327604
EIF4E2	-1.33858	2.5e-05
JOSD1	-1.33776	0.000133594
SLC46A1	-1.3364	0.0115427
TRIM8	-1.33614	0.0469298
PMAIP1	-1.33563	0.00694273
STARD3NL	-1.3353	0.0351235
PISD	-1.33453	0.000744237
NPNT	-1.33343	0.0472123
TUBA1C	-1.33318	0.0442442
RFC5	-1.33304	0.0220994
CDK16	-1.33297	0.027589
URB2	-1.33229	0.000842935
DPM2	-1.33206	0.0120875
TIMELESS	-1.33137	9.96e-05
ELF4	-1.3313	0.000439581
SLC43A3	-1.33091	0.0366342
PKP2	-1.32935	0.0171224
TMEM41A	-1.3292	6.72e-06
EMD	-1.32913	0.0100168
UCP2	-1.32851	0.0287705
ELOVL1	-1.32819	0.00180713
NXN	-1.32723	0.0130732
LINC00665	-1.32643	3.86e-05
C1orf174	-1.32579	0.00118348
TGFBRAP1	-1.32495	1.86e-05
POLR1G	-1.3249	0.0074529
ZNF483	-1.32461	0.0250725
TPM3	-1.32459	0.0250725
TAF4B	-1.32405	2.31e-05
CDC20	-1.32367	0.00351871
VOPP1	-1.32363	0.00262406
HDAC9	-1.32234	0.00941286
ZNF385B	-1.32121	0.0195331
EZR	-1.32086	0.000959672
BYSL	-1.31945	0.0307589
TSPAN15	-1.31897	1.14e-05
FANCI	-1.31727	6.92e-08
DHX33	-1.31722	0.00097818
ZWILCH	-1.31717	0.0197893
NMU	-1.31711	0.0247668
UGCG	-1.31689	0.00447461
SLC7A6	-1.31606	0.000330022
CCDC86	-1.31401	0.00334211
AUNIP	-1.3132	0.0473005
TOR1B	-1.31231	0.0402135
CHAF1B	-1.31218	0.0210929
HSPA4L	-1.31171	0.0224209
RUSC2	-1.31145	0.0425546
GNG12	-1.31083	0.0326037
TCF19	-1.31004	0.00696335
OVOL2	-1.30991	0.000397253
NTAQ1	-1.30988	0.00293098
METAP1	-1.30947	0.000420737
ZNF736	-1.30859	0.000524103
ADK	-1.30853	6.66e-05
BCAR3	-1.30853	3.37e-05
RMI2	-1.3084	0.0355312
DHTKD1	-1.3082	0.00193828
CYP2S1	-1.30809	0.0369473
CYB5R4	-1.30798	0.0089102
NHEJ1	-1.30792	0.0250325
PAX8	-1.3079	0.00671055
SHISA9	-1.30762	0.0320165
PTTG1IP	-1.30756	0.00176962
TCF7	-1.30731	0.0140408
L2HGDH	-1.30672	0.00487537
POM121	-1.30653	0.0248161
ANKS1A	-1.30618	0.00401026
ADCY1	-1.30588	0.00133972
RRM2	-1.30579	0.000597713
HROB	-1.3057	0.0285974
CCDC113	-1.3056	0.0249455
RNF145	-1.30444	0.00014642
LSM14B	-1.30393	4.9e-06
C1orf112	-1.30368	0.0179475
AFMID	-1.3019	0.033561
CARM1	-1.30177	1.04e-05
PGD	-1.30169	0.00652384
ETS2	-1.30165	0.000333859
POM121C	-1.30151	0.00697197
AMOTL1	-1.30088	5.81e-06
TCOF1	-1.30083	3.86e-05
KCNS3	-1.29995	0.00262406
FOXO3	-1.29767	0.000370433
MYD88	-1.29731	0.000259735
DCLRE1B	-1.29689	0.0184901
ZNF620	-1.29677	0.0207193
GPAM	-1.29615	0.00196466
TRIM14	-1.29595	0.0239187
BOLA3	-1.29577	0.00272332
MED22	-1.29479	0.030509
JPT2	-1.29465	0.000571825
PCNA	-1.29461	0.0180313
LASP1	-1.29455	0.00104337
CTPS1	-1.29415	0.00163301
GFRA1	-1.29278	0.0250725
CLSPN	-1.29256	0.00354337
RAB8A	-1.29225	0.00949937
ARHGDIA	-1.29204	0.0217365
L3MBTL4	-1.28977	0.00979683
ANKRD13A	-1.2891	0.00363268
MAST4	-1.28905	0.00030978
PARD6B	-1.28854	0.00090373
DONSON	-1.28728	0.0318881
MAP2K3	-1.28692	0.0227228
SPAG1	-1.28663	0.0145151
MAP3K9	-1.28566	0.0328686
SEH1L	-1.28449	1.81e-06
ABHD2	-1.28415	0.0134346
ZNF90	-1.28351	0.0336672
CCDC127	-1.28331	0.0212705
TTC9	-1.28322	0.0408917
CYB5RL	-1.28177	0.0193697
SIGMAR1	-1.28135	0.0176634
TTI1	-1.27917	0.00968071
C18orf25	-1.27903	2.26e-05
PHLPP1	-1.27849	0.0043197
HNRNPAB	-1.27846	4.47e-05
GATAD2A	-1.27747	0.000485817
MYH10	-1.27728	0.00117184
GJB3	-1.27663	0.00100948
MAPKAPK3	-1.276	0.00247536
ADARB1	-1.27513	0.0362906
MCM7	-1.27446	0.0207193
NOP56	-1.27379	0.00279966
AFAP1L2	-1.27309	0.00758138
SH2D4A	-1.27122	0.0422422
ICMT	-1.27102	0.0108666
FUCA2	-1.27047	0.00104337
CENPO	-1.27041	1.36e-05
CYB5R3	-1.27004	5.81e-05
PNP	-1.26991	0.00572346
SLFN13	-1.26905	0.0146537
TTLL4	-1.26881	0.000523296
TRIM25	-1.26856	1.47e-05
PHF19	-1.26743	0.00394298
SNX9	-1.26731	0.000197162
SUSD6	-1.26682	0.019512
PSME3	-1.26626	0.000167326
SLC48A1	-1.26562	0.0465141
MLST8	-1.26513	0.0133628
CARS2	-1.26444	0.00028158
ADIPOR1	-1.2639	0.00306404
SLC5A6	-1.26338	0.0246759
PIGX	-1.26271	0.0294996
PSMG1	-1.26266	0.0146455
ORC1	-1.26179	0.00769383
THUMPD3-AS1	-1.26166	0.00281579
MTHFD1	-1.26166	0.0101907
SS18L2	-1.26115	0.0396786
RAB11FIP1	-1.26096	3.8e-06
TNFRSF10A	-1.26001	0.00563146
RASAL2	-1.25865	0.0265321
HM13	-1.25751	0.0199919
CNNM3	-1.25722	0.0205333
ASF1B	-1.25639	0.0486739
CYB5A	-1.25634	0.00910615
BARD1	-1.25627	0.0185872
GPR39	-1.25602	0.00501617
SHROOM3	-1.25564	6.04e-06
SYNJ2	-1.25467	0.000449035
COTL1	-1.2544	0.00978275
NUP210	-1.2533	0.0197688
GGCX	-1.25322	0.0067547
GLRX2	-1.25305	0.0227446
DUSP4	-1.25293	0.0422803
KARS1	-1.25278	0.00641058
SLC50A1	-1.25259	0.0244595
GSPT1	-1.25257	1.54e-05
TAF6	-1.25203	0.00654472
HDAC3	-1.252	0.000100804
TUBA1B	-1.25148	0.0202323
ZNF619	-1.25143	0.0408917
RASSF3	-1.25101	0.0125942
ORMDL2	-1.25064	0.0175042
CCDC88C	-1.25006	0.0199111
CMSS1	-1.2493	0.000350303
CDC45	-1.24864	0.0122396
CENPI	-1.24826	0.0129229
CDCA8	-1.24778	0.039015
ZNF185	-1.24709	0.0213872
YIPF3	-1.24666	0.0336231
SGMS1	-1.24655	0.0468891
KCTD2	-1.24554	0.0440324
C2CD2	-1.24516	0.0439189
RBM14	-1.24441	0.0122992
TUBB6	-1.24429	0.0451461
NFKB1	-1.24418	0.00253417
ANKRD27	-1.24358	0.00124427
UBE2D4	-1.24341	0.0324765
LRRC59	-1.24309	0.00660357
NUP93	-1.24282	0.0186121
WT1	-1.24239	0.00163301
CDV3	-1.24199	0.00104243
MOCOS	-1.24141	0.0162554
SLC12A2	-1.2412	0.0165662
POLR1E	-1.2412	0.00883507
PCDH1	-1.24095	0.0465141
HERPUD2	-1.24008	0.0186121
CNOT11	-1.24007	0.0179738
SLC19A2	-1.2399	0.0148068
XPO6	-1.23951	1.09e-07
PRICKLE3	-1.23935	0.0122427
GPD2	-1.23887	0.00253417
INCENP	-1.23865	0.0179475
OSBPL10	-1.23801	0.000162022
TCTA	-1.23737	0.0429399
ZNF629	-1.23697	0.000357696
MAP3K4	-1.2368	0.000185696
FEM1A	-1.2366	0.0247101
COBL	-1.23659	0.0185872
PLSCR1	-1.2358	0.0213409
CCDC97	-1.23493	0.0363149
NPRL3	-1.23468	0.00319658
SVIL-AS1	-1.23467	0.00819505
ADCY3	-1.23455	0.0434397
MED24	-1.23453	0.0440324
DNM2	-1.23433	0.00792962
TRIP13	-1.23424	0.000844573
DICER1	-1.23412	0.000933087
VRK1	-1.23365	0.0473864
OXNAD1	-1.23342	0.0465141
UBE2D2	-1.23298	0.0136839
KHSRP	-1.23232	0.00235785
BRCA1	-1.23124	0.0396178
WIPF2	-1.23114	0.0483582
FUS	-1.2307	0.042319
INPP5A	-1.23063	0.0197272
DHDDS	-1.22983	0.0464811
SLC22A3	-1.22978	0.0113792
HAX1	-1.22934	0.0300945
PSMA5	-1.22906	0.0439465
SHKBP1	-1.22855	0.0290476
MAST2	-1.22796	0.000216708
SMPD4	-1.22792	0.0429399
TMEM18	-1.2279	0.0225321
IER5L	-1.22768	0.0437709
DENND2D	-1.22764	0.00928467
C1orf198	-1.22722	0.011557
ANXA11	-1.22651	0.00171599
IMPDH2	-1.22529	0.0464811
RUBCN	-1.22505	0.0255598
CHD7	-1.22482	0.0150839
ABHD11	-1.22428	0.0431826
RBM47	-1.22301	0.0135446
SRD5A1	-1.22285	0.000827557
ANPEP	-1.22249	0.0354414
LRP12	-1.22217	0.0125356
GRHL2	-1.22192	0.000809836
PDK2	-1.22164	0.0431887
DMKN	-1.22126	0.00136867
TNFAIP1	-1.22099	0.00325425
TMEM214	-1.21853	0.0130431
SSU72	-1.21809	0.0288584
ATP1A1	-1.21797	1.53e-05
FAM107A	-1.2168	0.00472252
MOV10	-1.21635	0.0205813
STAC	-1.21538	0.00487537
MGA	-1.21521	0.00176366
RBL1	-1.21436	0.00937417
MOB3A	-1.21215	0.0437709
ATP1B1	-1.21141	0.0128799
GNAI2	-1.21124	0.0125356
TAF3	-1.21057	0.0107693
PSMD11	-1.2104	0.0271228
DAG1	-1.21	0.00133048
TFDP1	-1.20961	0.0404056
SPAST	-1.20954	0.0235135
RFC4	-1.20772	0.0125356
CDR2	-1.20663	0.0243668
TXNRD1	-1.20634	0.00207721
ZNF765	-1.2063	0.0395228
E2F7	-1.20624	0.0464811
KLF6	-1.20576	0.00135582
MAP4K4	-1.20418	0.00591347
UCK2	-1.20411	0.037958
DNAJB1	-1.2038	0.027589
ZDHHC23	-1.20361	0.0328045
ITGB1BP1	-1.20293	0.00742081
NDRG1	-1.20105	0.0415199
GNL3L	-1.19975	0.000747302
ASCC2	-1.19761	0.0334639
TRIM26	-1.19599	0.02015
MCM6	-1.19524	0.0144423
RHOF	-1.19425	0.00754963
MDM2	-1.19378	0.0023695
ZCCHC8	-1.19328	0.0320984
RANBP1	-1.19209	0.0329049
SLC16A1	-1.19147	0.0114049
RAB35	-1.19122	0.0440324
NDE1	-1.19118	0.0161986
MYO6	-1.18967	0.0419116
NRP2	-1.18846	0.00820478
SSR4	-1.18739	0.0447126
NSD2	-1.18627	0.0373844
PRMT5	-1.18545	0.0148556
C12orf45	-1.18541	0.0119769
PSMF1	-1.18312	0.00501617
CHCHD3	-1.18143	0.0171081
CTDSP2	-1.17891	0.0297695
TTF2	-1.1788	0.00124427
FERMT1	-1.17827	0.0442718
APEX2	-1.17783	0.0276033
SLC39A14	-1.1754	0.00435385
CASC3	-1.17465	0.00709317
EPHB2	-1.17416	0.0178693
VRK3	-1.17332	0.0324132
SMARCC1	-1.17332	0.00424872
LAMC2	-1.17146	0.0379565
TXLNA	-1.17076	0.0451425
CLPB	-1.17043	0.0245716
ACTN4	-1.17013	0.000585181
PHF20	-1.17012	0.00737681
DAP3	-1.16962	0.00463419
SRSF7	-1.1688	0.0147853
GCLM	-1.16785	0.0118803
CUL4A	-1.16673	0.00466558
KDM2A	-1.16524	0.041178
PRPF38A	-1.16398	0.0247309
ESR1	-1.16355	0.0400274
MYO1C	-1.16345	0.0493673
FOSL2	-1.16234	0.020777
RBM15B	-1.16174	0.0419116
SH3BP4	-1.16165	0.0174248
GEMIN5	-1.15956	0.0233326
MAN2A1	-1.15761	0.0281171
TMEM43	-1.15621	0.0331141
CDS2	-1.15511	0.00467553
YARS1	-1.1551	0.019886
AFDN	-1.15403	0.0180015
PDXDC1	-1.14757	0.00874168
EIF5	-1.14026	0.03334
FOXK2	-1.13823	0.00511496
KPNB1	-1.13156	0.0079666
NSFL1C	-1.13104	0.034417
CTBP2	-1.12851	0.0496934
SLC44A2	-1.10874	0.027408
MACROH2A1	-1.10619	0.00916767
UBE3C	-1.10408	0.00121776
ARFGEF2	1.11835	0.0164513
DCBLD1	1.12497	0.0291127
SF3B3	1.12552	0.0106413
KCTD10	1.13003	0.0349722
MAP3K7	1.13057	0.0363149
SUGP2	1.13525	0.00926302
TP53BP1	1.13748	0.00143302
PAM	1.13843	0.0227228
BHLHE40	1.14247	0.0227228
CHD2	1.14434	0.0437352
PITPNA	1.1562	0.0248473
KIF3B	1.1592	0.0217582
CRK	1.16248	0.0479172
SPATS2	1.1644	0.0196794
LONP2	1.16448	9.22e-05
GNS	1.16449	0.0138186
FXR1	1.16535	0.0451953
CTSB	1.16631	0.0429438
MSN	1.16714	0.00930592
PTPN1	1.16999	0.0443823
PCGF3	1.17598	0.00071763
LRP6	1.1761	0.0217613
RNF14	1.17677	0.0224209
KCNH2	1.18153	0.0224864
UBR7	1.18208	0.0479172
IRS1	1.18367	0.0333815
RAB3GAP2	1.18539	0.00691468
DLGAP4	1.18758	0.0206222
PRKCD	1.18767	0.00181947
SLC11A2	1.18867	0.0463452
SYBU	1.19035	0.0010842
TNS3	1.19141	0.00419516
CLPX	1.19178	0.0064181
IRF2BP2	1.19508	0.0131762
SFXN3	1.19527	0.00895162
USP48	1.19632	0.0408917
BLOC1S6	1.19719	0.0316693
ACSL3	1.19754	0.0257144
MTA3	1.19803	0.00112027
HOXB4	1.19943	0.0434264
KIAA0319L	1.20027	0.0203737
ERCC6	1.201	0.04287
COPG2	1.20158	0.0152076
ARNT	1.20286	0.00859924
TUBA1A	1.20715	0.0192274
EDEM3	1.20775	0.0496934
HEXA	1.20958	0.0179738
TRIB1	1.21137	0.0161557
USP54	1.21221	0.0437001
CEP97	1.21233	0.0474362
TRIM44	1.2127	0.00058756
CHST11	1.213	0.00121776
DCTN2	1.21315	0.000462434
FAM210B	1.21484	0.0264451
FAM204A	1.21544	0.030787
TSPYL2	1.21663	0.0268689
RFX5	1.21726	0.00767462
RPL5	1.21764	0.0267575
NAB1	1.21765	0.041674
SLC35D1	1.21986	0.0205981
KLHL42	1.22	0.000439571
LPGAT1	1.22305	0.0122747
ADGRA3	1.22413	0.0215872
PCMTD2	1.22437	0.000903835
PPFIBP1	1.22656	0.00968071
DAPK1	1.22665	0.00152091
ACOX1	1.22691	0.00177094
ARID4A	1.2288	0.042319
ACAP2	1.229	0.010527
ZNF512	1.23183	0.0127479
PLS3	1.23252	0.0190248
IFT172	1.23291	0.0157288
WWC3	1.23312	0.000417443
DCAF8	1.23334	0.0128771
STEAP3	1.23477	0.0390873
FAM120B	1.23484	0.0445605
ZFX	1.23637	0.0294225
KDM3A	1.23776	0.0208805
ATP9A	1.23805	0.000367502
TRIM24	1.23814	0.0125356
RAP2C	1.23856	0.0219624
ESYT2	1.23876	0.00183531
GVQW3	1.23974	0.0212963
ELMO2	1.24022	0.00896396
ITGAV	1.24095	0.000750902
ATRN	1.2411	0.0209259
TADA2B	1.24126	0.0259125
TUT7	1.24228	0.00463665
SLC16A2	1.24234	0.0224411
RBL2	1.2425	0.0300945
IFT122	1.24502	0.00248058
PCDHGB4	1.24558	0.0328539
PAK1	1.24683	0.00219472
VPS36	1.24896	0.0109404
KDM4A	1.24912	0.0325158
ZBTB1	1.2505	0.00146554
ENC1	1.2506	8.54e-06
UBE2H	1.25174	7.28e-07
RPL34	1.25262	0.0478808
CLUAP1	1.25304	0.0223073
CGNL1	1.25358	0.0243554
COG7	1.25421	0.0400717
ZNF627	1.2548	0.0247668
QRSL1	1.25535	0.0185872
GTF2I	1.2554	0.0116077
TLN2	1.25815	0.000583083
RSBN1	1.25849	0.0131275
GPCPD1	1.25871	0.0419116
TMEM168	1.26015	0.0488174
CNOT8	1.26275	0.00399565
PCYOX1L	1.26277	0.0473005
ZNF84	1.26328	0.00116207
GRAMD1B	1.26426	0.0167597
ARHGEF3	1.26449	0.0361117
EIF4B	1.26634	0.00273901
CDC40	1.2691	0.0463452
CLCN4	1.26911	0.000565042
CAMK1D	1.26976	0.0207071
THNSL2	1.27083	0.0197275
NUBPL	1.27125	0.0185872
EPHA4	1.27141	0.027408
DNASE1	1.27177	0.0179738
MTRR	1.27312	7.56e-05
SLC36A1	1.27363	0.0361403
CACHD1	1.27474	0.0194697
BCL6	1.27518	0.00237502
TENT5A	1.27597	0.0439465
PAXIP1-AS2	1.27798	0.0433806
SBNO1	1.27913	0.0157918
AC005670.3	1.28004	0.00927504
PALLD	1.28054	0.0429438
IFT81	1.2808	0.0227446
PIKFYVE	1.28197	0.0426556
RAD54L2	1.28258	0.00241678
PIK3R1	1.28264	0.006218
GALC	1.28321	0.0456957
PPM1H	1.2843	0.000181462
PRICKLE1	1.28503	0.00769383
TARS3	1.28529	0.0483225
SUMF1	1.28536	0.000762872
NTPCR	1.2862	0.00145302
DAAM2	1.28813	0.014246
WASHC2A	1.28852	0.000385794
ADAMTS3	1.28866	0.0463452
ZNF224	1.29074	0.0166901
ZNF251	1.29391	0.0116077
BMF	1.2942	0.00418494
GDPD5	1.29624	0.0402135
LRRC58	1.29636	0.00438124
FREM2	1.29684	0.0301726
SPAG16	1.29778	0.0111901
PTPN13	1.29815	0.00117184
SH3PXD2B	1.29845	0.0158697
ANKRD6	1.29991	0.00240545
TRIM38	1.30044	4.09e-06
RAD51-AS1	1.3012	0.0231408
DENND11	1.3017	6.67e-08
RAB27A	1.30276	0.00514639
ANKZF1	1.30388	0.00608659
WDR48	1.30452	0.0253993
RDH10	1.30507	0.0213362
TOP2B	1.30532	0.00222675
NCSTN	1.30574	0.0135446
MED12L	1.30685	0.0179913
N4BP2	1.30786	9.82e-05
BTBD3	1.30834	0.000112122
MET	1.30936	0.0468891
GABPA	1.31252	0.0241895
CPNE8	1.31364	0.0219624
NEO1	1.31678	0.0457373
ZFYVE1	1.31749	0.00827212
STRA6	1.31805	0.0338449
MBTPS1	1.32055	0.000377304
SDC2	1.32179	0.00268268
MAP2K5	1.32392	0.00188876
MAGED1	1.32528	0.00288951
P4HA2	1.32546	0.0203558
PPP1R12B	1.32667	0.000809836
FAM172A	1.32896	0.00336886
MPV17	1.32959	0.0102472
EFEMP2	1.32962	0.0428356
ZBTB18	1.33134	0.000182892
SNX13	1.33261	0.0391505
G3BP2	1.33315	0.000172247
SERPINE2	1.3344	0.00069459
KBTBD4	1.33452	0.0186961
TIMP2	1.33519	0.0173252
PKD2	1.33527	0.000160491
ADAMTS15	1.33569	0.00425172
KRT5	1.33722	0.0045004
DAAM1	1.33905	0.0136168
DIXDC1	1.33954	0.000621876
PDE4A	1.3403	0.00911637
DZIP3	1.34102	0.0267287
FZD4	1.34134	0.00372664
TGFBI	1.34294	0.0209896
CCNH	1.34389	0.0334639
DGKA	1.3443	0.0249242
CEP70	1.3452	0.0160506
ALPK1	1.34607	0.0192274
ARMCX3	1.34663	0.0214664
WDR91	1.34729	0.00207721
CREBRF	1.3479	0.0276346
NDUFB5	1.3485	0.0131335
AC010478.1	1.34916	0.0219624
PTPRM	1.35161	0.00928485
OXTR	1.35165	0.00580636
LAMB1	1.35174	8.61e-07
PHLDB1	1.35304	0.000872337
DNAH1	1.35324	0.0374868
FAM217B	1.35448	0.0136328
EIF4G3	1.35451	0.00275368
ZNF302	1.35494	0.00723107
HNRNPH2	1.35507	0.000949636
PGM1	1.35608	0.015355
TCF4	1.35627	0.0127653
NLGN4X	1.35631	0.00277094
SEL1L	1.35639	0.000256455
SYNE1	1.357	0.00280777
PCDHB16	1.35983	0.018216
TMEM65	1.36069	0.000330739
TIMP3	1.36091	0.000109945
NPTXR	1.36095	0.00280226
ATRX	1.3624	0.00895162
PKIB	1.36332	0.0386687
SUOX	1.36341	0.010185
SPPL2A	1.36404	0.0131033
SLC6A6	1.36524	0.00296752
FLVCR2	1.36527	0.0122396
BMP1	1.37018	4.77e-05
AHCYL2	1.37059	0.00287817
GPR137B	1.37122	0.011503
PJA2	1.37198	0.037928
SORL1	1.37597	3.02e-05
DPYSL3	1.376	2.28e-10
NRBF2	1.37618	0.0331512
ENPP5	1.37624	0.0402803
SPARC	1.37627	0.00251797
PCDHB13	1.37674	0.0147316
MXD4	1.37817	0.0378039
SLC35B3	1.37833	0.00509531
GPR75	1.37995	0.0105001
MRAS	1.38027	0.0061605
EPB41L1	1.3817	6.16e-11
BBS9	1.38207	0.00675042
MYLK	1.38219	4.49e-10
STN1	1.38231	0.00148037
PLA2G12A	1.38306	0.0125426
ZNF182	1.38408	0.0442718
ATG4A	1.38504	0.0250832
PPP2R1B	1.38536	1.25e-05
TOM1L2	1.38587	0.00521386
PIGT	1.38632	2.45e-11
TLE3	1.38959	0.0163631
SOS2	1.39063	0.00531673
DYNC2I1	1.39224	0.00223513
NEURL1B	1.39273	0.0123899
SYNC	1.39309	0.0465141
PCMTD1	1.39323	0.0192106
IGIP	1.3935	0.0286838
ALDH2	1.39511	0.0274137
ELOA	1.39584	2.72e-05
SNHG16	1.39629	3.86e-06
CLSTN3	1.398	0.00827976
DECR1	1.39972	0.00902459
RIMKLB	1.40058	0.0247498
LYPD1	1.40242	0.0352906
ZNF503	1.40286	0.0459691
SYNPO	1.40392	0.000348422
PDE7B	1.40431	0.0126281
PRKACB	1.4067	0.0108799
SESN1	1.40817	0.0031719
CRISPLD1	1.40818	3.32e-05
PDK1	1.41092	0.00883401
DLX2	1.41227	0.00171652
BDKRB2	1.41234	0.00188876
NTNG1	1.41259	0.0151815
SLFN5	1.41259	0.0115971
ANXA6	1.4135	0.00401026
DENND2B	1.41369	3.33e-05
MTUS2	1.41408	0.00135625
WDR35	1.41419	7.69e-05
PREP	1.41576	0.000423672
SAYSD1	1.41578	0.0307571
STX12	1.41743	0.0475731
ADAMTS14	1.41754	0.0483011
GABRG3	1.41761	0.00910615
GARS1-DT	1.41851	0.00487537
SENP7	1.419	0.0210801
TNS4	1.41926	0.0130814
CYP1A1	1.41953	0.00280615
CXXC5	1.42105	0.0279247
MIR181A1HG	1.42153	0.040453
PTPMT1	1.42161	0.00237005
ARRDC4	1.42182	0.0179738
FIBIN	1.42262	0.0138914
OTUD7B	1.42341	7.27e-05
EYA2	1.42526	0.035431
LAMA4	1.42663	1.47e-05
TP53INP2	1.42677	0.00973072
NEBL	1.42825	0.002452
GSN	1.42909	0.00895361
FBXO32	1.43398	2.46e-06
KCNQ3	1.43483	0.0183278
ING4	1.43644	0.00414472
STK32A	1.43759	0.0209022
ZFP14	1.43774	0.0250698
DPY19L1	1.4418	0.000130727
ZNF280D	1.44223	0.00593142
TMEM131L	1.44379	0.00077035
TTC39B	1.44513	0.0115427
C6orf120	1.4491	0.00765573
TAPT1	1.44916	0.000230597
PCDHGA6	1.44977	0.000315365
PLA2R1	1.45033	0.0104435
MDK	1.45247	0.00994897
TGM1	1.45317	0.00886572
MAPRE3	1.45342	0.0286622
ITPR1	1.45359	0.000640944
SMARCA1	1.45603	6.92e-07
TOMM20	1.45623	4.75e-10
ITGB6	1.45631	3.36e-09
CNTNAP1	1.45656	0.0448096
GOPC	1.45661	3.73e-05
UST	1.45662	0.021057
CEMIP2	1.45832	2.15e-06
SATB1	1.45897	0.0401734
PPFIA4	1.45911	0.0456957
ARL15	1.45947	0.0185872
NUAK1	1.45951	0.0326037
CCDC159	1.46067	0.0281171
CCDC89	1.46129	0.0235476
FGF12	1.46253	0.000131623
KLF9	1.46273	1.16e-05
HINT3	1.46319	0.00814841
ABCA5	1.46482	0.0277244
TTBK2	1.46529	0.0150622
TXNDC15	1.46543	0.0206591
C1RL	1.466	1.79e-07
TOX2	1.46696	0.0196495
WNK3	1.46851	0.0349722
CDON	1.47512	0.00277094
KCTD18	1.47572	0.000193568
LHFPL6	1.47674	0.019886
FAM110C	1.47786	0.00742081
ENPEP	1.47832	0.0239187
TTC21A	1.4794	0.0155605
AC048341.2	1.48237	0.0225746
WSB1	1.48263	1.59e-05
SIAH3	1.48318	0.0117117
LINC02614	1.48439	0.0435632
SSPN	1.48651	0.00606389
ITPKB	1.48828	0.0140811
LMO7	1.48873	0.0101534
SOX4	1.48879	7.17e-06
C1orf210	1.48898	0.0246316
AC063965.2	1.4906	0.0464811
EHD3	1.49205	1.47e-05
CBLB	1.49377	6.99e-06
SNAI1	1.49389	0.0133799
CARF	1.49409	0.0335074
MPZL2	1.49441	0.000355771
KDM5B	1.49482	7.32e-09
LRATD1	1.49675	0.00133048
TGFB3	1.49834	0.0112311
SMAP1	1.49872	0.000140421
APBA1	1.4989	0.0437352
PCDHGB7	1.49943	0.00164413
FAM13C	1.50287	0.0305986
SEMA5A	1.50343	0.00061353
RNF150	1.50421	0.0028088
TNIK	1.50452	5.33e-06
CCDC74B	1.50468	0.00391189
AC007566.1	1.5105	0.00347906
TTC28	1.51266	2.03e-06
FRG1BP	1.51269	0.0106086
CD82	1.51342	0.0456957
TMEM170B	1.51491	0.0451461
AC118344.2	1.51589	0.01817
BACE1	1.517	2.34e-05
BAALC-AS1	1.51735	0.0153108
YPEL2	1.51915	0.0325884
CEP112	1.52016	0.00620044
LRMDA	1.52146	0.0238562
MAP9	1.52326	0.00299044
RNASEL	1.52431	0.00320162
HEG1	1.5248	0.000238782
MEST	1.52618	0.0027544
DNER	1.5263	0.00217902
PDGFD	1.52642	0.0217289
RAC2	1.52684	3.44e-05
MAML3	1.52872	0.0264092
ZNF704	1.52977	0.000280686
C1S	1.52992	0.0127653
LBH	1.53087	2.33e-06
TNNT1	1.53125	0.0381257
MIR646HG	1.53135	0.00910615
RASSF2	1.53227	0.0282435
EEA1	1.53271	0.0202608
PBX1	1.53407	0.00326231
HOXA-AS2	1.53665	0.042319
AC005586.1	1.5377	0.0466134
AL662795.2	1.53967	0.0358825
SIDT2	1.54413	2.19e-06
PDCD4	1.54674	1.15e-06
BORCS7	1.54678	0.0243115
KLHDC10	1.54896	4.56e-12
NYAP2	1.54938	0.0424596
DYRK1B	1.55222	0.0232469
FGFR1	1.55228	0.0123899
PCDHB11	1.55306	0.000557616
ZNF433-AS1	1.55406	0.0499247
RAB7B	1.5546	0.0205981
PLPP3	1.5548	3.92e-08
PROS1	1.55494	3.82e-06
KIF5A	1.55611	3.44e-05
ALDH3B2	1.55617	0.00163301
SLIT3	1.55636	2.56e-05
C1R	1.55784	0.00283792
DCHS2	1.55796	0.00136532
CPQ	1.55808	0.0363149
SOX11	1.55901	7.61e-05
PYROXD2	1.56015	0.00105372
NCAM1	1.56033	0.00344624
C1GALT1	1.56297	0.00152091
METTL7B	1.56325	0.00114343
NR3C2	1.56479	0.00507078
GBP1	1.56674	0.00735982
WASF3	1.56793	0.0016347
BTN3A3	1.56852	0.00977506
RMDN2	1.56975	0.0207071
ITPR2	1.56989	3.73e-05
DNAJB5	1.57129	0.0179738
LNX1	1.57146	0.0120875
CEMIP	1.57154	0.00363268
TGFB2	1.5736	0.0193697
MAGED2	1.57437	4.26e-05
KRCC1	1.57544	0.0275442
ZSCAN31	1.5763	0.000377304
LIMCH1	1.57771	5.26e-08
KCNMB4	1.57899	0.0126281
SHISAL1	1.58375	0.00564291
KCTD12	1.58674	8.78e-06
CD99L2	1.59097	4.6e-11
DLX1	1.59159	1.06e-09
KANK4	1.59496	0.00198486
NIPAL2	1.59738	0.0449096
MAP2K6	1.59741	5.27e-05
MN1	1.60079	0.0391488
PBXIP1	1.60189	0.0350027
GXYLT2	1.60404	1.98e-07
RUNDC3A-AS1	1.60419	0.0468305
TGIF2	1.60498	0.000273397
FAM214A	1.60554	1.29e-06
SHOX2	1.60595	0.0111379
PDK4	1.60733	0.011165
LRP1	1.60786	0.0184901
LINC00654	1.6087	0.0423808
SULF2	1.60884	0.0219624
AL450345.2	1.60994	0.0424512
PCDHGB2	1.6111	0.0162242
LRRN2	1.61258	0.00479931
ATRNL1	1.61549	0.0300869
SERPING1	1.61677	0.00325184
GRIN2B	1.61689	0.0219624
PLXNA4	1.61722	0.0203855
SLC22A17	1.61778	0.0376969
IKZF2	1.62133	0.00994897
NAV1	1.62143	0.000104406
PRICKLE2	1.62156	1.26e-07
ATP8A1	1.6227	0.000140421
GABRE	1.62359	0.0287705
GDA	1.6236	3.33e-05
AKAP6	1.62448	0.00221015
SYT12	1.62791	0.0168422
TRANK1	1.62847	2.58e-06
MAFB	1.62969	0.0261319
HSPA12A	1.63077	1.96e-08
AL139383.1	1.63187	0.0245826
LANCL3	1.63293	0.0107369
APLP1	1.63309	0.00281579
CAP2	1.63524	9.29e-06
AC010203.1	1.63743	0.0282617
ACSM3	1.6422	0.0113705
DPF3	1.64344	0.0341147
TGFBR2	1.64395	0.0034986
LTBP1	1.64397	1.48e-09
STON2	1.64515	6.99e-10
GPC4	1.64598	0.0107993
HOTAIRM1	1.64905	0.0106055
MAP1A	1.64927	2.92e-11
PELI2	1.65022	0.000849152
TNS2	1.6509	9.43e-07
FBXL17	1.6511	1.21e-07
PMP22	1.65151	0.00268977
HECW2	1.6522	0.00742081
PCDHGA4	1.65459	0.0279247
CHI3L1	1.65489	9.86e-05
SUSD1	1.65564	0.00130039
RNF144B	1.65605	0.000208251
TSPYL4	1.65877	4.87e-18
SPTSSB	1.66019	0.0267287
RASSF9	1.66223	4.56e-08
MME	1.66449	0.0187236
ACE	1.66533	0.00104337
DOCK4	1.66643	4.68e-08
CORO6	1.66833	0.0124451
KDM7A	1.66837	0.000109685
DENND5B	1.66924	2.22e-05
DNAH7	1.66985	0.0164513
PRRT3	1.67179	0.00273901
TMTC1	1.67411	2.33e-05
CD74	1.67646	3.01e-06
ABCC3	1.67712	0.000273459
VAMP4	1.68059	6.97e-05
PLEKHA4	1.68272	0.039044
AC012123.1	1.68323	0.042319
MINAR1	1.68388	0.0242108
PRLR	1.68444	0.000640944
CDK18	1.685	0.000167163
RGL1	1.68602	0.0167935
ZCCHC14	1.6884	1.16e-06
KLHL24	1.69146	1.56e-08
FAT4	1.6917	0.00674015
SYT13	1.69439	2.42e-11
PCDHGA5	1.69455	0.00353658
MEIS1	1.69843	0.000126747
BIVM	1.70152	9.69e-05
TCP11L2	1.70456	1.26e-07
MMP16	1.70476	2.51e-05
ABCA1	1.70795	1.16e-06
EIF1B-AS1	1.71129	0.00950073
SEMA4G	1.71303	0.000126005
PHLDB2	1.71378	5.59e-09
GPNMB	1.71454	1.76e-05
INTS6L	1.71484	1.29e-09
CCDC40	1.71516	0.0192274
ST6GAL2	1.71623	0.000146313
ZMAT3	1.71865	5.71e-06
DLX4	1.71954	0.0132714
ADSS1	1.72018	0.00237502
EFEMP1	1.7247	0.00483513
PCDHGA12	1.72499	0.000253913
DISC1	1.72503	0.000313791
FAM66D	1.73353	0.0208466
PID1	1.73557	0.0169887
DNM3	1.74123	0.000241895
VCAN	1.74749	0.000349409
PDZD2	1.75559	8.03e-05
TMOD1	1.75605	0.0434947
CALCOCO1	1.7569	4.37e-10
MAGI2-AS3	1.75983	0.0191601
ASB9	1.76078	0.000750902
SPAG17	1.76198	0.0163152
PKDCC	1.76453	0.0178357
MUC1	1.76648	5.36e-08
AC005077.4	1.76737	0.0158713
PDZK1	1.76802	5.16e-08
LIMD2	1.77046	0.0473864
PAG1	1.77105	0.000839423
DOCK10	1.77179	0.000227943
PLEKHS1	1.77191	0.0125669
DAB2	1.77272	0.00307238
RPS6KA6	1.775	0.0089201
FAM78B	1.77603	0.0453021
GBP2	1.77841	0.00773603
CIITA	1.78039	7.1e-10
ZNF630	1.78078	0.00458171
PIK3R3	1.78138	4.09e-20
HPN	1.78253	0.0331768
KLHL14	1.78296	9.89e-09
COPZ2	1.7897	0.0151815
AC015660.1	1.79062	9.86e-05
SLC28A3	1.79236	0.00628227
HULC	1.7937	0.00338421
VLDLR	1.80224	0.0145151
MYRF	1.80284	0.0111771
BICC1	1.80559	7.32e-09
POTEF	1.80748	0.00983275
SLC16A7	1.81767	0.0181009
DCLK1	1.81855	4.37e-07
LMO1	1.82446	7.91e-05
CLSTN2	1.83138	9.01e-13
CCDC146	1.83159	0.0235135
COL5A1	1.83176	0.0176398
WNT5A	1.83244	2.17e-08
PDE6B	1.83444	0.00328549
ATP7A	1.838	7.49e-07
JAG1	1.8396	3.33e-14
COL16A1	1.84715	0.0375724
FLG-AS1	1.85317	0.00242445
SRCIN1	1.86004	0.000567631
AC018865.2	1.86059	0.0114765
AC084125.2	1.86183	0.0376841
SUSD2	1.86235	5.9e-05
GJA5	1.86367	9.64e-06
PRDM1	1.86531	0.000744185
STX1B	1.86547	0.00569154
KAT2B	1.87067	1.6e-05
MAP3K12	1.87158	2.97e-06
MAP7D2	1.87193	8.6e-13
CCNG2	1.8752	4.19e-09
LUCAT1	1.8754	0.000536467
CLIC3	1.87626	0.0285309
SLC4A8	1.88485	6.26e-07
ARRDC3	1.88795	0.000292823
ADAM12	1.89608	0.00775764
SYT11	1.90134	2.21e-08
PRR5L	1.90328	0.00117184
KIAA1217	1.90373	5.74e-07
VILL	1.90484	0.00667259
CA8	1.90659	0.038594
MIR503HG	1.90764	0.000219528
SLC34A2	1.90837	7.61e-06
MYL9	1.9114	4.16e-05
PLXDC2	1.92551	7e-05
SMARCD3	1.92711	1.31e-10
HLA-DMA	1.92843	0.00529832
TMPRSS4	1.92907	0.00164999
ANGPTL2	1.93062	0.00808616
SLC44A5	1.93186	0.0456957
GSTM4	1.93321	0.00114234
AKR1C3	1.93376	0.00166853
LINC00689	1.93567	4.97e-09
TRPV6	1.93862	5.6e-06
FAM110B	1.93887	2.64e-05
MAGI2	1.95338	0.00104243
PALM3	1.9557	3.32e-05
AC009518.1	1.95575	0.00965103
CALHM3	1.95688	0.0203855
ASAP3	1.96794	0.000837367
NKD1	1.96908	0.00068416
AC006504.7	1.96992	0.0187236
AC048341.1	1.97226	3.67e-06
METTL7A	1.97308	7.51e-05
ARMH4	1.97422	9.72e-05
ADGRB2	1.97535	0.000710968
SSC5D	1.97849	0.00614363
SLC1A3	1.98415	4.11e-09
OLFM1	1.98766	6.97e-08
CYP1B1	1.98809	2.56e-24
KCNT2	1.99279	0.00293337
PKP1	2.0143	6.09e-13
AC006504.1	2.01491	1.71e-09
BAALC	2.01788	9.76e-06
GALNT16	2.02231	0.0391692
KCNJ2	2.02248	0.00276593
MXRA5	2.03314	0.000750338
PLEKHG1	2.03512	6.86e-16
SLC12A5	2.03911	0.018479
CRABP2	2.03985	0.0165447
ZNF554	2.04569	0.0285974
GYG2	2.05834	0.000583083
FRMPD3	2.0651	0.000807732
ADAM22	2.06604	0.00124799
EEF1A2	2.07025	7.57e-08
MIR34AHG	2.07329	0.00299806
EEF1A1P3	2.07546	0.0114765
HSPB8	2.09063	0.000269672
ITGA9	2.09308	5e-08
LOX	2.11224	6.46e-08
ST8SIA1	2.12506	0.0101687
RAB39B	2.12595	9.86e-05
HLA-DRB1	2.12804	0.0456957
AC016717.2	2.13692	0.0317687
PAPLN	2.13728	0.0473348
MFAP2	2.13736	5.73e-05
FAM178B	2.14299	0.0164868
GPX3	2.14931	3.84e-12
SULF1	2.15331	1.17e-06
VTCN1	2.1631	4.29e-06
GPR137C	2.17343	0.000201005
MPPED2	2.1849	2.92e-11
SMPD1	2.18525	5.19e-05
MMP2	2.19156	2.81e-15
IFITM2	2.19172	0.000318191
PPP1R3C	2.19294	0.0132169
PCDH18	2.19599	0.0304748
SLC16A4	2.19963	0.000405478
SNAP91	2.20259	0.0101687
KALRN	2.20398	1.63e-09
EPHB6	2.20812	0.0135923
LRRN1	2.21486	6.23e-09
ZC3H6	2.21633	0.000257526
KIF5C	2.21898	1.72e-12
ZNF467	2.23348	0.00068416
CADPS	2.23504	7.93e-16
COL13A1	2.23734	0.00177607
FRY	2.24832	3.13e-07
MSX2	2.257	2.09e-12
AL122035.1	2.26083	0.0276628
ST8SIA6	2.26117	2.25e-05
CFI	2.26898	9.15e-05
SNED1	2.26947	1.68e-06
CDH11	2.27121	0.000557207
ST6GALNAC3	2.27528	0.00939687
NR2F2-AS1	2.2789	0.00462844
ATP8B2	2.29211	0.0045004
CSPG4	2.2966	0.0223758
CA11	2.29845	0.0156857
NOL4	2.29935	0.00765433
DNAJC22	2.31405	0.0100058
NAALADL2	2.32328	0.0165195
SLC7A8	2.32413	8.02e-12
ST8SIA4	2.33766	0.0133353
BAHCC1	2.36119	0.00221015
CTTNBP2	2.36912	2.79e-05
MAMDC2	2.37055	1.71e-09
ANOS1	2.37414	5.11e-19
GPR155	2.38354	0.0373217
CADM3	2.39667	0.000793411
TNC	2.41545	1.03e-16
SH3TC1	2.41576	0.0147413
LINC02593	2.41754	0.00913579
COL6A3	2.42255	0.0116074
LGR6	2.42521	5.49e-05
LRCH2	2.43013	8.12e-16
GUCY1B1	2.44005	0.000420737
ARID5B	2.44629	1.85e-06
MAP6	2.45216	0.00178844
AC022007.1	2.46062	0.0257756
LINC01948	2.46507	5.36e-06
ACTA2	2.47894	0.000279087
AL158071.4	2.48945	0.0381257
ELAPOR1	2.49297	0.00310361
GNA14	2.50765	0.000712773
RHOU	2.51206	0.0466517
THRSP	2.51391	9.31e-07
MEIS3	2.56045	0.0209719
PPM1N	2.56263	0.0195956
TXLNB	2.56505	0.0360906
AL358334.2	2.58528	0.0073564
HMCN1	2.5892	0.00466547
GRIK4	2.59907	0.000305554
SYTL5	2.61443	0.000224157
ARHGAP31	2.61794	1.8e-11
PGM2L1	2.62735	2.16e-55
LRP1B	2.63022	9.04e-05
AC022613.1	2.63861	0.0152923
ARHGEF6	2.64098	0.000184345
AL390957.1	2.66921	0.021832
AL162431.1	2.67164	0.0454088
SLCO5A1	2.68314	2.92e-05
A2M	2.68873	0.0311174
SERPINA1	2.69665	8.12e-16
LRRC4C	2.71009	0.0135324
SAMD11	2.72532	0.00989851
ARHGAP25	2.72627	0.0483225
CASC15	2.72785	0.0422714
LRRC32	2.72975	1.33e-05
DDIT4L	2.73749	0.00652384
TTLL1	2.75633	0.000119767
CHST2	2.7584	0.00113378
ERBB4	2.77243	4.05e-11
AL354893.1	2.77787	0.011535
LINC01137	2.80736	0.0204829
SOX5	2.82898	0.00514639
ST3GAL5	2.83187	0.0413941
AQP3	2.86104	0.00293319
CTNNA2	2.86552	0.0231736
TOX	2.87549	4.9e-06
LDLRAD4	2.87582	0.0421961
BBOX1	2.89863	0.000165571
TP53INP1	2.91798	2.36e-13
BMP7	2.9391	0.0260523
NFE2	2.9467	0.0326037
TSHZ2	2.94924	4.18e-17
AC139493.2	2.9632	0.0429399
PTN	2.96669	1.34e-08
SIDT1	2.97923	0.0332616
VSTM4	2.98906	2.37e-05
SSUH2	2.99715	0.0110097
ESPN	3.00459	0.00845465
TMEM229B	3.00891	0.0112311
LYPD3	3.01193	9.64e-06
AJM1	3.01677	0.0415035
PTBP2	3.02221	9.39e-18
SEMA6D	3.02499	6.8e-07
SOX6	3.05113	1.63e-05
VAV3	3.06156	5.03e-10
PPP1R1B	3.06442	0.0200063
CHRM3	3.12533	0.000167326
LIPK	3.13732	0.0468891
ITIH5	3.1641	0.0199111
ENDOU	3.17598	0.00209883
EDN1	3.22946	0.000399042
SCN1B	3.26079	0.00366529
ATP2B2	3.28662	0.00024258
LINC01422	3.3599	0.0200906
GABRP	3.42268	0.0198168
APOE	3.42453	0.0223648
DIO2	3.47611	3.53e-24
WNT6	3.53726	0.0481171
KLRG1	3.54135	0.0131033
KIT	3.55355	0.0122407
PLIN4	3.58001	0.0434947
FAM238C	3.58069	0.0480168
EBF1	3.60768	8.19e-07
GRIN2A	3.62566	6.61e-26
AC022679.1	3.72568	0.0109851
TMEM26	3.80005	0.0133353
SNAP25	3.81235	0.0271469
REM2	3.88134	0.0381924
JAKMIP2	3.91286	0.00565693
SILC1	4.04133	1.42e-09
MGP	4.10375	2.66e-25
SEMA3D	4.11895	1.19e-09
PLCD4	4.16486	1.68e-06
ACP3	4.39951	0.0247668
CCDC160	4.46305	0.0027544
LINC02284	4.63528	0.0451425
LDB3	4.64859	0.00239872
GABRA3	4.71676	1.69e-05
AC004381.3	4.7323	0.00423755
BOC	4.73653	5.03e-18
AKR1B10	4.96872	6.52e-09
ADGRL3	5.03024	1.75e-07
APCDD1	5.29971	2.97e-05
CFAP94	5.3235	0.00613684
CHRNA9	5.38286	8.15e-09
IGFBP5	5.39254	8.61e-72
PLXDC1	5.49099	1.52e-21
IQGAP2	5.53727	3.2e-16
PALMD	5.53798	1.91e-05
RNF152	5.53832	9.56e-31
GRIK2	5.65592	5.82e-05
LRG1	5.74537	1.99e-06
SESN3	5.96893	2.48e-32
UNC5C	5.97419	0.0114049
PCDH7	6.12361	6.65e-18
XKR4	6.20627	5.13e-43
GABRA2	6.7314	1.65e-08
SSX1	7.54801	0.000385794
F2RL2	7.68009	0.000446716
TSHR	9.48117	0.00885289
RMST	22.6156	0.0496934
GALNT17	22.6301	0.0442442

## Sheet: Diff Exp PEO1 MI vs DMSO
Table S1C: Differentially expressed transcripts in PEO1 cells following MI-136 (0.8μm) treatment for 9 days
Gene	Fold-Change	padj
LINC02302	-18.9263	0.00175145
RSPO3	-7.46883	0.00196687
CERNA2	-6.22571	0.00560368
CP	-4.55606	4.98e-20
FYB1	-4.28681	1.27e-06
KRT6B	-4.15821	0.00168055
LGALS17A	-4.15239	1.54e-13
NOX4	-3.80397	2.05e-05
FAM20A	-3.62323	8.44e-07
CLEC18B	-3.60278	0.016016
AC007563.2	-3.46357	0.0176023
CCN2	-3.42117	4.73e-28
UNGP3	-3.37829	0.00138626
SYT2	-3.34583	0.00308353
MMP7	-3.3344	1.47e-22
CCDC80	-3.31522	5.38e-70
SLC34A2	-3.11258	1.44e-33
RPL26P6	-3.01375	0.0141065
FAM71F1	-2.93923	0.00652838
LSM1P1	-2.88443	0.0119745
LINC02432	-2.87304	0.0161401
PLEKHS1	-2.86684	7.34e-16
CDHR1	-2.85275	0.0470445
AC003991.1	-2.84898	0.00613296
AC008786.1	-2.82372	0.0134643
TCN1	-2.80147	0.00626602
AL357078.2	-2.72672	0.0446869
AC090360.1	-2.71232	0.0166446
EFNB2	-2.69844	1.36e-29
GABRP	-2.65281	0.00846876
COL12A1	-2.65027	1.99e-47
RDH10	-2.60793	2.36e-52
KANK4	-2.52116	8.26e-10
ITGB6	-2.50035	4.99e-85
KCNK15	-2.48981	0.000253837
TAGLN	-2.48783	1.4e-10
UTS2R	-2.46513	0.0016548
FN1	-2.44899	2.38e-25
AC020763.2	-2.42377	0.0436986
PRSS23	-2.41833	2.39e-24
SFTPD	-2.41585	0.00175592
TNFSF10	-2.39547	2.64e-11
OR7M1P	-2.37416	0.0127377
LINC00930	-2.36558	0.00221911
MIR99AHG	-2.36381	1.79e-10
ADGRL3	-2.34047	0.000671664
SEZ6	-2.33246	3.73e-09
AC037198.1	-2.30149	8.55e-05
BX571818.1	-2.30042	3.59e-28
AC097634.1	-2.29806	3.39e-05
TRHDE-AS1	-2.29681	3.59e-14
BBOX1	-2.28741	1.34e-06
ITGB3	-2.26403	5.71e-05
GALNT13	-2.26009	0.023126
BAALC	-2.25689	2.4e-11
LRRC4	-2.25353	0.0036575
MIR548AH	-2.22857	0.0232257
AL109933.5	-2.1854	0.031716
PRR16	-2.16895	6.68e-07
AC008760.2	-2.16773	9.03e-08
ADCYAP1	-2.16753	6.05e-10
AP000654.1	-2.14424	0.00416953
TRHDE	-2.14276	3.44e-09
UGT2B7	-2.10584	1.21e-16
C1GALT1P1	-2.095	0.0487815
RNF152	-2.09274	1.1e-10
CYP24A1	-2.08834	2.69e-18
ANP32C	-2.07969	0.0373759
GABRE	-2.05894	1.11e-06
FAP	-2.05528	0.000411339
RNU6-126P	-2.05221	0.0362431
AC018638.6	-2.04879	0.000784477
MT-TM	-2.04526	0.0249966
GFPT2	-2.02469	1.09e-16
LURAP1L	-2.00702	0.000126555
KIAA0825	-2.00667	0.00418676
POT1-AS1	-1.99679	0.000877413
ADAMTS15	-1.99459	6.83e-25
SLC28A3	-1.99012	1.11e-07
AL513534.2	-1.9896	0.0185574
CFI	-1.98835	3.77e-06
STON2	-1.98464	1.1e-29
EGR3	-1.98152	0.0259658
C1S	-1.97834	1.58e-15
ABI3BP	-1.97695	8.65e-05
EGR1	-1.9626	2.23e-08
AL391001.1	-1.94698	0.0210165
GBP2	-1.94691	4.51e-06
RN7SL239P	-1.94336	0.0196718
MAP7D2	-1.94292	1.11e-24
SLIT2-IT1	-1.94288	0.00206326
SNAI1	-1.93483	1.15e-06
AC006460.2	-1.9304	0.000180488
AL359921.2	-1.92898	0.0382252
LTBP2	-1.91943	3.11e-10
EYA4	-1.91902	5.07e-14
EFEMP1	-1.9182	1.16e-06
C2orf88	-1.91721	0.000377792
SULF1	-1.90619	3.39e-17
SERPINB3	-1.89827	0.0372616
SLC4A4	-1.88599	2.8e-26
AC140479.2	-1.88166	0.00464529
LBH	-1.88052	2.22e-43
CABP7	-1.88016	0.0209952
ADCY10P1	-1.8749	0.000857992
EEF1B2P3	-1.86839	0.0286644
TF	-1.86673	0.0157442
RYR2	-1.8663	3.42e-07
AC245041.1	-1.85907	1.54e-05
LINC02615	-1.85793	0.0316064
RND3	-1.85271	1.16e-27
AC111000.2	-1.85075	0.00806767
C3	-1.84888	2.1e-25
ADGB	-1.84861	5.16e-05
PCDH10	-1.84244	0.00101027
AC068790.7	-1.84174	0.0440265
SOX4	-1.83723	4.4e-23
AC048344.4	-1.837	0.0131077
SLIT2	-1.83634	4.13e-17
MECOM	-1.8338	2.09e-17
CTBP2P8	-1.83347	6.05e-05
AC005586.1	-1.82987	3.93e-07
SIAH2-AS1	-1.82975	0.00924341
AL450345.2	-1.82386	0.000156588
SOD2	-1.82301	2.58e-25
XKR4	-1.81849	7.47e-11
VAV3	-1.81117	7.94e-05
RESF1	-1.80818	0.00885911
EPHA4	-1.80616	3.6e-18
AC091544.4	-1.80599	0.00441996
BNC2	-1.80284	1.24e-08
P3H2	-1.79744	7.48e-19
FGF2	-1.78864	1.46e-07
NPR1	-1.78064	4.47e-09
ANKRD1	-1.77624	7.06e-12
AVIL	-1.77086	8.25e-09
YWHAZP10	-1.75843	0.0317757
BCAT1	-1.75828	2.65e-08
AC098650.1	-1.75715	0.00697572
ANKRD30B	-1.75607	0.001434
PLSCR4	-1.75565	1.05e-07
EFNA5	-1.75396	6.52e-18
GBP1	-1.75243	2.08e-06
CDK6	-1.75239	2.39e-10
AL031719.2	-1.75062	0.032504
AC108066.2	-1.74343	0.00248626
PCDH19	-1.73898	0.00383205
CDH6	-1.737	0.0145002
DPY19L2P2	-1.73113	0.00934868
TENM2	-1.73002	1.39e-05
GLIS3	-1.72487	8.03e-07
RERG	-1.7243	0.00595712
LINC00511	-1.71988	0.00224511
AC124045.1	-1.71427	0.0184252
AC093788.1	-1.70993	0.0248962
THBS1	-1.70419	2.48e-10
ADGRF2	-1.70091	0.00629281
SHC3	-1.69764	8.44e-26
AL031686.1	-1.69758	0.00827767
FAT3	-1.69309	5.26e-16
FAM71F2	-1.69297	2.51e-05
CAPN3	-1.68528	0.00366011
MIR100HG	-1.68522	1.47e-07
AC245041.2	-1.68412	3.41e-10
AC103718.1	-1.68223	7.56e-05
MPPED2	-1.68084	5.14e-08
TMEM47	-1.68061	1.55e-05
AC015802.6	-1.67726	0.0394184
TXNIP	-1.67602	1.34e-07
RAB7B	-1.66726	4.67e-05
RASL11A	-1.66469	5.92e-07
RNF144B	-1.66416	2.65e-17
EMX2	-1.66039	0.0087862
IQGAP2	-1.65937	0.00229406
LRRC32	-1.65924	0.00533277
CTSO	-1.65771	0.0125046
LNX1	-1.65644	6.74e-07
RARB	-1.65637	0.00381942
PLAAT4	-1.65577	0.00925811
FBXW4P1	-1.65072	0.0458259
AC027020.2	-1.64892	0.00381959
SESTD1	-1.6383	1.15e-12
PMEPA1	-1.63693	7.96e-16
BBS12	-1.6359	3.27e-05
TAPT1-AS1	-1.63009	0.0460477
RIMS4	-1.62942	1.38e-05
CDK14	-1.62681	3.93e-10
GPX3	-1.62234	8.68e-08
LBHD1	-1.62137	7.8e-06
FILIP1L	-1.6189	0.000612335
DIRAS3	-1.61813	2.72e-05
A2M	-1.61721	0.0292787
ETFBKMT	-1.61698	0.0426407
AP002373.2	-1.60744	0.0266778
SOCS2	-1.60685	0.000904774
TIMP3	-1.60518	1.89e-19
HOXA5	-1.60439	0.025509
GASK1B	-1.59964	2.97e-06
CUBN	-1.59898	0.0219356
GCNA	-1.59702	0.0132005
GATA6	-1.59657	0.0219356
DPYSL3	-1.59544	9.03e-37
PCDHGA12	-1.59282	7.4e-06
AL596214.1	-1.58937	0.0211914
DCDC2	-1.58257	1.32e-17
ARRDC4	-1.58159	7.46e-07
TMCC3	-1.58106	1.47e-08
RARRES1	-1.57876	0.00145624
PDE7A	-1.5773	4.75e-17
RBMS3	-1.5735	5.2e-05
ZNF208	-1.57127	3.06e-06
NRP1	-1.5667	3.41e-09
PLEKHA8P1	-1.56605	0.00316291
MYC	-1.55979	2.13e-16
CNTN3	-1.55974	0.0293802
TGFB2	-1.55972	0.013452
DENND2B	-1.55826	7.07e-14
CALD1	-1.55779	3.59e-05
ARID5B	-1.55568	0.00844402
ZSCAN31	-1.55206	6.71e-08
C1GALT1	-1.55136	3.68e-05
AL353150.1	-1.54194	0.0126322
MBNL1-AS1	-1.54075	0.00501335
SUSD6	-1.54071	1.09e-12
TMTC1	-1.53917	5.28e-06
TBX18	-1.53886	2.22e-10
TGFBI	-1.53698	1.04e-06
PIK3R1	-1.53586	2.9e-13
NEGR1	-1.53579	0.000118148
FIRRE	-1.53554	2.48e-08
ERBB4	-1.53329	6.28e-12
EPB41L4A	-1.53195	5.41e-06
IGFBP5	-1.53139	3.61e-11
PLXDC1	-1.52728	1.92e-05
NIPAL2	-1.52582	0.0178154
NTNG1	-1.52234	2.43e-05
AL139383.1	-1.52126	0.00846876
AC048341.1	-1.52001	0.000979242
CASP1	-1.51926	0.0139105
PCDHA4	-1.51701	0.0303219
SLFN5	-1.51291	3.79e-06
RNF150	-1.51045	8.49e-07
SVIL	-1.50993	1.3e-24
AC018638.7	-1.50918	0.047185
IL1RAP	-1.50606	5.36e-06
ST6GAL1	-1.50369	8.27e-06
ZNF561-AS1	-1.50364	0.0312764
ABHD4	-1.5021	3.11e-10
AC012020.1	-1.50152	0.00271219
TACSTD2	-1.50125	5.06e-18
SLC6A6	-1.50122	7.44e-09
NDUFA6-DT	-1.50047	0.0457839
SIAH3	-1.49968	0.000131085
EYA2	-1.49967	0.000163031
WLS	-1.49958	5.09e-10
GRIN2B	-1.49892	0.0400137
IL15	-1.49842	1.24e-06
AC006504.1	-1.49678	0.000152717
ABHD5	-1.49625	6.96e-07
SLC15A2	-1.49423	0.0146871
AC007368.1	-1.49413	0.0312816
TNFAIP3	-1.4938	2.03e-05
CTIF	-1.49161	0.000100422
FOXP1-IT1	-1.48775	0.0237942
PLEKHA4	-1.48738	0.0440265
JAZF1	-1.48707	0.0223271
ADAMTSL3	-1.4858	3.18e-07
GCLM	-1.48496	1.89e-20
USP32P3	-1.48459	0.0244415
PRKCA	-1.48425	9.41e-07
FOXP1	-1.48218	0.0002172
PTX3	-1.47873	0.00376261
BAG2	-1.47766	0.000443393
EPB41L3	-1.47753	0.00403135
MSRB3	-1.4773	0.00260963
SLC22A3	-1.47502	1.81e-13
ME3	-1.47192	9.65e-10
DAAM1	-1.4714	2.09e-06
THRSP	-1.47025	0.00949598
TNS3	-1.46952	5.29e-22
U91324.1	-1.46779	0.00972327
CATSPERB	-1.46706	0.0274577
AP001992.1	-1.46676	0.0223271
INPP4B	-1.4665	0.0453
SULF2	-1.46613	0.0217668
AGT	-1.46532	0.00135465
MARCHF1	-1.46527	0.000121149
SPATS2L	-1.46502	0.00506845
PAWR	-1.4646	1.15e-07
CSF1	-1.46388	0.002556
ZHX1	-1.46129	0.00203695
BICD1	-1.46083	0.0206285
ST3GAL1	-1.45988	1.07e-09
ZBED6CL	-1.45944	0.00873925
PEG10	-1.45865	0.00204434
NABP1	-1.45813	9.36e-06
POPDC3	-1.45515	0.00697796
ARNTL	-1.45409	4.32e-06
NEMP2	-1.4539	8.62e-06
DCBLD1	-1.45364	4.19e-28
SIAH2	-1.45247	3.59e-07
TUFT1	-1.45146	5.3e-16
STXBP6	-1.45072	0.0212138
SLC39A8	-1.45007	4.62e-06
PBLD	-1.44934	0.00613296
DSC3	-1.44815	0.0024583
KCNB1	-1.44809	0.000412893
CHN1	-1.44608	0.0238008
INTS6-AS1	-1.44532	0.0448396
IRF1-AS1	-1.44428	0.00988771
CFB	-1.4442	0.0309231
GREB1L	-1.44292	0.00613296
AL662795.2	-1.44292	0.00430419
AC006008.1	-1.4419	0.0287761
FOXS1	-1.44184	0.00487257
PCDHGA11	-1.43996	0.00616964
RHOBTB3	-1.4379	1.29e-06
GTF2IRD2B	-1.43746	0.0119396
LINC01145	-1.43733	0.0427773
TENM3	-1.43333	9.16e-11
PCDHB15	-1.43133	0.03591
PCDHGB8P	-1.42606	0.0098721
TLR6	-1.42434	0.031716
MID1	-1.4192	2.83e-05
Z92544.1	-1.41834	0.0342699
LINC00662	-1.41786	0.00308647
RMDN2	-1.41583	0.0472869
PCDHGB7	-1.41322	0.00022505
TMEM150A	-1.41221	0.00390607
ISL1	-1.4106	1.06e-06
AC093627.4	-1.40885	0.00119364
SEMA5A	-1.40852	0.000305046
ZNF34	-1.40707	0.000576498
SLC40A1	-1.40602	8.89e-05
GPC6	-1.40576	0.000282323
EMX2OS	-1.40509	0.0205872
PEA15	-1.40342	0.0168398
PKD1L2	-1.40329	0.0154294
PRIMA1	-1.40081	0.000226118
DOP1A	-1.40017	0.00331152
LRIG3	-1.3989	5.02e-11
PDLIM5	-1.39838	4.86e-07
LINC-PINT	-1.39794	0.0230661
AL121839.2	-1.3975	0.00605854
FOXC1	-1.3963	0.000546788
NAB1	-1.39354	1.81e-08
CCDC170	-1.39274	0.0220868
ADGRF4	-1.39224	0.0302013
PIK3IP1	-1.3909	0.00229811
NPY1R	-1.39056	0.0347378
PCDHB4	-1.39026	0.009298
IGFBP3	-1.39002	0.0128374
RGS7	-1.38819	0.00895012
PCDHGA8	-1.38592	0.00128231
SLIT3	-1.38562	0.000156626
DAPK1	-1.38499	3.34e-17
FBXO32	-1.38471	3.49e-08
UNC80	-1.38341	0.000285185
SPECC1	-1.38327	2.38e-28
C1R	-1.38282	0.00307382
UBL3	-1.3827	1.47e-08
ST6GALNAC2	-1.38061	0.0013137
NEK11	-1.37801	4.68e-05
ZNF560	-1.37594	0.00224511
BVES	-1.37567	4.15e-05
CCN1	-1.37549	0.00254183
PSTPIP2	-1.37469	0.0090162
ANKRD33B	-1.37396	0.000169168
FMNL2	-1.37262	1.48e-05
PCDHGA9	-1.37258	0.00301482
ABCA4	-1.3723	0.000231318
CYBRD1	-1.37224	0.0129449
INHBA	-1.37221	1.63e-05
MBLAC2	-1.372	0.00322339
PELI2	-1.37158	0.00159658
METTL25	-1.37084	0.0451839
PCDHGA5	-1.36991	0.0217668
SSPN	-1.36964	0.00321481
RBMS1	-1.3674	0.013452
SEMA3C	-1.36505	0.0397144
TSHZ1	-1.36499	0.00100983
TMEM131L	-1.3632	0.00198809
KPNA5	-1.36083	0.00430604
DTNA	-1.36018	0.0410499
ZNF860	-1.36015	0.00308353
ATP5MC3	-1.36014	0.0427285
CA2	-1.3597	0.00119074
PDZK1	-1.3582	1.75e-06
GUCY1A2	-1.35789	0.00490555
NR3C2	-1.35747	0.00173071
RASSF9	-1.35742	5.17e-05
PRKG1	-1.35733	0.000163171
SLC41A2	-1.35697	0.0185574
TRNP1	-1.3547	0.00465953
IGF1R	-1.35323	0.0132721
ANXA3	-1.35292	2.81e-08
S1PR1	-1.35181	0.00047073
MYL9	-1.35142	0.0145909
PCDHGA10	-1.35127	0.0394184
RUSC2	-1.35077	0.00120004
ZNF528	-1.34929	0.000128611
ZBTB1	-1.34806	2.82e-10
SMAD9	-1.34764	0.0396896
CBLB	-1.3469	5.56e-06
PLXNA1	-1.3462	0.0172681
MPP6	-1.346	0.0167664
LXN	-1.34537	7.36e-07
DYRK1B	-1.34413	0.0412136
ABLIM1	-1.34344	0.00956435
MKX	-1.34312	6.74e-10
AF117829.1	-1.34208	0.026405
ZNF462	-1.34158	0.0328303
DPYD	-1.34145	3.51e-05
AR	-1.34126	0.000895519
SC5D	-1.3398	0.045793
AC005674.1	-1.33954	0.0462375
TP53INP1	-1.33823	0.0020238
KCTD10	-1.33793	2.21e-18
AC090198.1	-1.33788	0.0384031
FGFR2	-1.33718	2.51e-15
PROS1	-1.33668	6.35e-06
AFAP1-AS1	-1.33604	0.0199771
SYDE2	-1.33542	0.000572878
KLHL14	-1.33533	0.00159163
SFRP1	-1.3351	5.93e-09
FERMT2	-1.33359	0.000264367
BAALC-AS1	-1.33358	0.0234392
PLCE1	-1.33312	3.6e-06
ZNF225	-1.33289	0.0425886
REXO2	-1.33154	1.92e-08
SLC25A27	-1.33123	0.0167664
PCDHGA7	-1.33106	0.0116718
EPB41L2	-1.33069	0.0448396
ZNF790-AS1	-1.32989	0.0487841
PDGFC	-1.32932	8.38e-05
AC010478.1	-1.32596	0.0022417
DCUN1D3	-1.32555	0.00563481
AC016831.1	-1.32509	0.00589641
RFTN1	-1.32501	0.0185574
DUSP16	-1.32422	2.59e-12
SOCS3	-1.3231	7.34e-06
PHLDB1	-1.32206	6.03e-05
SAMD5	-1.32159	0.0303434
ACTR3C	-1.32137	0.0201626
ST6GALNAC5	-1.32085	0.00159404
TEX2	-1.32027	6.28e-12
WDR91	-1.32022	6.05e-05
PDE7B	-1.31994	0.00611502
FAM8A1	-1.31982	0.00905613
MAP3K1	-1.31955	0.00290975
C4orf19	-1.31953	0.00556255
ERMAP	-1.31894	0.000126448
WWC3	-1.31853	9.85e-17
RAI2	-1.31823	0.00457075
CTNNA1	-1.31786	0.000610531
PDCD4	-1.31735	0.000143838
SOX9-AS1	-1.31543	0.0148747
SOCS5	-1.31517	1.65e-09
ARHGAP42	-1.31406	0.0340863
PCDHB18P	-1.31169	0.0454048
GPHN	-1.31161	0.000373997
JUN	-1.30997	0.0334692
GTDC1	-1.30993	0.0428
DIMT1	-1.30868	0.00354871
IFT172	-1.30861	4.25e-07
TLN2	-1.30851	2.03e-07
FRAS1	-1.30828	0.00465953
DST	-1.30753	0.0434822
OMA1	-1.30689	0.0458763
NAPEPLD	-1.30678	0.00372102
WASF1	-1.30588	0.00086519
ANOS1	-1.30555	0.00195297
OSMR	-1.30528	0.0408523
DCAKD	-1.30398	0.00906088
KCNJ2	-1.30314	0.0333552
PBX1	-1.30236	0.0420543
DUSP14	-1.30222	0.0448017
LINC00665	-1.30194	1.87e-07
GFOD1	-1.30145	4.08e-09
PER2	-1.30103	0.00231171
AC009404.1	-1.30073	0.00415364
CLIP4	-1.29992	0.000134003
WWC2	-1.29777	1.99e-10
SORCS2	-1.29756	0.0440265
MAP1B	-1.29655	0.0412136
CHI3L1	-1.29431	0.0243655
DHCR24	-1.29417	1.96e-13
CAP2	-1.29412	0.0138591
ANKRD13A	-1.29403	5.35e-05
MARCKS	-1.29368	0.0285637
PCDHGB6	-1.29336	0.0241464
RSPRY1	-1.2925	0.00208286
ZNF708	-1.29148	0.000425106
RIOK1	-1.29004	0.0132721
USP54	-1.28992	2.29e-05
EFNA1	-1.28975	0.000169168
ZNF737	-1.28948	0.00206113
ZNF527	-1.28861	0.00804677
PTPN21	-1.28627	0.00230169
KRT23	-1.28564	2.37e-08
PCDHB12	-1.28554	0.0370857
RABEPK	-1.28501	0.0217668
PHLDB2	-1.28399	0.00204434
BCR	-1.28288	0.0222458
FAM86EP	-1.28271	0.0433277
KDM1B	-1.28267	0.00194854
NCOA2	-1.28232	0.0454131
HGSNAT	-1.28215	0.000115346
RASAL2	-1.28071	0.000850942
SP110	-1.27962	0.0203008
IFFO2	-1.2786	0.00559416
C1orf116	-1.27813	1.65e-05
NR1H3	-1.27803	0.00670002
MMP24	-1.27771	0.00354871
CIITA	-1.27756	0.00241243
CHASERR	-1.2772	0.000588249
SLC9B2	-1.27651	0.0445562
CALCOCO1	-1.27619	0.000248461
PLEKHG4B	-1.27439	0.0258158
HRH1	-1.27426	0.0421923
DSC2	-1.27385	3.17e-06
OSBPL10	-1.27212	4.54e-09
SHPRH	-1.27185	0.00664559
CLU	-1.27179	0.0087862
TSGA10	-1.27142	0.0253343
EXT1	-1.27122	0.0219356
AC103702.1	-1.27047	0.000676383
AC007566.1	-1.2692	0.0392767
BICC1	-1.26916	0.00698441
CREBRF	-1.2687	0.00525979
FAM13A	-1.26795	0.000452676
TTC3	-1.26655	0.000430035
CGNL1	-1.26625	0.00097863
TRANK1	-1.26586	0.00422462
BACE1	-1.2642	0.00100075
HCG18	-1.26262	0.0206285
NFIA	-1.26209	0.0174275
SDCCAG8	-1.26132	0.0203306
OSR2	-1.26088	0.000485896
USP38	-1.26065	2.29e-05
ECHDC1	-1.25949	0.0154756
MYO9A	-1.25947	0.0236501
C19orf12	-1.25929	0.0102818
ITGAV	-1.25839	1.49e-06
SIPA1L1	-1.25802	0.000143838
SYNPO	-1.25796	0.00166768
PPP1R3B	-1.25756	0.000641748
EPC1	-1.25648	0.036005
B4GALT5	-1.25555	0.000151118
SNX29	-1.25546	2.8e-05
ZNF226	-1.25468	0.000665349
PRKACB	-1.25422	0.0222696
FNBP1L	-1.25373	0.00380021
CFLAR	-1.25368	0.00138422
PARVA	-1.25349	6.99e-06
ADGRA3	-1.25228	0.00040672
MIR17HG	-1.25221	0.0106262
ZNF577	-1.2522	0.0463815
PSMA3-AS1	-1.25194	0.00125547
ZNF224	-1.25166	0.00160129
THRB	-1.25139	0.0498579
GABPB2	-1.25137	0.0199373
NEBL	-1.25112	0.00948075
CASD1	-1.25102	0.0273536
GOLGA8B	-1.25009	0.022182
GSAP	-1.24846	0.0169476
CASP10	-1.24719	0.0262155
CLCF1	-1.24644	0.0266288
DTX3L	-1.24609	0.0222458
NEK6	-1.24592	0.000430035
PCDHB11	-1.24542	0.00421534
SEC14L2	-1.2454	0.0388583
ELF1	-1.24458	0.00139033
TPM1	-1.24453	4.44e-10
MET	-1.24405	0.0456759
ID4	-1.24384	0.000784605
UGCG	-1.24305	0.00204434
AHCYL1	-1.24279	0.000507026
CCDC92	-1.24249	0.000256045
GALNT10	-1.24246	0.0204485
TGFB1I1	-1.24224	0.0468142
ACVR2A	-1.2422	0.0330446
GLS	-1.24155	0.0145778
N4BP2	-1.24097	0.000219612
FAM214A	-1.24069	0.0147389
STAT3	-1.2405	1.59e-06
ATP10A	-1.24043	3.5e-05
HOXC8	-1.23928	0.0486001
SOX9	-1.23759	0.00706879
LONRF2	-1.23745	0.0128798
SIRT5	-1.23719	0.00322288
BAZ1A	-1.2369	0.028977
PLSCR1	-1.23645	0.00102217
UTP25	-1.23609	0.00467892
ZNF568	-1.23581	0.0174831
PCNX4	-1.23519	0.00143655
TRIM27	-1.23518	0.0002915
MINDY1	-1.23494	0.000118302
KIF13A	-1.23487	4.15e-06
MSN	-1.23436	2.82e-07
SDC3	-1.23408	0.0300439
LRRK1	-1.2338	0.00198809
PDE4DIPP2	-1.2327	0.016469
TM2D3	-1.23233	0.000816316
PABPC1	-1.23226	0.0472869
RBPMS	-1.23194	0.0309231
SIX1	-1.23128	0.00468542
ICAM1	-1.23111	0.0415945
SLC35B3	-1.23054	0.0149933
LDLR	-1.22984	0.0146956
PABPC4	-1.22871	0.0219336
SCFD2	-1.22787	0.0294511
BAIAP2	-1.22736	0.0318901
ACSL5	-1.22726	0.0164921
PTPRE	-1.22687	0.0346109
ZNF239	-1.22642	0.0462017
CEP68	-1.22534	0.0223137
ZNF350	-1.22412	0.0333552
NAGK	-1.2241	0.0432667
AC025171.2	-1.22272	0.0491851
GTPBP8	-1.22207	0.0297859
TUT7	-1.22192	0.000230108
ADGRG1	-1.2216	0.000234207
PTPN13	-1.22121	0.00159117
PNMA2	-1.22105	0.0208666
POLR1E	-1.22046	0.0015316
PPP1R12B	-1.21913	0.00359453
NALCN	-1.21823	0.00620635
KLK7	-1.21751	0.00410105
TPD52L1	-1.21722	0.0342728
OTUD7B	-1.21667	0.0145909
C2CD5	-1.21664	0.0330446
ZNF227	-1.21586	0.0346109
RRN3P1	-1.21584	0.0368545
TMEM43	-1.21501	4.52e-06
STK36	-1.21483	0.0156813
ZNF26	-1.21472	0.019224
NOL8	-1.21423	0.0016538
SH2D4A	-1.21415	0.0385249
ANGEL2	-1.21395	0.0266778
MCC	-1.21344	7.61e-05
KLHL15	-1.21253	0.00843027
NET1	-1.21127	0.00181679
ZNF229	-1.21099	0.0110469
AC006504.5	-1.21087	0.00233167
C1RL	-1.20906	0.00121799
SREK1	-1.20849	0.00479271
MAGI3	-1.20844	6.42e-05
RAB19	-1.20813	0.0344434
PCDHGB3	-1.20803	0.0334542
SPIN4	-1.20759	0.00130126
SNX30	-1.20708	0.00395901
PRPF3	-1.20706	1.39e-05
AKAP12	-1.20649	0.024295
MAX	-1.20598	0.0120115
ARHGAP1	-1.20575	0.00272587
PLPP5	-1.2052	0.0214541
KLHL24	-1.2052	0.0237076
ZNF586	-1.20471	0.0197219
AMOT	-1.20425	0.0342781
RPAIN	-1.20425	0.00424282
ARHGAP26	-1.20383	0.00360724
TIAM2	-1.20329	0.00141751
CACHD1	-1.20314	0.0344342
ESYT2	-1.2025	0.000512049
SRI	-1.20225	0.0451839
FYCO1	-1.20179	0.0222458
POGLUT1	-1.20084	0.025066
OGT	-1.19947	0.00903382
DICER1	-1.19896	0.000280219
EEF2K	-1.19867	0.00258065
NFX1	-1.19739	0.00374219
KIF1B	-1.19703	3.58e-05
RAVER2	-1.19644	0.0199304
ZFP92	-1.19568	0.00276821
GOLIM4	-1.19566	0.034509
NCOA4	-1.19511	0.0225511
VCL	-1.19469	7.29e-05
MORC2	-1.19444	0.0308195
ZNF529	-1.19415	0.0135468
SLC11A2	-1.19367	0.00253384
TBC1D16	-1.19351	0.0072459
NCOA5	-1.19262	7.36e-05
LYN	-1.19245	0.0470345
KCTD21	-1.19183	0.00520081
NFKB1	-1.19172	0.00168432
RUFY3	-1.19134	0.00393461
TOGARAM1	-1.1905	0.0103495
SPTBN1	-1.19002	0.0309231
TUBA4A	-1.1894	0.00217269
SLC6A11	-1.1885	0.0212696
SGPP2	-1.18735	0.0286644
ATP6V0A2	-1.18696	0.000512049
PCDHGA6	-1.18665	0.0435953
BHLHE41	-1.18617	0.0463319
SPIRE1	-1.18494	0.000608567
CASK	-1.1844	0.0100508
SDHAP3	-1.18413	0.0060313
CABLES1	-1.1828	0.0305017
SLC2A9	-1.18236	0.0266778
LINC01128	-1.18124	0.0322054
SIRT2	-1.18121	0.0219356
PPP1R9A	-1.18092	0.000109188
WT1	-1.1801	0.00414625
TUT4	-1.17977	0.0454131
IQCH-AS1	-1.17946	0.0450903
GNL3L	-1.17922	0.000114359
PRDX6	-1.1784	0.00717676
MTR	-1.17771	7.09e-05
PHACTR4	-1.17742	0.00548824
RNPC3	-1.17669	0.030809
DESI1	-1.1762	0.0446869
ANKLE2	-1.17593	0.0019918
EPB41	-1.17581	0.00157903
RBM47	-1.1753	0.00989346
KANSL3	-1.17514	0.00122176
SLC12A6	-1.17441	0.0257663
ZNF75A	-1.17428	0.0440265
PCDHGB4	-1.17222	0.0279435
IQCA1	-1.17169	0.0284649
ADCY9	-1.17032	0.00689488
VWDE	-1.16876	0.0371702
OTUD4	-1.16835	0.0178397
DIS3L	-1.16776	0.0258811
CHST11	-1.16761	0.0016548
STAT6	-1.16676	0.00327683
TRIO	-1.16654	0.0134722
RNF19A	-1.16587	0.0121475
TRIM25	-1.16549	0.000657495
HOXB3	-1.16499	0.00570324
SLCO3A1	-1.16387	0.0222696
SRSF6	-1.16261	0.0304284
JMY	-1.16213	0.0297859
POLR3C	-1.16193	0.0127377
DDX50	-1.16146	0.0401096
PWP1	-1.16104	0.0312884
MAP2K5	-1.16103	0.0404193
BCL6	-1.15909	0.0163668
MYD88	-1.15893	0.0171824
TXLNG	-1.15881	0.00594333
TFAP4	-1.15835	0.044068
ZADH2	-1.15768	0.00827767
NOTCH2	-1.15742	0.0102518
TSC22D2	-1.15707	0.0405389
SIK2	-1.15571	0.0113865
ZNF84	-1.15503	0.00824653
CLIP1	-1.15331	0.000197848
STAC	-1.15285	0.012969
ARHGEF28	-1.15261	0.00281441
SNX19	-1.15247	0.000109682
LAMC1	-1.15171	0.000157499
TPM4	-1.15142	0.0203542
MIDEAS	-1.15114	0.0211541
ASCC3	-1.15095	0.0397144
SLC7A6	-1.15091	0.0245279
DCAF8	-1.15025	0.0394184
ABCC5	-1.14864	0.0454131
CARS2	-1.14735	0.00801173
NIN	-1.14681	0.0209612
RBM39	-1.14567	0.00125808
PROM1	-1.14544	0.0180965
ANKRD10	-1.14522	0.0127473
NUAK2	-1.14509	0.0312599
ZFYVE26	-1.14509	0.0354671
FAN1	-1.14476	0.0223749
RSL1D1	-1.14445	0.0179175
YPEL3	-1.14373	0.0233466
UBE3B	-1.14366	0.0185048
MAP7	-1.14344	0.00853286
NRP2	-1.14329	0.00910873
PODXL	-1.14207	0.0178451
PRMT2	-1.1419	0.0405389
TBC1D2B	-1.14138	0.026194
DLC1	-1.14111	0.0171395
ATP2B4	-1.14063	0.0176576
DIDO1	-1.14019	0.00130089
SLC22A5	-1.1399	0.0424534
COG2	-1.13835	0.0294816
APOL6	-1.13792	0.041822
XPO5	-1.13773	0.0442943
MTERF4	-1.1367	0.0129326
EPB41L1	-1.1367	0.00281573
NEK9	-1.13597	0.0408983
SLC25A43	-1.1357	0.0285115
HOMER2	-1.1356	0.00248473
OSBPL1A	-1.13554	0.016777
C12orf45	-1.13459	0.0216132
VPS26B	-1.13375	0.00128231
ADAM9	-1.1332	0.0293393
RALGAPA2	-1.13212	0.0189265
EPS15	-1.13106	0.0264061
BRD2	-1.12888	0.00912448
EXD2	-1.12805	0.0470445
PIP5K1A	-1.1276	0.0110535
ZNF131	-1.12711	0.0355093
UTRN	-1.12296	0.0281466
CRYAB	-1.12094	0.0435215
UTP20	-1.12045	0.0470976
MGAT5	-1.12042	0.0410499
NMT1	-1.11841	0.0147938
BECN1	-1.118	0.0284581
STAG1	-1.11506	0.0467093
DIP2B	-1.11327	0.00563481
PDE4DIP	-1.11259	0.0262617
ATP9A	-1.112	0.0458763
AKAP13	-1.11118	0.0426896
TRIM44	-1.11085	0.0406656
PCMTD2	-1.10601	0.0422083
POLR1A	-1.10171	0.0444191
PI4KB	-1.10145	0.0408171
MACROH2A1	1.07278	0.0257831
PCGF3	1.1047	0.00896541
MIB1	1.11684	0.0346109
LSM14B	1.11881	0.0361147
ATF6B	1.11955	0.0410499
RAB11FIP1	1.12058	0.0037231
PIK3C2B	1.12548	0.0117017
ATP6AP1	1.12814	0.0233311
RNF10	1.12894	0.0244139
SERINC5	1.12994	0.00612829
NUP50	1.13131	0.0111768
SLC44A2	1.13391	8.71e-05
IRF2BP2	1.13438	0.0225646
PIAS3	1.13685	0.0395279
IRS1	1.13711	0.0451839
LAMP1	1.13773	0.00672295
RPN1	1.13779	0.0475567
PPM1H	1.13976	0.019903
NSFL1C	1.14489	0.00195294
SLC35B1	1.14582	0.0487815
DLG3	1.1468	0.00476937
SH3BP4	1.14738	0.00257505
RFWD3	1.15053	0.0341425
OVOL2	1.15093	0.0272574
ACSL3	1.15276	0.031716
RHOF	1.1541	0.00346674
FYN	1.15467	0.0165909
RCC2	1.15553	0.035463
EML4	1.15713	0.0355929
CYB5RL	1.15855	0.0499367
KLF13	1.1591	0.0405084
SSR4	1.16081	0.0247746
RFFL	1.16106	0.0447509
CPA4	1.16251	0.00412038
ATAD2	1.16283	0.030015
SHC1	1.16309	0.00633777
ATG16L1	1.16363	0.0185606
MAT2A	1.16394	0.0303741
PDIA6	1.16467	0.00456682
YARS1	1.16501	0.000914183
CACNG4	1.16502	0.00122176
PLXNA2	1.16646	0.04231
RRM2	1.1685	0.0333414
JCAD	1.17017	0.0148747
SLC8A1	1.17226	0.00893409
ORC6	1.17388	0.0264534
RRM1	1.17394	0.0454126
PTPN3	1.17486	0.0355048
SERINC2	1.17689	0.000938922
FZD5	1.17837	0.046909
KIAA1191	1.17955	0.0247574
SYNJ2	1.18011	0.00149036
MTHFD2	1.18261	0.0208835
MAST4	1.18335	0.00464689
H2AZ2	1.18423	0.00719541
TSPAN15	1.18498	0.00106055
SLC35B4	1.18501	0.0444191
GARS1	1.18603	0.00228978
RCN1	1.18622	0.0426896
PGAM5	1.18633	0.0281466
INPP5A	1.18674	0.00419664
IGSF3	1.18688	0.00873925
TLE4	1.18924	0.0284247
COPG2	1.18955	0.00168055
AKNA	1.19171	0.0105072
SLC22A23	1.19182	0.0342728
PROSER3	1.19325	0.0161369
TYMS	1.19336	0.0237942
AC026748.3	1.19341	0.00680231
FZD2	1.1935	0.0249279
UBASH3B	1.19372	0.000654679
NIPSNAP1	1.19591	0.0290847
NDUFS8	1.19634	0.0328538
DAG1	1.19681	4.55e-05
DARS2	1.19708	0.0153863
TFCP2L1	1.19765	0.0305918
NAXE	1.19879	0.0499796
STMN1	1.19922	0.00500673
MAP4K2	1.19968	0.00636185
HCFC1R1	1.19996	0.00962156
CEBPG	1.20003	0.032197
TPST1	1.20187	0.00866397
CALHM2	1.20393	0.00271219
H1-0	1.20447	0.0024583
NPTXR	1.20465	0.0223271
MFGE8	1.20599	0.00162471
AGPAT2	1.20636	0.0358934
PDIA3	1.20646	0.00969453
JARID2	1.20697	0.0127317
SMAP2	1.2072	0.0401231
TMED10	1.20763	0.0491851
MTBP	1.2082	0.00589578
NSD2	1.20898	0.00143036
EPHX1	1.21048	0.0259658
PPP1R14C	1.21071	0.0495195
PPP1R16B	1.21153	0.0225646
B4GALT4	1.21288	0.000110527
TMPRSS13	1.21309	0.00587471
KLK6	1.21421	6.09e-05
PLEKHG2	1.21424	0.0454131
ATP1A1	1.21447	2.44e-08
CYRIA	1.21516	0.018833
LGMN	1.21575	0.0183664
MAP3K9	1.21648	0.0436676
CENPO	1.2169	1.69e-05
SH3PXD2B	1.21701	0.00346674
PRKCSH	1.21716	0.0265403
MANF	1.21758	0.0087862
ALDH1A3	1.2177	1.75e-05
HEXB	1.21815	0.0149574
SRGAP3	1.21815	0.0177842
RNF144A	1.21859	0.0010036
CERK	1.21861	0.000165891
NTAN1	1.21927	0.0397603
EID1	1.21931	0.00808993
PCDH1	1.22021	0.0146362
PPP2R2C	1.22104	0.000476476
ARF6	1.22152	2.78e-05
CHKA	1.22163	3.11e-05
NCAPD3	1.2228	5.11e-08
TGIF1	1.22306	0.0100856
PDIA4	1.22377	0.00122376
COL8A1	1.22377	0.00149036
TIMELESS	1.22414	0.000787465
DHTKD1	1.2256	0.00326796
FUCA2	1.22655	0.000547376
LIN52	1.22673	0.0305161
LPIN2	1.22682	0.0232643
PNP	1.22731	0.00499354
SH3KBP1	1.22768	0.0456759
BRCA1	1.22791	0.00643752
MYEF2	1.22817	0.000216118
GOT1	1.22846	0.016679
TTC7B	1.22854	0.000848428
NRSN2	1.22858	0.0253568
LRRC42	1.22892	0.0170612
ENC1	1.22965	1.1e-06
DNASE2	1.22983	0.00172909
TRIP13	1.23002	4.22e-05
S1PR3	1.23078	0.00149036
EMP2	1.23151	0.0146119
CARD11	1.2317	0.0303741
MYBL1	1.23279	0.00721263
RFC5	1.23357	0.0477767
TFAP2C	1.23417	6.79e-09
ATP1B1	1.23483	0.000200424
RAD51AP1	1.23731	0.00778768
PTPRU	1.2375	0.0227319
SLC9A2	1.23766	0.0257663
SHMT2	1.23781	0.00753647
BRI3BP	1.23811	0.000573281
PITPNM1	1.23855	0.0470976
SLC26A2	1.23859	0.0281466
TEAD2	1.23875	0.0127617
ARID3B	1.23934	0.0360281
TMEM164	1.23939	0.00146963
CNNM2	1.23993	0.000235293
SLC37A1	1.24006	0.0186876
MPV17L	1.24065	0.0015884
ZWILCH	1.24075	0.0292787
C1orf56	1.24137	0.0311661
WDHD1	1.24231	0.00449814
DDB2	1.24349	0.0041738
TUBG2	1.24369	0.0203766
PIK3R3	1.24505	0.0012743
CPD	1.24634	0.000112624
PI4K2B	1.24675	0.0175598
HMGN2	1.24741	0.0016548
TGFB1	1.24804	0.0031232
KCNH2	1.24832	4.65e-06
LMNB1	1.24898	0.0367595
PJA1	1.24985	0.0137352
BSG	1.25004	0.0205761
CIP2A	1.25043	0.0127377
ORAI1	1.25062	0.00610362
RHOBTB2	1.25297	0.0223883
RAD51	1.25421	0.00111322
TRIB1	1.25485	2.2e-05
DCBLD2	1.25517	0.000252707
BZW1	1.25598	0.000140331
SIPA1L2	1.2567	0.000108764
YIF1B	1.2571	0.00769637
PHF19	1.25723	0.000218304
LAMB1	1.25735	3.26e-06
FUT3	1.25753	0.017571
BOLA3	1.25771	0.0106126
NME4	1.25779	0.0183954
BLM	1.25805	0.00570324
PEMT	1.25906	0.0347378
E2F7	1.25966	0.00120691
C4orf46	1.26002	0.0450167
TCF7	1.26056	0.00734819
FOXRED2	1.26058	0.00808993
NCAPG	1.26107	0.0116438
SOCS6	1.26136	0.000368518
PRICKLE1	1.26145	0.000127516
CHEK2	1.26156	0.011799
PDK3	1.26198	0.016519
TDRKH	1.26244	0.000314509
PCDHGC3	1.26332	0.00240307
SH3BGRL3	1.26349	0.00187458
EDEM1	1.2638	2.53e-07
CCDC69	1.26415	0.0248937
ZNF385A	1.26469	0.00308353
NAGA	1.2661	0.000118148
BRCA2	1.26663	0.0290732
ABCC4	1.26679	0.0384968
FANCM	1.26685	0.000282105
MMP2	1.26694	0.0448017
DIAPH3	1.26816	0.000238571
METTL21A	1.26823	0.00211506
FAM81A	1.26889	0.0428751
ARHGAP11A	1.26951	0.0041884
ANXA9	1.26964	0.00323072
FAH	1.26973	0.0210165
PIGK	1.26975	0.0382107
TUBA1C	1.26994	0.0387336
SLC6A17	1.27014	0.00717676
HTR7P1	1.27083	0.0168959
SEC14L1	1.27121	3.13e-09
BCKDHB	1.27134	0.00374219
GALNT12	1.2714	0.0397144
ETNK2	1.27194	0.0198434
NLRC5	1.27319	0.0206406
FANCI	1.2738	1.66e-09
ZNF483	1.27407	0.00717283
KIF15	1.27468	0.00254814
MIF4GD	1.27487	0.00208104
RMI2	1.27493	0.00429862
AARS1	1.27514	4.45e-05
UCP2	1.27532	0.0183469
CDK2AP2	1.2758	0.0150619
GINS4	1.27689	0.0114557
GPCPD1	1.27777	0.00771075
ARL6IP1	1.27779	3.21e-05
TTC39A	1.27782	0.00422462
POLQ	1.27849	4.18e-05
RIMS3	1.27866	0.0110656
OLFM1	1.27963	0.00817299
ETS2	1.27965	2.79e-05
DNMT3B	1.28059	0.00500673
TTC9	1.28063	0.00321403
HDDC3	1.28065	0.0451108
EME1	1.28123	0.0186306
HROB	1.28178	0.00592033
CEP152	1.28341	0.00186343
MED30	1.2835	0.0186306
NRG1	1.28467	3.59e-05
STC2	1.28602	6.31e-09
NAV1	1.28642	0.0306416
SLC1A5	1.28645	0.000995121
DCPS	1.28683	0.00281483
ZNF618	1.28697	0.00125702
SPOCK2	1.29114	0.0372731
CCND1	1.29267	0.0024583
ZNF165	1.29273	0.00200394
TUBG1	1.29399	0.0087862
GPR39	1.29455	7.8e-06
BDH1	1.29651	0.000241999
NEMP1	1.29728	2.79e-05
ASTN1	1.2977	0.00104664
BSN	1.29775	0.00191603
ZWINT	1.29814	7.47e-05
TIAM1	1.2988	0.0010036
KIF20A	1.30007	0.000291053
FAM214B	1.30054	0.0212358
FBN1	1.3016	0.000110527
TSPAN13	1.30209	0.0169151
CYB5R2	1.30389	0.0053093
OAF	1.30413	0.0132485
WDR54	1.3045	0.0437857
LINC01224	1.30473	0.000139655
CENPI	1.30496	8.93e-05
ADGRV1	1.30535	0.0109039
MDGA1	1.30637	0.0461603
BASP1	1.30798	0.019224
LOXL1	1.30869	0.0183836
MIR205HG	1.30979	0.00546806
MSX2	1.3102	0.0293802
GJB3	1.31037	1.62e-07
CCDC34	1.31122	0.000389636
RTTN	1.3113	0.00512602
NCCRP1	1.31221	0.0107211
RACGAP1	1.31236	1.1e-06
TNFRSF21	1.31258	1.66e-07
TMPO-AS1	1.31349	0.037431
AVPI1	1.31361	0.0175733
SNN	1.31407	0.00671936
TTC39B	1.31408	0.0141061
SLC27A2	1.31434	0.0061338
H4C3	1.3145	0.0321697
WNT7A	1.31503	0.0178341
KIF20B	1.31507	0.0145477
CENPL	1.31534	0.000187855
CCDC15	1.31546	0.0145868
TMEM205	1.31559	0.000422186
KIF18A	1.3158	0.0370849
MPHOSPH9	1.3173	0.000961595
SGO1	1.31756	0.0310073
AMMECR1	1.31769	2.58e-06
MALT1	1.31825	1.02e-06
RAB15	1.31843	6.05e-06
MARS1	1.31843	1.24e-05
LRCH2	1.31852	0.00738724
SHROOM4	1.31873	0.0188322
NOVA1	1.31891	0.0432913
MACIR	1.31913	8.16e-07
SEMA4B	1.31915	0.00306609
EPB41L4B	1.31938	0.00692684
FANCD2	1.32001	6.33e-07
PPDPF	1.32196	0.00297098
CYP2S1	1.32263	0.000711135
GSTCD	1.32264	0.000369214
ST8SIA5	1.32387	4.94e-05
CD55	1.32439	1.61e-05
CKAP4	1.32483	0.0346109
DCK	1.32542	0.00238226
HMGB2	1.32591	0.00598291
CENPN	1.32595	0.000854078
CEP85	1.32617	0.000343383
KIAA0040	1.32668	0.00724748
KCNIP3	1.32752	0.014036
SERPINE2	1.32759	1.06e-05
CYP4F12	1.32764	0.00345133
ABHD11	1.32787	6.21e-06
NOMO1	1.32798	0.0406656
ABHD3	1.32877	0.000102881
B3GNT2	1.32952	0.0011122
ESPL1	1.33061	0.00602879
TRIM45	1.33078	0.000125938
ITM2C	1.33096	0.0276749
CYBA	1.33137	0.0180965
ADA	1.33223	0.00846301
NFATC2	1.33286	9.15e-05
RSPO4	1.33375	0.026194
REXO5	1.33398	0.0192719
VEGFA	1.33508	0.000244896
CD40	1.33625	0.0491851
ARL4C	1.33698	0.00201004
FAM107A	1.33707	7.7e-12
LRP12	1.33758	1.41e-07
KIF11	1.33812	0.00080272
ARAP3	1.33827	0.0442943
NCAPD2	1.33906	9.32e-19
NR4A1	1.33946	0.00655014
H3C11	1.34008	0.00015881
SLC1A4	1.34012	0.00211888
CLDN11	1.34128	0.0206781
ERCC6L	1.34149	0.0122126
FANCB	1.34265	0.000130879
ZNF488	1.34317	0.00224511
ARRB1	1.34358	0.0322741
SPDL1	1.34382	0.00120004
DAP	1.34447	0.0223749
CDCA8	1.34488	8.37e-05
GNAZ	1.34717	0.0206699
GNAL	1.34734	0.0098385
TACC3	1.34883	0.0206699
CENPH	1.3491	0.0433437
ANLN	1.34952	0.0223853
ADCY1	1.34979	9.27e-07
QPCTL	1.3499	0.00873925
CDT1	1.35021	0.0457839
RAB3IL1	1.35049	0.0213355
BUB1B	1.3507	0.00896601
XXYLT1	1.35118	0.0023992
SLC25A35	1.3516	0.0164193
SPC25	1.35202	0.0119396
TGFBR1	1.3523	0.000115927
LRP5L	1.35269	0.0332271
GAS2L3	1.35361	0.0247641
SKA3	1.35499	0.00175592
FOXM1	1.35554	0.0225511
ATP6V1E2	1.35608	0.00165038
MALL	1.35626	0.00704799
TRAIP	1.35717	0.0415945
LRATD1	1.35752	0.00410443
TPX2	1.35821	4.02e-06
SLC7A8	1.35886	0.0346109
SLC25A10	1.35916	0.0387254
NCAPG2	1.35919	4.14e-10
PRKCH	1.35948	0.0171378
KLF4	1.35954	0.000586385
SV2A	1.36083	0.00133081
NDE1	1.36231	3.34e-11
SDR16C5	1.36259	0.0326447
ATP2C2	1.36263	0.0161369
STK39	1.36273	2.28e-06
NADK2	1.36351	1.71e-05
FAR2	1.36354	0.0308225
OAS3	1.36361	0.000992968
CEP55	1.36391	0.0142922
TUBA1B	1.36473	2.87e-06
TGM2	1.3651	1.16e-06
MAST1	1.36697	0.00700657
H2BC12	1.36859	0.00996133
CAPN5	1.36938	0.00462951
RAP1GAP	1.3703	0.0134311
HIP1	1.3704	6.52e-11
FAM107B	1.37045	5.63e-10
C2orf50	1.3707	1.63e-05
HMGB3	1.37256	1.3e-05
RNF26	1.37266	0.000805239
LZTS1	1.37429	0.0021073
CYP26B1	1.37481	0.020569
PITPNC1	1.37487	5.49e-07
GGH	1.37739	0.00189698
AC091057.1	1.37807	0.00742892
DHRS11	1.37847	0.0132586
SYT11	1.38005	3.94e-05
PCOLCE	1.38323	0.0448017
SYT1	1.38333	2.1e-06
OXTR	1.38349	1.74e-06
LINC01588	1.38378	0.0098721
PECAM1	1.38484	0.0255882
CYP1B1	1.38518	6.12e-07
PDZD2	1.38541	0.0199375
DLGAP1	1.3877	0.0451839
TEDC2	1.388	0.00435672
FAM102B	1.38855	0.000314978
C5orf34	1.38926	0.00034663
ENTPD2	1.38984	0.01051
DLX3	1.39047	1.91e-06
LRRN2	1.39207	0.00579065
ELOVL6	1.39258	0.000818635
KPNA2	1.39375	4.27e-07
PLCG2	1.39419	0.000607036
METTL7B	1.39462	0.00373181
MORC4	1.39485	0.000222032
TSPAN1	1.39541	0.000200805
AXL	1.39615	4.67e-05
MAD2L1	1.39716	0.0274577
ONECUT2	1.39794	0.00909144
Z99572.1	1.39852	0.046909
GALNT14	1.3988	0.00109856
FLG-AS1	1.40001	0.0499796
PMAIP1	1.4012	2.99e-05
PLEKHA6	1.40148	1.84e-10
RPL39L	1.40314	1.25e-05
CKS1B	1.40413	0.000141141
STING1	1.4064	8.4e-11
ACBD7	1.40702	0.0344016
CCBE1	1.40752	3.4e-05
AC009275.1	1.41	0.00684532
ASF1B	1.4113	5.43e-06
DEPDC1B	1.41145	7.15e-07
NDRG4	1.41177	0.000128562
H1-3	1.41214	0.0388583
RTN2	1.41302	0.00538072
DUSP4	1.41344	5.74e-06
ERVMER34-1	1.41347	0.00204227
LIMCH1	1.41392	8.75e-07
TROAP	1.41426	2.36e-11
BDKRB2	1.41442	1.16e-06
H4C8	1.41514	0.00440735
ERICH3	1.41532	0.0262749
MAGEH1	1.41653	0.0139559
NCAPH	1.41834	5.16e-06
CAPG	1.41862	0.00208286
CCSAP	1.4198	4.82e-06
CDCA2	1.42037	4.46e-09
ANKDD1A	1.4204	0.0454131
CPE	1.42119	0.00443037
DEPDC1	1.42273	0.0219372
HECW2	1.42277	0.00828537
TSPAN12	1.42329	1.02e-06
HASPIN	1.42344	4.09e-06
DRAP1	1.42371	0.00791051
KLF9	1.4243	2.42e-08
H2AC11	1.4247	0.0126209
TUBB4B	1.42637	2.99e-06
INCENP	1.42666	2.93e-09
RAB39B	1.42687	0.0460086
KNSTRN	1.4272	0.00100075
MTFR2	1.42727	0.000412893
PYCR1	1.42837	0.00168638
OIP5	1.43006	2.77e-08
MAP1A	1.43009	9.03e-08
H2AX	1.43038	0.010698
CCNF	1.43048	0.0233311
KIF4A	1.43079	6.55e-07
H2AC16	1.43117	0.00286642
PPFIA4	1.43259	0.00679521
PAX9	1.43368	1.12e-05
DNM1	1.434	2.3e-06
ITGA5	1.43464	0.00138902
IL22RA1	1.43615	0.00810236
H4C4	1.437	0.000185376
PRR15L	1.43702	2.57e-06
GPR19	1.43714	0.00926374
ABLIM2	1.43924	0.0031535
CDK1	1.44026	0.00844402
KHDRBS3	1.44119	0.000235916
KIFC1	1.44144	1.49e-07
SKA1	1.44209	0.000623996
ARHGEF39	1.44286	1.04e-07
RGS9	1.44379	0.00293257
SNED1	1.44404	0.00380307
REEP4	1.44425	0.0166827
NECTIN1	1.44475	1.77e-07
NMU	1.44478	4.34e-05
AL135905.2	1.4449	0.00464689
RCAN2	1.44513	0.037899
KIF23	1.44522	4.61e-05
UBE2S	1.44547	0.0110131
IDH2	1.4458	4.47e-07
DLGAP5	1.44676	0.000149819
PLD1	1.44688	0.00330373
H3C1	1.44731	0.00501335
SYN2	1.44749	0.00346674
BDKRB1	1.44859	0.00394616
WFS1	1.44921	4.81e-07
H2BC3	1.45092	0.0118705
GRK5	1.45143	0.00698441
SGO2	1.45154	0.000826893
H2BC8	1.45171	4.25e-07
CCNB1	1.45254	5.37e-11
ATP8A2	1.45333	2.67e-08
PIP5KL1	1.45351	0.0356549
GABRG3	1.45355	6.56e-05
HCN3	1.45704	0.0142605
OLMALINC	1.45742	0.00207705
NES	1.45804	0.0460477
LMO1	1.45839	4.6e-05
GALNT16	1.45842	0.0401096
H3C10	1.46044	0.00392381
RRAGD	1.46052	1.53e-05
LGR6	1.46097	0.0324974
SHCBP1	1.46098	0.00187328
PFKFB4	1.46114	0.0102708
GPRC5C	1.46155	0.00056094
H4C6	1.46202	0.0327731
H3C12	1.46204	0.0376418
GTSE1	1.46246	8.54e-13
KCNK3	1.46322	4e-06
NEIL3	1.46392	7.29e-06
MLLT11	1.46667	0.0394607
DUSP6	1.46836	0.000290985
FAM72B	1.4688	0.0106695
LINC01018	1.46897	2.21e-05
HDAC9	1.46923	3.14e-08
H2AC13	1.47012	0.00178461
CLDN4	1.47046	0.00804677
CREB5	1.47302	0.0306864
MYBL2	1.47303	0.000157499
KNL1	1.47304	0.0309321
CCNA2	1.47609	0.000562071
RAB6B	1.47659	0.000164231
TSHZ3	1.47772	0.0349057
SPATA18	1.47882	0.0332325
PDE5A	1.48153	0.0142906
PHLDA1	1.48244	8.2e-11
H2AC14	1.48274	0.0364733
ADGRL1	1.48285	0.0244607
OLFML2A	1.48445	4.17e-10
SLC7A5	1.48599	3.64e-09
COL4A3	1.48738	0.00652838
SLC25A29	1.48742	2.23e-06
CDYL2	1.48745	0.0162949
NUF2	1.48776	0.00161187
IQGAP3	1.48778	1.84e-19
PLAT	1.4884	8.6e-06
DLG4	1.49019	0.00213528
SIRPB1	1.49211	0.000107184
MT1L	1.49443	3.74e-05
NDRG1	1.49485	5.73e-14
FBLN1	1.49491	1.8e-05
H2AC21	1.49532	0.0112738
CENPF	1.49622	7.36e-05
CKAP2L	1.49904	0.0133087
BUB1	1.50109	0.000200424
CDKN3	1.50367	0.0439549
PTGES	1.50385	1.26e-05
SLC7A11	1.50391	0.00297568
HJURP	1.50565	3.29e-07
CCDC3	1.50788	0.0148222
ST3GAL5	1.51246	0.0214291
BIRC5	1.51324	0.000184003
ARSI	1.5143	0.00455891
SCD	1.51436	2e-07
PRR11	1.51525	2.95e-06
TMEM107	1.51537	1.97e-05
OAS2	1.51551	0.00810023
CDC20	1.51588	1.37e-09
SNTA1	1.51635	0.00193878
CENPE	1.51643	0.00879923
PLK1	1.51838	0.00149036
H2BC14	1.51946	0.0316333
BEX1	1.51999	0.0185574
NKD1	1.5208	0.00810023
ALDH1L2	1.5218	4.43e-07
SLC6A9	1.52307	4.96e-08
PSAT1	1.52313	5.08e-07
FAM72A	1.52415	0.0215148
TOP2A	1.52455	1.83e-06
LGALS1	1.52493	6.59e-14
MISP3	1.52645	0.0183664
NECTIN4	1.52768	0.0165662
SPC24	1.52794	0.00315352
CDCA3	1.52887	5.18e-12
SLCO4C1	1.53034	0.0224347
SLC22A18	1.53091	0.0270021
NFASC	1.53097	0.000206309
TMEM63C	1.53194	0.0125552
PHGDH	1.5337	0.00164591
PDGFRL	1.534	2.18e-05
VIPR1	1.53487	6.88e-14
RNF122	1.53618	0.0271496
C15orf48	1.53724	0.000450305
PBK	1.53902	1.65e-06
H1-5	1.53943	0.0160855
AURKB	1.54036	3.68e-08
OTULINL	1.54097	0.00885911
WNT5A	1.54167	1.27e-06
PROM2	1.54182	0.0013353
LAMA3	1.54222	2.54e-06
AFAP1L1	1.54259	7.72e-06
PIF1	1.54272	0.00505006
KLHL13	1.54293	1.41e-11
DYSF	1.5436	0.0183927
SEMA4A	1.54428	5.55e-05
NDC80	1.54475	7.97e-14
C14orf132	1.54521	6.18e-09
SPAG5	1.54564	6.81e-18
TNFRSF11B	1.54652	0.0260134
FAM83D	1.54677	0.0146487
CCDC150	1.54716	1.79e-07
H3C8	1.54732	0.00612829
GMPR	1.54752	0.00223103
OTUB2	1.54847	0.00805744
GPNMB	1.54853	6.46e-09
H3C7	1.54897	0.00177442
AC022211.2	1.54909	0.03686
TRIB2	1.54965	3.64e-09
ADAMTS3	1.55026	4.07e-06
RAB26	1.55141	0.00326363
APOLD1	1.55176	0.000877413
RNF224	1.55215	0.0278335
POU2F3	1.55368	3.12e-05
UBE2C	1.55399	6.21e-15
H2BC11	1.55419	0.0319076
PDZRN3	1.55482	0.0133591
SPNS2	1.55614	0.00981715
UPP1	1.55885	0.0397603
SPOCK1	1.55953	0.000686533
AURKA	1.5608	0.000532001
FREM2	1.56138	2.52e-07
ANGPTL4	1.56375	0.00175592
VEPH1	1.5648	6.05e-05
KIF14	1.5649	8.93e-07
H2BC17	1.56618	0.0273358
PCK2	1.56652	0.000228645
UNC13D	1.56696	0.00100854
H2AC15	1.56743	0.00636185
SLC2A13	1.56937	0.00804677
CAMK4	1.57155	0.00172909
AC073529.1	1.57351	0.0245088
GDA	1.57421	1.93e-07
FGF13	1.57509	0.0181566
CYSRT1	1.57612	0.00251251
NOX5	1.57697	0.0362431
DPF3	1.57734	0.0183664
ATP6V1C2	1.57815	1.8e-05
SDC2	1.57886	3.68e-16
CKB	1.58025	0.0224362
ITGA4	1.5829	0.0184252
SPACA6P-AS	1.58389	0.0437028
TMEM154	1.58402	2.3e-06
ADGRG2	1.58406	0.000451161
CST6	1.58426	4.6e-05
SYT7	1.59013	7.4e-06
HMMR	1.59079	7.29e-05
INSIG1-DT	1.59153	0.0435953
SCN5A	1.59225	4.26e-06
MGLL	1.59249	1.21e-22
IGDCC4	1.59266	0.0133087
H2BC15	1.59448	4.2e-08
DACT1	1.59497	0.000102881
NEK2	1.59687	9.38e-09
CDC20P1	1.59848	0.000731735
IGFBP6	1.59894	0.0011122
SPTSSB	1.59919	0.000121149
KIF2C	1.60327	2.89e-16
RGS3	1.60372	2.17e-08
OVOL1	1.60441	4.56e-09
TRIM7	1.60476	0.0426646
MYRIP	1.60576	0.000588443
ADAM23	1.60651	1.03e-07
LGI2	1.6081	1.32e-08
CLCN5	1.60861	2.79e-07
H2BC10	1.60863	0.0024785
H3C2	1.60915	0.01051
POC1A	1.61063	2.82e-07
MOXD1	1.6119	3.81e-10
LOXL4	1.61388	3.76e-06
GPSM2	1.61425	1.84e-19
IL1RN	1.61458	0.00251736
CENPA	1.61638	2.21e-10
RTN4RL1	1.61664	5.43e-07
H2AW	1.61724	0.000195
CHRNB1	1.61866	3.7e-08
TMEM45B	1.61936	0.0139896
ABHD8	1.62003	0.0290847
ADAM19	1.62132	5.21e-11
LANCL3	1.62194	5.46e-05
AC009005.1	1.62204	0.00781486
SDK1	1.62322	0.0427156
CIT	1.62345	1.73e-16
PDLIM1	1.62372	7.27e-08
FP565260.3	1.6245	0.0400054
ATP8B2	1.62605	0.0144473
CEBPA	1.6268	0.0197068
CLSTN2	1.62976	4.9e-11
MYLIP	1.62982	1.89e-09
GUCY1B1	1.63041	0.0351763
CSGALNACT1	1.6326	0.00462618
AC009518.1	1.63272	0.0466751
CDC25C	1.63493	1.47e-06
MYRF	1.63626	0.00397701
H3C13	1.63807	0.00397701
DSCAML1	1.64104	4.1e-07
VTCN1	1.64219	4.52e-12
SEMA6D	1.64288	0.00682764
MYEOV	1.64372	2.84e-10
AC116362.1	1.64411	0.0240107
TAFA3	1.64449	0.00120004
TMEM51	1.6465	4.26e-06
CPZ	1.64705	0.0239355
LINC01559	1.64878	0.000622134
UBL7-AS1	1.65117	0.00134462
ALPP	1.65162	0.0068013
PXDN	1.6533	5.77e-18
FGFBP1	1.65419	0.000389636
HOXB-AS1	1.65657	0.0376031
PDCD6IPP2	1.65774	1.01e-06
RASSF2	1.66067	4.24e-07
H2AC12	1.66283	1.61e-05
FPGT-TNNI3K	1.66346	0.0405389
AC008013.1	1.66567	0.00672295
LRRC75A	1.66913	0.0296632
S100A9	1.67124	0.00504565
SPRY4	1.67785	4.99e-11
ROBO3	1.67863	0.000194833
MAFG-DT	1.67907	0.00693171
CNTN1	1.67944	1.15e-05
PAQR5	1.68307	2.34e-11
KCNJ11	1.68335	0.0178397
AREG	1.68389	0.00753647
BMP6	1.68486	0.00156328
AC015849.5	1.68538	0.0307895
PTP4A3	1.6862	0.00717676
XDH	1.69397	2.78e-05
DPYSL5	1.695	0.00159117
DKK3	1.69548	0.000110938
NUDT8	1.69559	0.0119396
FCRLB	1.70213	0.00476886
ALDH3B2	1.70215	1.13e-05
ABCA1	1.70415	7.98e-21
SDC1	1.70475	4.58e-12
AC020659.1	1.70492	0.0331278
ASRGL1	1.70555	4.55e-05
MB	1.70705	0.00224511
H2BU1	1.70886	6.99e-06
PACSIN1	1.70976	0.0201067
PRDM8	1.71085	0.00914515
PALD1	1.7112	0.0194856
NPTX1	1.7112	0.00480012
PODNL1	1.71142	0.000796098
FNDC5	1.71203	0.0288593
ARTN	1.71246	0.00182278
MMP15	1.71277	0.000666334
KCNF1	1.71284	0.000100577
MT2A	1.713	2.49e-07
ARHGAP6	1.71354	2.36e-05
WDR62	1.71436	0.000125938
HS3ST1	1.71583	2.28e-06
MORN3	1.71774	0.0380533
FNDC11	1.71864	0.0403353
ITGA2B	1.72019	0.0114383
ADRB2	1.72215	5.62e-07
GEM	1.72647	0.000430283
CATSPER1	1.72773	0.00935261
TSPAN5	1.72774	1.9e-39
SP6	1.73127	3.43e-08
L1CAM	1.73135	3.86e-20
NPAS2	1.7351	9.37e-10
CYP4B1	1.73699	0.00134675
CRISPLD1	1.74026	1.28e-27
GRAMD1B	1.74132	2.87e-14
MIR34AHG	1.74303	0.00132537
CSPG4	1.7463	0.0124538
CACNA2D2	1.74945	1.24e-05
VPS37D	1.74976	0.0140167
NXPH4	1.75022	5.86e-05
DKK1	1.75261	3.68e-05
NR5A2	1.75324	0.00149036
LIPG	1.75589	0.0156567
MAB21L1	1.76098	0.000121088
GYG2	1.76578	7.4e-05
VSIG10L	1.76717	0.0157031
CHRNA7	1.76817	0.0236936
LIPH	1.76869	7.75e-07
HOXA1	1.77143	0.0376031
PLXNA4	1.77512	0.00595913
KCNS3	1.77597	2.32e-28
TMPRSS2	1.78222	0.0301165
DDIT4L	1.78425	0.00966614
ILDR2	1.78476	9.3e-05
CDON	1.78519	2.76e-11
ULBP2	1.78754	0.00718437
MT1A	1.7876	3.33e-08
LINC01127	1.79176	0.000375506
DLL1	1.79214	0.0048503
NUDT1	1.79412	0.00196687
H4C1	1.79567	0.00724118
STRA6	1.79823	6.88e-14
FRMPD3	1.80081	0.00193878
PIMREG	1.80147	4.17e-10
AMIGO2	1.80165	5.28e-23
AC093904.4	1.80515	4.65e-05
B4GALNT1	1.8066	1.93e-11
TSC22D3	1.80723	0.0358934
GLS2	1.8115	0.0371288
CCNA1	1.81174	5.52e-05
SYT13	1.81321	6.76e-21
UPK1B	1.81404	8.25e-06
TRPV3	1.81431	0.00390873
AL353751.1	1.81865	0.0293993
CHAC1	1.81887	3.55e-07
CHST6	1.8191	0.0148747
NRG2	1.82053	0.000144646
MAPK8IP2	1.8222	0.00172909
RHEBL1	1.82822	0.0386873
PBX4	1.83507	0.0480802
STOM	1.8369	5.64e-05
MAMDC2	1.83977	4.53e-06
DOCK10	1.84084	4e-06
SULT2B1	1.84236	8.04e-21
SERPINA1	1.8424	4.02e-09
ADRB1	1.84589	0.000257011
TMC3-AS1	1.8476	0.0117615
FOSL1	1.84847	1.55e-08
TBC1D29P	1.84932	0.00130574
PLCH1	1.85194	0.0427285
HMCN1	1.85225	0.0087135
MYBPH	1.8537	2.35e-06
RNFT2	1.85907	8e-22
DNER	1.85997	2.89e-16
ABLIM3	1.86175	6.68e-12
SLC2A3	1.86458	7.23e-06
PREX1	1.86574	0.000156044
CDKN2D	1.86676	5.25e-05
SPX	1.8683	0.00767804
CRYBG2	1.87214	4.88e-06
AF064858.1	1.87242	0.046323
CYP1A2	1.87708	0.000479403
TRPV6	1.88202	2.07e-05
UPK2	1.88334	8.15e-05
ETV4	1.8871	4.84e-16
CDA	1.88887	2.14e-06
KIF5C	1.89142	1.68e-24
ADGRF1	1.89313	1.8e-15
IVL	1.89645	0.000111198
NEXMIF	1.89731	1.2e-05
ELFN2	1.89805	4.44e-05
CDH4	1.89867	5.57e-28
PTPRR	1.90239	4.43e-13
ST3GAL4	1.91096	9.77e-09
FUT2	1.91261	2.9e-07
FOLH1	1.91272	0.0431186
DOCK2	1.91749	2.43e-05
SLC1A1	1.92141	0.0057407
DUSP5	1.92242	4.25e-29
BLACAT1	1.92243	4.26e-24
KRT4	1.92363	4.46e-09
LUCAT1	1.92412	1.34e-06
MYOZ3	1.92508	0.0435215
NTF3	1.92526	7.27e-09
ASTN2	1.92916	6.4e-09
LONRF3	1.93057	0.00816419
PIANP	1.93131	0.030771
SRCIN1	1.93356	5.53e-11
FAM72C	1.93422	0.0102818
ARHGEF4	1.93686	1.82e-07
BMP4	1.94619	4.81e-23
MTSS1	1.94785	1.3e-12
ETV5	1.9493	1.23e-20
DPP6	1.95338	1.81e-11
FOXC2	1.96012	0.00149723
TRPM8	1.96547	0.0042871
KLHDC8A	1.96723	0.00810023
S100A4	1.96776	0.00768953
LEMD1	1.97153	5.63e-10
N4BP3	1.97363	0.00154399
CD180	1.98617	0.00254024
PKHD1L1	1.99258	0.00149036
EBF2	2.00116	0.00282466
OLFML2B	2.00438	0.00248473
AXIN2	2.00445	1.22e-08
LINC00654	2.00465	5.02e-07
AL109809.2	2.00725	0.00927065
PPP1R1B	2.01341	0.0446869
C1QL4	2.01454	0.0354671
TMEM229B	2.01723	0.0266445
F12	2.0176	0.0214291
LUZP2	2.01977	0.00480012
MEOX1	2.03407	0.0351763
SPTB	2.04062	0.000995179
AL133325.3	2.04283	0.0179823
C9orf106	2.04394	2.36e-06
SRRM3	2.04775	1.16e-06
GABRQ	2.04868	1.71e-17
SCNN1G	2.05037	6.87e-30
EGF	2.0532	8.6e-06
SLC37A2	2.05422	0.0438024
PRELP	2.05561	0.000121625
CLGN	2.05822	3.31e-05
AC023300.3	2.06181	0.000173631
SIRPB3P	2.06497	0.000383039
ZBTB46	2.06534	0.00332856
SLC26A5	2.0663	0.0415412
CA9	2.0689	0.0232101
USH1G	2.06896	0.0499287
CAPSL	2.07335	0.037829
ERG	2.07569	4.83e-05
SH3TC1	2.08002	0.00518257
BMP3	2.08702	0.000456835
B3GNT3	2.08917	1.83e-41
SH2D6	2.08921	0.000768261
CACNA1I	2.09289	0.000424347
GJA5	2.09573	1.21e-22
AC010735.2	2.10906	0.00238607
SEPTIN3	2.11323	0.00664559
IL1R2	2.11705	1.96e-23
ANK1	2.11716	1.82e-15
DNAJC22	2.1264	0.0185574
PDK4	2.12676	5.86e-11
SLC6A12	2.13123	0.00119904
DNAH2	2.13262	3.46e-05
WSCD1	2.13349	0.00198809
NEURL1B	2.13423	3.89e-22
RAD21L1	2.13487	0.03514
DIRAS1	2.13648	2.43e-15
PPP4R4	2.13893	0.0292117
DNAAF3	2.13895	0.00281573
GCHFR	2.14481	0.00537189
ADRA2C	2.14559	8.38e-06
LIPC	2.1463	0.030029
SLC2A5	2.15096	0.00352286
CCN3	2.15953	5.64e-30
FGFR3	2.16067	4.5e-09
AC104024.2	2.16088	0.000787465
COL23A1	2.16353	0.000716193
PKP1	2.16397	4.78e-20
ADGRE2	2.16613	3.4e-05
ADRA1B	2.16725	1.25e-05
AC244502.1	2.1778	0.00198809
SLCO5A1	2.17788	0.00229816
AC009229.4	2.18334	0.0312291
MIR9-1HG	2.18416	0.00228978
FAM167A	2.19285	1.85e-09
MT1DP	2.19769	0.0197346
CASC8	2.19879	0.0300798
NOG	2.20108	0.00228978
RNF223	2.20167	2.63e-10
SLC16A14	2.20592	4.69e-11
NYAP2	2.20873	7.84e-21
SLITRK4	2.22431	0.000507026
ETV1	2.2343	1.01e-09
TUBB4A	2.23513	0.000532213
MEF2C	2.23682	1.11e-06
LINGO1	2.23726	0.00691948
TMEM74B	2.2473	0.00229816
BZW1P2	2.24926	0.0131474
LIN7A	2.25769	0.0354185
MUC5B	2.25948	0.011799
TOX2	2.27167	7.34e-16
AC016717.2	2.28116	3.62e-06
TNNT1	2.28452	1.63e-12
SLC13A5	2.28931	0.0256183
TMEM59L	2.30126	0.00480012
AC006230.1	2.30218	1.48e-05
TMEM273	2.30358	0.000305046
NGEF	2.30526	6.54e-15
CEMIP	2.31985	3.13e-12
LMCD1	2.32121	0.00138422
ULBP1	2.32476	4.96e-08
CSTF3-DT	2.32616	0.0458763
PDZD4	2.33939	0.000133176
KCNG1	2.34315	2.13e-05
TSPAN18	2.34318	2.21e-30
PTCHD1	2.34336	3.59e-05
KCNV1	2.34535	1.22e-08
SH3TC2	2.34665	1.07e-44
RBBP8NL	2.35672	5.7e-09
TMEM132D-AS1	2.37683	5.19e-05
LRRN4	2.3774	0.0193888
SCNN1B	2.38118	3.63e-45
ADCY2	2.39169	5.75e-05
MYT1	2.40074	0.0290847
S100A5	2.40296	0.000603429
DOK5	2.40411	0.00436184
NOVA2	2.40685	6.19e-06
CEACAM1	2.41213	0.0346109
TNFSF15	2.41495	1.34e-05
INSYN2B	2.44349	2.03e-07
LINP1	2.44478	0.00895012
MIR9-3HG	2.45509	3.3e-05
WNT8B	2.45661	0.043165
AKR1B10	2.46681	4.07e-06
DPP4	2.47022	0.0211086
CCDC33	2.47038	7.35e-21
SEMA6B	2.47277	0.0167664
GOLGA7B	2.48338	3.31e-08
PAG1	2.48751	2.84e-11
ABCA12	2.49417	0.00412038
ST8SIA1	2.50477	2.01e-15
VWA5B2	2.50921	0.00126437
TMEM61	2.51314	0.00114962
MCF2	2.51559	0.0195298
FAM131B	2.5295	1.98e-11
SLC4A8	2.5299	9e-16
KCNC3	2.53023	0.00403054
SYNE3	2.54646	0.0250981
LRG1	2.55071	0.00026492
TIMP4	2.55825	3.07e-06
CAMK2B	2.604	0.000447239
APOBEC3B	2.61701	8.31e-05
ZBTB7C	2.61808	0.0244139
KRT78	2.6193	0.000532001
FBLN7	2.621	0.00163257
TMEM270	2.62334	0.00912448
SRMS	2.62502	5.92e-07
NCAM1	2.63306	3.85e-14
UGT3A2	2.6428	3.36e-29
HTR1D	2.64897	5.43e-07
PSORS1C2	2.66319	2.72e-05
MN1	2.70106	1.88e-09
CLDN8	2.7047	0.00974885
IL7R	2.70848	2.66e-15
PPARGC1A	2.71059	1.2e-07
LYNX1	2.72952	0.0036595
BAIAP2L2	2.74137	0.00130574
AC107918.4	2.75179	0.00596071
AP003498.2	2.75946	0.0143888
RHBG	2.76212	0.00359453
BRINP2	2.76781	4.48e-20
UNC13A	2.77665	8.96e-27
UNC5A	2.77865	2.16e-11
SLC30A3	2.80976	0.0468142
GRIP2	2.8141	0.0164509
AL731533.2	2.8349	0.0408037
SLCO4A1	2.838	7.46e-14
KIF1A	2.84598	8.57e-08
CALHM3	2.85183	4.99e-09
LINC01132	2.85829	2.29e-05
RASD2	2.86237	6.33e-13
GTF2IP7	2.88482	2.4e-07
ADM2	2.88511	4.55e-05
UBE2QL1	2.89172	0.0186295
KCNQ3	2.90364	4.53e-35
ANKRD22	2.90448	0.00418676
HES2	2.90531	0.00129201
SHC4	2.92244	4.47e-06
PCAT19	2.95696	0.0418272
ZNF467	2.96317	8.54e-13
AC136601.1	2.98765	0.000831828
KLK1	2.99011	2.32e-06
NSG1	3.02492	0.016016
AC021218.1	3.03176	0.0434205
NOD2	3.03418	0.0229026
DUSP5-DT	3.04435	0.0387247
LINC00482	3.04582	0.019224
MPIG6B	3.05127	0.018833
FAM43A	3.05153	3.97e-15
FXYD6	3.05158	5.23e-10
AC005077.4	3.0624	1.33e-15
PADI1	3.09285	0.00160072
IGFL2-AS1	3.11085	0.00207948
ZNF280A	3.12569	0.0376819
SH3TC2-DT	3.16032	1.11e-05
NGFR	3.21342	0.000288871
CSMD2	3.2152	7.76e-07
PTPRH	3.25742	1.29e-10
PNMA3	3.31659	0.000253081
AC114341.2	3.35462	0.0471525
AL451069.1	3.35956	0.0156565
ADAMTS18	3.39493	5.56e-05
DHRS2	3.4127	5.12e-27
CAPN8	3.45416	0.000209684
BX640514.2	3.46329	0.00255892
KRT3	3.54195	0.0382691
ITGA11	3.59264	0.0418226
SOX18	3.60231	0.0167288
COL6A2	3.64514	7.27e-09
AC106045.1	3.67217	0.000654679
FCHO1	3.70002	2.13e-05
SLC1A3	3.70656	7.96e-57
FOLR1	3.78022	0.0206781
IRX4	3.79126	2.13e-05
TMPRSS4	3.82201	3.44e-29
KIF21B	3.8271	1.12e-09
EEF1A2	3.84809	2.78e-45
SERTM1	3.85209	0.00830944
P3H3	3.8543	0.00130875
HPCAL4	3.85884	2.82e-07
GATA5	3.85937	3.47e-08
CYP1A1	3.88665	1.7e-58
MUC3A	3.96624	0.000179069
YBX2	3.97563	3.82e-11
NKX2-1	3.98027	0.000137069
RAET1E	4.07821	0.0205761
AC016074.2	4.09435	4.29e-09
PNOC	4.11904	4.25e-11
LINC02724	4.13553	0.0305161
COL13A1	4.13923	1.38e-13
ITGAX	4.21263	0.000301349
SHANK1	4.29942	0.0122684
ESPN	4.32445	4.4e-08
MSLNL	4.38984	0.0120608
BMP7	4.39116	0.000995179
ISLR2	4.47823	8.44e-23
INSYN1	4.51695	0.00115507
CX3CL1	4.55851	4.53e-05
FLG	4.55875	1.02e-09
TCHH	4.66789	8.49e-15
ROBO4	4.70097	0.0135231
SLC4A10	4.74142	0.00538268
ABCG1	4.7654	1.66e-19
C2orf91	4.78167	0.00185133
AC125611.4	4.79817	0.0171874
EFR3B	4.83201	8.91e-19
AZGP1	4.85599	1.92e-07
GALNT9	4.93162	0.0259658
LINC01792	5.07	0.00425562
FLT4	5.34209	0.00363164
LRRC15	6.07627	0.010389
RIMBP2	6.74034	0.00425964
SPINK5	7.63582	4.44e-05
WNT6	8.32683	4e-11
CEACAM6	12.734	1.01e-18

## Sheet: Diff Exp PEO4 MI vs DMSO
Table S1D: Differentially expressed transcripts in PEO4 cells following MI-136 (0.8μm) treatment for 9 days
Gene	Fold-Change	padj
MTCO2P2	-18.1287	0.0121549
AC025918.1	-17.506	0.0165041
AC012368.2	-17.4686	0.00168346
AL359095.1	-15.2821	0.0092613
AC104563.1	-13.2872	0.0263539
BRWD1-AS1	-12.3443	0.00621489
AP003027.1	-10.4541	0.0290783
AC034229.5	-10.305	0.0361496
AC010319.3	-8.34994	0.0321907
DEPDC1P2	-8.24494	0.0129521
AC107952.2	-8.05993	0.00529257
RNU6-238P	-7.96753	0.0335382
VIT	-6.78662	0.0205521
RNU6-302P	-6.3777	0.00423114
Z99289.3	-6.06001	0.0155422
RN7SL751P	-5.98493	0.0130999
AL358232.2	-5.94328	0.0464683
MTCO3P19	-5.58866	0.00541196
LINC02432	-5.54948	0.00213135
ATP5PBP1	-5.50555	0.0263656
ELOVL2	-5.45462	0.0173405
ACTA2-AS1	-5.27596	0.0280214
AC011369.2	-5.10242	0.0213948
CPSF4L	-4.99718	0.0361718
AL109811.1	-4.91215	0.00469939
AC092954.1	-4.83642	0.0395735
AC017037.3	-4.82907	0.0107402
MTCYBP41	-4.62727	0.0235298
AC068726.1	-4.5877	0.0260917
MTND4P12	-4.49683	0.00673482
CAP2P1	-4.41292	0.00984629
AC069079.1	-4.25291	0.00259621
MIR548U	-4.21749	0.0374044
GVINP1	-4.2032	0.0148273
AC079140.3	-4.12964	0.00487156
RNU6-1284P	-4.1171	0.0456088
MTND4P32	-4.10911	0.000608035
CACNA1C	-4.00764	0.0465112
LARGE-IT1	-3.98436	0.0265926
SNORD6	-3.96283	0.00826467
HAS2	-3.95022	0.0454162
AC104938.1	-3.89377	0.00921128
AP003059.1	-3.86211	0.0251924
AC113139.1	-3.83974	0.0438926
AC092685.1	-3.69551	0.0474756
TTC36	-3.66283	0.0217058
AC010761.1	-3.61253	0.0453437
AP000842.3	-3.59131	0.0492887
RN7SKP296	-3.59098	0.00191489
AC073326.1	-3.53306	0.0189668
RNU6-125P	-3.48161	0.000245447
AC104964.3	-3.48105	0.00541616
AL359921.1	-3.47869	0.0110798
AC074008.1	-3.47755	0.00924209
MIR644A	-3.45395	0.0075988
AP002833.3	-3.44017	0.00520583
AL157902.2	-3.43382	0.0377057
AC022079.1	-3.43155	0.00767896
MTCO2P12	-3.36069	0.00552463
RN7SKP97	-3.34675	0.0263656
AC234772.1	-3.3411	4.99e-06
MT-ATP8	-3.32949	0.00366159
FN1	-3.32714	5.63e-42
AC009248.2	-3.32411	0.0110004
SCARNA4	-3.32292	0.0135327
LINC01829	-3.32288	0.0200284
PTCHD4	-3.25309	4.83e-05
AC109992.2	-3.2099	0.00183792
NOX4	-3.18476	0.000540502
MIR99AHG	-3.17909	3.67e-12
DPRXP3	-3.17827	0.0112316
ZNF705E	-3.16844	0.0474409
LINC01619	-3.16468	0.0215701
MTCYBP32	-3.14378	0.00179081
MT-ND4	-3.10753	0.0368101
AP003354.1	-3.07001	0.047354
AL121578.1	-3.06734	0.0451289
ASH1L-IT1	-3.05028	0.0177784
AC107419.1	-3.04023	0.0457043
SNORD100	-3.04016	0.00790623
RNU1-109P	-3.02844	0.0366476
MT-TH	-3.01404	3.36e-05
MT-ND5	-3.01373	0.00163118
AL445223.1	-3.012	0.00684142
AL445305.1	-3.00999	0.00552346
TGFA-IT1	-3.00771	0.0274177
AP003396.2	-3.00457	0.0380403
RNU4ATAC	-2.99934	0.0418206
MTCO1P12	-2.98852	0.000142062
MT-ND1	-2.98271	0.000561707
AL356273.3	-2.96321	0.00096704
MT-ATP6	-2.96056	0.00107425
AC117453.1	-2.95031	0.00708245
AL589666.2	-2.92463	0.0132099
MT-TG	-2.91812	0.0437954
DPY19L2P2	-2.9001	5.41e-07
MT-CYB	-2.87975	0.00175475
MTND1P32	-2.87127	0.000733445
MTND5P26	-2.86016	0.00127643
AL121769.1	-2.85789	0.0188672
AC090517.2	-2.83695	0.00812502
SLIT2-IT1	-2.83511	4.77e-06
Z99289.2	-2.83263	0.00179847
AC008760.2	-2.83127	3.52e-09
RNU6-171P	-2.82857	0.00883128
MT-CO1	-2.82328	0.000380029
AC018644.1	-2.82321	9.7e-05
MT-TM	-2.81912	0.000448654
MTFR2P1	-2.80069	0.00835026
RN7SL600P	-2.79657	0.0157399
AL359740.1	-2.79143	0.0101248
AL109933.5	-2.76127	0.0164863
HHIP	-2.7596	0.0318302
MT-ND2	-2.75579	0.00598406
AC006504.3	-2.75547	0.00264354
RNU6-126P	-2.74978	0.00646811
MT-CO3	-2.74561	0.00110735
MT-ND4L	-2.72552	0.00158151
AC017071.1	-2.71545	0.00881338
AC027279.4	-2.70415	0.030212
AC004023.1	-2.70255	0.00401813
ROCR	-2.68225	0.0221695
ENO1P3	-2.67841	0.00231168
CCDC162P	-2.67234	0.0455093
Z99127.3	-2.64991	0.0389233
AC134349.2	-2.63286	1.5e-06
COL12A1	-2.622	9.67e-31
AL359715.3	-2.58012	0.00917248
MIR604	-2.55949	0.0162195
NPIPB12	-2.55471	0.000387957
AP006248.3	-2.55279	0.0102747
AC074194.1	-2.54354	0.0169423
KDELC1P1	-2.54143	0.0374985
KBTBD8	-2.5364	1.15e-05
AC008507.1	-2.52121	0.000401883
RN7SKP56	-2.49423	0.0177657
ITGB3	-2.47642	9.04e-06
AC026355.2	-2.4614	0.00847777
NPIPP1	-2.45234	0.0049758
AC253576.2	-2.44602	0.00493243
AC119674.2	-2.44541	0.0438289
AL353746.1	-2.44532	0.0275969
AC010809.2	-2.44456	0.00082376
AC093908.1	-2.44101	9.11e-05
AC007938.3	-2.44081	0.001943
GLIPR1	-2.4404	3.72e-06
AC084782.1	-2.44019	0.0323947
TPH1	-2.4384	0.00602627
AC096921.2	-2.42566	0.0116401
DPY19L2P1	-2.42339	7.11e-12
AC018607.1	-2.42278	0.00681323
AC116158.1	-2.42242	0.031527
AP001893.1	-2.41428	0.0263656
AC018690.1	-2.40757	0.000705975
GALNT13	-2.39848	0.000269387
Z83745.1	-2.39648	0.0025341
AL390728.5	-2.39421	2.37e-06
AC092683.1	-2.3802	0.0294153
MFAP5	-2.3746	0.0051738
HP	-2.36702	0.0394901
LINC02605	-2.36548	0.0444553
AL121652.1	-2.36005	0.00533304
AC011389.2	-2.34608	0.0179871
AC026356.1	-2.34108	0.000112807
ADGRL2	-2.33488	3.35e-06
AC007953.1	-2.32834	0.0478937
MIR4798	-2.32429	0.042266
AC008264.2	-2.31196	0.00217013
AC104964.2	-2.3055	0.0249015
SCML1	-2.30407	3.61e-10
AC083799.1	-2.29983	8.45e-05
RNU6-1016P	-2.29807	0.00105943
RPS29P14	-2.28787	0.0364066
FAP	-2.28482	2.36e-07
Z93022.1	-2.28105	0.027267
FAM106C	-2.27986	0.00277023
RARRES1	-2.27518	4.88e-10
MT-TD	-2.27302	0.00100453
AC018638.7	-2.27002	1.98e-05
TNPO1P1	-2.26272	0.00403443
TP63	-2.26112	0.0474654
AC015871.4	-2.26007	0.00768683
RPL7P49	-2.25621	0.0138973
SVEP1	-2.25537	0.0343742
NPIPB5	-2.25471	0.00292207
AC012443.2	-2.25447	0.0489352
LAMP3	-2.25391	0.0135491
FAM111B	-2.25213	2.73e-11
FGF2	-2.24966	7.27e-12
NPAT	-2.24764	3.59e-05
AC023389.2	-2.24548	0.0155422
AP000786.1	-2.24527	0.000939567
MTATP6P19	-2.23961	0.0387385
AC005840.2	-2.23428	0.0001209
AC091925.2	-2.2336	0.00755367
SUGT1P4-STRA6LP	-2.23213	0.0123771
MT-CO2	-2.22993	0.00648925
MT-ND3	-2.22448	0.00772233
AC009032.1	-2.22336	0.032275
AC092620.1	-2.22229	0.0317185
BRIP1	-2.21914	1.16e-08
AL132989.1	-2.21867	0.0188913
AC016831.4	-2.21407	8.72e-06
NPIPB3	-2.2068	0.000636339
EYA4	-2.20359	1.68e-10
PPIAP41	-2.19554	0.000649633
KIAA1586	-2.19453	0.000356389
AL589986.2	-2.19322	0.00154647
MIR186	-2.18847	0.0189668
RBBP8	-2.1868	1.66e-06
MMADHCP2	-2.18483	0.00307529
MANEA	-2.17302	0.00017256
MTND2P2	-2.17144	0.024393
AC118658.1	-2.17062	0.0268851
MT-TL2	-2.16729	0.00798643
MIR548AQ	-2.16416	0.0434308
AC027279.1	-2.15368	0.0384044
CREB5	-2.14879	1.9e-05
AC024230.1	-2.1467	9.37e-05
TAS2R63P	-2.14668	0.00927182
AC017104.4	-2.14587	0.0148431
AL391001.1	-2.13665	0.00504983
AC026124.2	-2.13216	0.00720269
STXBP6	-2.13148	2.71e-05
RESF1	-2.131	0.000118374
MTATP6P1	-2.12941	0.00171058
AC073569.3	-2.12458	0.0189661
AC007823.1	-2.12331	0.00436587
CHORDC1P4	-2.12306	0.0398401
MIR548L	-2.11976	0.0137158
KLHDC7B	-2.11938	0.0297156
MT-TT	-2.11449	3.81e-06
AC005034.5	-2.11393	0.0332031
FARSB	-2.1129	1.23e-07
AC104695.2	-2.10942	0.0413811
AC125611.2	-2.10582	0.0286183
AL139407.1	-2.10255	0.00316144
SEMA3A	-2.10204	5.31e-06
Z83843.1	-2.10185	3.83e-06
BCAT1	-2.10016	4.27e-14
AC037198.1	-2.09446	0.000406541
AC114980.1	-2.09246	0.00589869
AC005524.1	-2.09101	0.000612915
AC012213.3	-2.09079	0.0349261
KANSL1L-AS1	-2.08955	0.000518248
CENPK	-2.08814	1.13e-08
AC024451.4	-2.08716	0.00193951
AC099336.2	-2.08708	0.0230051
AC107021.2	-2.08676	0.000273963
MSC-AS1	-2.08495	0.00344679
QSER1	-2.08196	0.000693646
TMED7	-2.08008	0.000877421
AL136985.3	-2.07884	0.0220937
GABRE	-2.0693	6.78e-07
GUCY1A2	-2.06858	1.58e-11
AL138820.1	-2.06213	0.00255094
AC006504.7	-2.05576	0.00754027
DGKI	-2.05475	7.11e-12
MIR222HG	-2.05384	2.01e-06
POLE2	-2.05081	1.98e-06
OSTCP8	-2.0464	0.0269389
AC079684.1	-2.04397	0.0280819
ZHX1	-2.04347	2.32e-10
LINC01176	-2.04297	0.00124031
AC006017.1	-2.04155	0.00332368
R3HDM1	-2.03956	1.41e-06
LINC01347	-2.03711	0.010805
NPIPA5	-2.03697	0.00349625
TRHDE-AS1	-2.03514	3.76e-13
GLIS3	-2.03512	6.89e-10
HMGA2	-2.02316	7.33e-10
IL1RAP	-2.02278	6.64e-14
EFNB2	-2.02164	0.00017656
FP565260.6	-2.01766	0.0397351
RSU1P3	-2.01693	0.0185145
AL133243.2	-2.01659	0.000528324
AC048344.4	-2.01403	0.00177318
AC079160.1	-2.01338	0.0274619
F8A1	-2.00997	0.00474046
AC073530.1	-2.00845	0.00136276
EMB	-2.00823	0.000491751
ALMS1	-2.00238	1.63e-05
AC079416.2	-2.00084	0.000518431
MUC4	-2.00051	0.0010532
PRH1	-2.00002	0.000173499
COPS8	-1.99953	6.64e-05
MIR924HG	-1.995	1.07e-05
ERGIC2	-1.98958	9.89e-06
KPNA3	-1.98598	0.000192529
AC004492.1	-1.98367	0.0196726
AC010680.2	-1.98157	0.00243519
AC024060.2	-1.98122	0.0296758
HMGCS1	-1.97934	5.18e-11
TAF9	-1.97857	3.27e-05
HDAC1P1	-1.97525	0.0162338
MIS18BP1	-1.97525	0.00034808
AC018638.4	-1.97454	0.00652271
ADGB	-1.97336	1.02e-05
NFAT5	-1.97271	3.99e-05
MIR3671	-1.97008	0.0352369
SERPINB3	-1.96839	0.00739086
AC023043.3	-1.96683	0.00261477
ESCO2	-1.96669	0.000202361
AC090945.1	-1.96599	0.00796979
AL603750.1	-1.96549	0.00245874
AC080013.2	-1.965	0.0198478
EPB41L2	-1.96363	4.86e-09
REL	-1.96246	1.41e-06
AC010997.6	-1.95781	0.00560476
BICD1	-1.95765	1.22e-06
AL592158.1	-1.95712	0.0307915
AL109809.4	-1.95511	0.00226959
AC079316.1	-1.95475	0.0308463
AC007938.6	-1.95452	0.0286967
CDH6	-1.95009	0.000484541
MT-TI	-1.94847	0.000866475
LINC00632	-1.94823	0.00178693
SUSD5	-1.94809	0.0223107
CCNT2	-1.9479	1.2e-05
MT-TW	-1.94464	0.00395512
DENND4A	-1.94111	4.01e-05
PRNCR1	-1.94103	0.0201987
AC018638.6	-1.94097	0.0385112
RBMS3	-1.94089	6.22e-09
TAS2R20	-1.9408	0.00146298
GLI3	-1.94059	1.55e-07
HELLS	-1.93669	9.13e-13
NPIPB4	-1.93387	0.00300826
MMP7	-1.9327	2.9e-06
ANKRD10-IT1	-1.93237	0.00143976
AC097634.1	-1.93162	0.00849317
AF131215.4	-1.93023	0.00194398
RPL23AP34	-1.92975	0.0272853
WDR36	-1.92892	6.03e-06
EMSY	-1.92846	0.000346908
RRH	-1.92814	0.0183058
C12orf56	-1.92697	0.00281865
MIR222	-1.92656	0.0234458
DUS4L-BCAP29	-1.92641	9.27e-05
LSM3	-1.92299	0.00230433
AC006518.2	-1.92281	0.0208847
AP000866.6	-1.9225	5.3e-05
LINC00271	-1.92218	0.00182578
CFAP298-TCP10L	-1.92202	0.000189445
PIK3C2A	-1.92019	4.18e-05
AC006460.2	-1.91754	0.000668166
ZC2HC1A	-1.91666	0.000264736
HSPA8P15	-1.91304	0.0241863
DDIAS	-1.91169	2.07e-05
EML5	-1.91114	0.000162715
AC007342.7	-1.91011	0.0209049
MIR1296	-1.90946	0.0326459
JPX	-1.90726	1.9e-05
AC091057.6	-1.90676	0.0408771
AP000766.1	-1.90488	0.00141811
CAPZA1	-1.90343	0.000691042
TRHDE	-1.90174	1.3e-09
CHD9	-1.90118	3.07e-06
NAALADL2	-1.9	0.0111828
AC079316.2	-1.899	0.0215675
AL390318.1	-1.89691	0.0172477
AC113398.2	-1.89566	0.0171354
CDK14	-1.89526	9.67e-15
AC007342.9	-1.89437	0.0346993
RPS15AP30	-1.89381	0.025429
PRR4	-1.89185	0.00833113
TAB2	-1.89091	0.00642352
FRS2	-1.89057	0.0018089
LINC01410	-1.88973	1.62e-05
PCDH19	-1.8893	0.000940805
LNCSRLR	-1.88848	0.000228619
AC090114.3	-1.88777	0.0181936
SCHIP1	-1.88299	5.45e-05
CEP295	-1.87941	0.00223941
PCBP2	-1.87877	0.00598406
CCDC148	-1.87805	0.0190222
SAMD9	-1.87703	0.0024568
ITGB6	-1.87655	2.44e-29
AC244517.8	-1.87523	0.0297199
DANT2	-1.87363	0.00198195
AC008883.3	-1.87262	0.00761989
NDC1	-1.87234	0.000170677
ZRANB2-AS2	-1.87219	0.00296669
PCF11-AS1	-1.87152	0.00289026
AC026356.2	-1.87149	0.00126521
TRAM1	-1.8713	0.00148533
RBM7	-1.87019	0.00185522
HERC2P3	-1.8694	1.01e-05
RASGRP1	-1.86891	8.18e-05
AC127024.5	-1.86838	0.0203899
IL6ST	-1.868	0.000452026
THRB-IT1	-1.86668	0.00112816
CDK6	-1.86562	7.27e-12
AL589935.1	-1.86301	0.0192674
AL136164.3	-1.86204	9.89e-06
AC108693.1	-1.8619	0.00942514
AC087284.1	-1.86153	0.032279
JMJD1C	-1.8611	5.52e-05
CHIC1	-1.85834	7.86e-06
PTBP2	-1.85785	5.73e-08
LINC01515	-1.85686	4.09e-05
TMEM123	-1.85679	0.000558307
RNU6-681P	-1.85602	0.00919716
TAS2R15P	-1.85528	0.00031592
ORMDL1	-1.85413	0.000344044
AC000065.2	-1.85336	0.0198706
AC245041.1	-1.85211	3.86e-05
OR7E14P	-1.85062	0.0425428
AF131215.2	-1.84953	0.0109732
AC022898.2	-1.84923	0.0326528
AP001033.2	-1.84876	0.0447479
AC079866.2	-1.84781	0.0110136
CHAC2	-1.84653	0.00309985
ELP4	-1.84638	2.37e-05
AC105235.1	-1.84567	0.00268814
AADAT	-1.84561	0.00030223
CCDC66	-1.84547	2.1e-05
APBB2	-1.84538	1.98e-06
AC010201.2	-1.84435	0.024385
STS	-1.84427	3.74e-06
BNC2	-1.84306	7.61e-09
AC068790.2	-1.84237	0.0105354
CYP7B1	-1.84188	8.33e-06
PYGO1	-1.8414	0.00018637
AC068491.2	-1.84052	0.0158555
CRYM-AS1	-1.83939	0.0186648
AC006480.2	-1.83827	0.00037353
RBMS1	-1.8374	2.62e-08
LCORL	-1.8373	0.000677859
SASS6	-1.83681	3.33e-05
AL669831.4	-1.83669	0.0198067
AL035409.2	-1.83663	0.00107191
ATR	-1.83656	8.21e-10
HACD2	-1.83638	0.000114861
AC064799.2	-1.83491	0.0205305
EFEMP1	-1.83467	3.77e-06
AC073896.2	-1.83444	0.0312776
DOP1A	-1.834	3.17e-08
TANK	-1.83346	2.82e-05
PSMA2	-1.83336	0.000681562
AL713998.1	-1.82972	0.00197784
SLC4A4	-1.82911	1.68e-07
IL1RL2	-1.82817	0.00228424
RASSF8	-1.82791	5.29e-06
SCFD1	-1.82742	2.77e-05
LRRCC1	-1.8273	0.000139231
AC009269.5	-1.82693	8.8e-05
CNTNAP2	-1.82669	1.67e-05
ZNF37A	-1.82621	1.15e-05
CP	-1.82612	0.0017377
NCR3LG1	-1.82601	1.51e-10
CASC2	-1.82547	4.26e-05
SERPINB4	-1.82544	0.0422634
AC079142.1	-1.82539	0.000249736
AP003170.1	-1.82377	0.0125109
AL158055.1	-1.82306	0.000594716
MAP2	-1.82244	4.19e-06
SPATS2L	-1.82206	1.07e-06
TMEM161B	-1.82108	4.94e-05
RPAP3	-1.82057	0.000629777
AC104472.5	-1.81987	0.00366995
E2F3-IT1	-1.81853	0.0381394
HECTD2	-1.81809	5.39e-06
ITGB3BP	-1.81768	1.25e-05
SNHG4	-1.81699	6.95e-10
LYPLA1	-1.81654	6.78e-05
GEN1	-1.81644	3.08e-05
EFNA5	-1.81543	8.14e-16
MAP4K5	-1.81353	8.32e-08
BMP2K	-1.81316	0.000623555
EEA1	-1.81263	2.91e-06
AP001148.1	-1.81238	0.0386145
AC098650.1	-1.81191	0.00766889
ARID2	-1.81093	0.00049483
DNAH14	-1.81043	5.79e-09
CHML	-1.81018	0.00127741
USF3	-1.80929	0.00232909
ADGRG6	-1.80913	9.88e-07
AC119674.1	-1.80902	0.033712
ARHGAP29	-1.80878	9.82e-05
LINC02015	-1.80832	8.11e-05
TASOR2	-1.80803	5.48e-07
PTPN12	-1.80662	0.00423056
NGF	-1.80545	4.73e-06
SEPTIN7P13	-1.80533	0.000480968
ZNF711	-1.80518	0.00415044
RBPJ	-1.80426	7.72e-05
CFAP97	-1.80396	0.000497876
RAD18	-1.80331	3.21e-06
KRT10	-1.80179	0.046782
PITRM1-AS1	-1.80028	0.00873667
A2M	-1.79993	0.00244626
ANAPC10	-1.79926	0.00143838
GNB4	-1.79898	1.37e-07
BCLAF1	-1.7979	9.17e-06
MMS22L	-1.79772	1.08e-09
PICALM	-1.79687	0.000585501
CEP170	-1.79678	2.24e-08
NEMP2	-1.79453	4.61e-10
KCNMB3	-1.79341	1.84e-05
SLC39A8	-1.79241	4.98e-12
XKR4	-1.78996	5.02e-06
CD58	-1.78995	0.000730888
AC107027.3	-1.78978	0.000417631
ABHD14A	-1.78887	0.00177078
REEP3	-1.78867	5.97e-06
MAGI2-AS3	-1.78798	0.000426967
AC040934.1	-1.78662	0.034146
RFX7	-1.7858	0.00256778
KLHL23	-1.78153	9.39e-10
NSA2	-1.78109	0.00560602
ABCA11P	-1.77966	0.0213634
AC007485.2	-1.7782	0.0001406
ZC3H12C	-1.77816	5.52e-05
AL450345.2	-1.7781	0.000987868
ATF2	-1.77755	1.02e-06
TMEM106B	-1.77659	0.00179228
AP000654.1	-1.77566	0.0252605
MIR646HG	-1.77565	3.61e-07
GPC6	-1.77443	3.2e-10
AL031432.4	-1.77386	0.0281205
SMG1P6	-1.77377	0.000376031
STAU2	-1.77349	6.07e-05
GTDC1	-1.77259	8.29e-05
UBE2W	-1.77242	9.07e-05
AC000123.3	-1.7714	0.00055297
FIGNL1	-1.77116	6.11e-06
GCFC2	-1.77088	3.4e-05
CSPP1	-1.77082	2.62e-11
AC015922.3	-1.77078	0.0147455
TEX15	-1.77031	8.62e-05
CSE1L	-1.77002	0.000127492
ZNF681	-1.76935	4.81e-05
AC036214.2	-1.7683	0.0176409
AC007496.3	-1.76827	0.0013623
AL161431.1	-1.76817	0.0234458
NOTCH2NLC	-1.76812	0.00241007
GOLGA7	-1.76661	0.0112663
STT3A	-1.7663	8.47e-06
ZBED3	-1.7662	5.55e-05
KMT2E	-1.7659	8.17e-05
EIF3J	-1.76586	7.05e-06
SEC63	-1.76567	6.91e-05
MARCHF7	-1.76424	4.72e-06
AC011043.1	-1.76409	9.72e-06
SERPINB8	-1.7636	9.61e-05
ZNF117	-1.76359	0.000652977
RB1	-1.76355	0.00054665
VMA21	-1.76059	2.34e-05
LINC00641	-1.76041	0.000352239
DPY19L2	-1.76027	6.54e-05
AC025265.1	-1.75986	0.0214694
AC087294.1	-1.75974	0.00968343
AC009948.1	-1.75895	0.00211066
MEF2A	-1.75712	0.000269348
NRIP1	-1.75684	1.16e-05
AL353763.2	-1.75367	0.00288315
UBA6-AS1	-1.75267	1.01e-05
ZNF280C	-1.75238	1.9e-05
HELLPAR	-1.75159	0.000196354
POC1B	-1.75154	2.13e-06
GNA14	-1.7512	0.0238102
USP12	-1.75079	0.00102853
AC090181.3	-1.75064	0.00452211
AL596202.1	-1.74888	0.0488827
SMARCE1	-1.74858	1.69e-05
RANBP17	-1.74759	1.02e-06
CHRAC1	-1.74726	0.00366159
C2orf88	-1.74713	0.0376686
MBNL3	-1.74708	2.45e-08
TEAD1	-1.74651	0.000211619
DNAI4	-1.74511	0.00268661
POU5F2	-1.74456	2.21e-05
SRSF12	-1.74417	0.00518651
PDK1	-1.74392	1.35e-07
C5orf24	-1.74283	1.64e-06
MASTL	-1.74282	6.18e-07
FOXN2	-1.74279	5.09e-05
BBOF1	-1.74252	0.00163118
C5orf22	-1.74229	0.000939567
NSMAF	-1.74218	2.63e-06
AC139887.1	-1.74208	0.0185261
CNOT4	-1.7418	1.9e-05
ANKRD18A	-1.74179	5.32e-05
AC087854.1	-1.7412	0.0167336
NEGR1	-1.74076	1.66e-05
WAC	-1.74068	0.00122426
CD226	-1.74013	0.0392066
EXO1	-1.73967	1.64e-10
TENM2	-1.73943	5.22e-06
CBWD6	-1.73867	0.00148533
AC083843.2	-1.73773	0.000115818
AC027020.2	-1.7374	0.0140138
PDE8A	-1.73726	3.72e-06
GABBR2	-1.73576	7.02e-06
EIF2A	-1.73567	0.00664598
DTL	-1.73489	3.04e-10
MAPK8	-1.73485	7.6e-06
RYR3	-1.73475	0.0211375
NUP153	-1.73418	8.43e-07
NRXN3	-1.73412	0.00400723
EXOC6	-1.73376	1.2e-05
AC006946.2	-1.73363	0.0362734
HIF1A	-1.73289	2.48e-05
UGT8	-1.7328	2.49e-07
S100A10	-1.7318	0.00660446
COX10-AS1	-1.73157	4.39e-05
NR3C2	-1.73023	0.00106458
RUNX2	-1.73013	0.000352343
CCNE2	-1.72882	0.000688414
CTDSPL2	-1.72842	0.000280866
AC104986.1	-1.72747	0.0270769
VEZT	-1.72721	4.9e-05
ADAM22	-1.72718	0.00103224
C1GALT1	-1.72699	2.65e-06
AP000873.1	-1.72693	3.18e-05
MEST	-1.72656	8.32e-08
C12orf4	-1.72571	3.58e-07
ABCE1	-1.72542	3e-06
AL162171.3	-1.72477	0.00166778
FUBP1	-1.72378	0.000439931
MNS1	-1.72332	6.04e-05
RPGRIP1L	-1.72308	2.15e-05
ARHGAP11B	-1.72279	0.000740751
STIL	-1.72142	0.000122913
COX20	-1.72137	1.37e-07
AC016769.5	-1.72047	0.0169684
H2BC6	-1.72017	0.0172012
CLOCK	-1.71993	8.92e-05
CNOT2	-1.7176	0.000822326
POLR3G	-1.71655	0.000366878
TMTC3	-1.71639	0.000158963
LARP4P	-1.71568	0.00747101
FCHO2	-1.71527	0.00393663
CERS6	-1.71436	3.26e-09
LRRC8B	-1.7139	2.31e-05
SLC34A2	-1.71386	5.63e-07
ANKRD12	-1.71367	0.000534446
TAS2R6P	-1.71331	0.0313484
ZNF451	-1.71246	8.04e-06
RASSF8-AS1	-1.71225	0.00518651
H2BC4	-1.71209	0.000944898
PRKD3	-1.71109	1.74e-08
SRSF11	-1.71055	7.95e-05
TMEM209	-1.71052	0.000561707
PBX1	-1.71045	3.03e-07
SAP130	-1.71001	0.000777159
FKBP3	-1.70929	9.01e-05
FNDC3A	-1.70909	9.06e-05
RYBP	-1.70908	0.00116768
LINC00662	-1.70882	2.53e-07
ZNF695	-1.70855	2.94e-05
FAM86C1P	-1.70813	2.2e-06
AC122718.2	-1.70767	0.00290121
ZFHX4	-1.70702	0.00453819
EMC3-AS1	-1.70624	7.58e-06
AL096870.6	-1.70557	0.0405618
AC006206.1	-1.70554	0.00637452
EXTL2	-1.70523	2.71e-05
NREP	-1.70509	1.5e-05
FTX	-1.7047	1.83e-05
BAZ2B	-1.70392	0.000162082
TWF1	-1.70354	0.00329156
H2AC14	-1.7033	0.000862748
HDX	-1.70243	0.000733093
AL035409.1	-1.70207	0.00121345
NOL11	-1.70207	0.00133283
HDAC8	-1.70163	0.000262517
FAM98B	-1.70142	0.000258144
SH3BP5-AS1	-1.70104	0.000569782
PTBP3	-1.70065	0.000848511
IDI1	-1.70044	2.64e-08
ACTBP7	-1.70037	0.0293529
LAPTM4A	-1.69999	0.00574016
ZC3H14	-1.69964	3.49e-07
NFIB	-1.69949	0.000317168
CAMK4	-1.69935	0.000371831
BABAM2	-1.69892	2.96e-05
PUS7L	-1.69889	2.22e-05
YBX1	-1.69842	0.0126292
CAMSAP2	-1.69799	0.000484865
FGFBP1	-1.6965	0.0081017
SRPK1	-1.69637	1.76e-05
UBXN2B	-1.69631	0.00206742
DLEU2L	-1.69598	0.0414743
CDC7	-1.6956	3.2e-07
ZNF215	-1.69559	0.00296595
PUM3	-1.69523	3.16e-06
USPL1	-1.69488	3.87e-06
GTF2IP23	-1.69447	0.0210278
MICU3	-1.69387	4.83e-05
RUFY2	-1.69332	6.07e-05
EPB41L4A	-1.69309	1.17e-07
Y_RNA	-1.69196	0.000179328
AP002373.2	-1.69186	0.011006
CCDC88A	-1.69167	2.39e-07
BCL11A	-1.69154	1.44e-05
TAS2R4	-1.69132	0.000931849
CCDC144CP	-1.691	0.00373569
MBNL1	-1.69079	1.95e-05
RCOR3	-1.69078	1.23e-05
MIR100HG	-1.69024	3.01e-07
CDC27	-1.6901	0.00148484
ALMS1-IT1	-1.68992	0.00453614
HCG18	-1.68974	7.09e-09
AC110079.1	-1.68948	0.00652271
AC010168.2	-1.68882	0.00357222
TNFRSF11B	-1.68834	0.000608723
EPS8	-1.68806	3.46e-08
IDE	-1.68759	7.45e-08
FUT9	-1.68705	0.00017599
NIPAL2	-1.68645	0.000838841
SCAMP1	-1.68645	0.00304022
CCDC14	-1.68529	3.09e-06
UTP15	-1.68528	6.9e-07
H2AC20	-1.68481	0.0119161
USO1	-1.68464	0.000151332
SEMA6A-AS1	-1.68448	0.0429715
NAALAD2	-1.68331	0.00593128
CNOT6	-1.68298	4.77e-05
AC090686.1	-1.68294	0.00896882
AC090877.1	-1.6828	0.0194065
MED1	-1.6819	0.00167526
NBN	-1.68183	1.05e-05
FOXP1-IT1	-1.68145	0.00116884
ZFP91	-1.6808	0.000498228
POLR2K	-1.68034	0.00013145
VTA1	-1.68013	0.0018981
NHSL2	-1.67999	7.01e-05
AC093838.2	-1.6797	0.0227461
ATF7	-1.67913	0.000295304
AC011379.1	-1.67857	0.0340332
AC025884.1	-1.67846	0.00973961
AC005586.1	-1.67728	0.000141409
INPP4B	-1.67715	0.000749314
NEDD4	-1.67662	1.12e-05
LINC00578	-1.67592	9.07e-05
REV3L	-1.67543	0.00128935
CNKSR2	-1.67502	1.15e-07
ERRFI1	-1.67489	1.22e-08
MLLT10	-1.67254	4e-08
APOO	-1.67222	0.00173495
WDR76	-1.67075	3.19e-07
TRDMT1	-1.67044	0.000159144
BAG2	-1.66996	3.88e-05
GREB1L	-1.6697	1.81e-05
LARP4	-1.66962	9.88e-08
RFESD	-1.66945	0.0451289
GPR21	-1.66837	0.0192429
ZNF655	-1.66829	6.07e-05
DST	-1.66759	1.32e-06
SLC30A6	-1.6672	1.4e-05
SGCE	-1.66703	0.000273122
AC126544.2	-1.66572	0.0023195
KLRA1P	-1.6655	0.0103517
AC090948.2	-1.6652	0.0439848
MPP6	-1.66426	3e-06
ALG6	-1.66419	1e-05
PDE4B	-1.66414	0.0196469
LRRC37A	-1.66407	0.0441685
MMP16	-1.6634	0.011674
ZNF365	-1.66262	0.0082316
GNAQ	-1.66198	5.56e-05
DDAH1	-1.66104	4.47e-05
GPR180	-1.66058	7.14e-06
HIVEP1	-1.65878	1.8e-05
NFIA	-1.65794	4.69e-10
STARD4	-1.65698	7.81e-07
KANK4	-1.65685	0.000266336
PTPN4	-1.65669	1.06e-06
MRPL42	-1.65665	2.36e-05
ERVK3-1	-1.65615	0.0002195
RPS6KA3	-1.65548	0.00165441
GTF2H2	-1.65543	0.0054457
NUP35	-1.6551	1.8e-05
AL139383.1	-1.65461	0.00531515
TOPBP1	-1.65305	0.000116341
NUP62CL	-1.65292	0.000646728
LINC-PINT	-1.65268	4.14e-05
RNF2	-1.65256	0.00050817
AL450384.1	-1.65245	0.0434391
SULF1	-1.65211	1.38e-07
RTKN2	-1.65208	1.12e-05
GLMN	-1.65163	3.89e-08
ELL2	-1.65088	7.93e-06
LINC01963	-1.65062	1.53e-05
AC027097.1	-1.65041	0.031094
CHORDC1	-1.64969	4.93e-07
TOPORS	-1.64919	0.00120002
PLEKHA3	-1.64863	6.5e-09
NEDD9	-1.64852	5.98e-05
DLEU2	-1.64776	1.11e-05
RFC3	-1.64763	9.67e-08
AP001992.1	-1.64723	0.00597525
FOXP1	-1.64695	1.37e-06
DNM1L	-1.64623	6.62e-07
DPH6	-1.64594	1.12e-06
AL161891.1	-1.64545	0.00347448
TAF9B	-1.64443	0.0125957
PITPNB	-1.64435	1.71e-06
XRCC2	-1.64397	2.94e-08
SSB	-1.6437	0.00133669
FKBP7	-1.64277	0.0442024
PRTG	-1.64249	1.09e-07
AFF3	-1.64232	0.000554717
EDRF1	-1.64222	3.7e-09
TRA2B	-1.64194	6.49e-10
HAT1	-1.64189	1.22e-09
ZNF92	-1.64185	7.87e-06
SCAPER	-1.64175	1.02e-05
KDM6A	-1.64165	1.18e-06
GNPDA2	-1.64161	0.00318199
UBE2E1	-1.64056	0.00155912
ASAP1	-1.64055	0.000238327
PHTF2	-1.64051	3.75e-07
AC100774.1	-1.64038	0.0160873
ASAP1-IT2	-1.64029	0.00896563
PPIL1	-1.6401	0.00079347
RPAP2	-1.63996	3.67e-07
ZDHHC21	-1.63986	9.72e-06
AC007038.1	-1.63939	0.0209
EFCAB2	-1.63871	0.0162156
EIF3H	-1.63854	0.0136708
SLC5A3	-1.63812	4.81e-07
IL1R2	-1.6377	4.77e-06
KCNQ5	-1.63749	6.69e-05
DPY19L3	-1.63739	7.73e-08
TTK	-1.63628	0.00801214
ARPP19	-1.63524	2.5e-05
LINC00997	-1.63522	0.00362272
HRH1	-1.63504	1.26e-06
PCLO	-1.63497	0.000818055
CRYGS	-1.63493	0.00463819
TMEM131	-1.63462	0.000108573
NUP155	-1.63454	6.68e-06
ZNF22	-1.63423	0.0417819
VPS13B	-1.63411	9.28e-05
ARL5B	-1.634	0.00010231
THOC2	-1.6337	2.04e-06
MSMO1	-1.63368	1.32e-07
SLC16A9	-1.63365	0.00040123
MAGI1-IT1	-1.63357	0.00833328
TRIM33	-1.63307	3.85e-05
MOB1B	-1.63297	0.000115222
NIFK	-1.63291	0.000188379
AFF1	-1.63259	0.000347164
MPHOSPH6	-1.63255	0.000469005
ELOVL5	-1.63223	0.0016883
AC026979.4	-1.632	0.0152479
SC5D	-1.63193	6.98e-05
TNRC6A	-1.63156	0.000659054
CAP2	-1.63117	2.37e-05
THAP12P4	-1.63048	0.0208067
C12orf29	-1.63015	8.06e-05
AC104447.1	-1.62914	0.0371806
INTS7	-1.62903	5.17e-09
CNTLN	-1.62873	5.49e-05
CARNMT1	-1.628	6.34e-09
ZFR	-1.62739	7.38e-06
POLK	-1.62719	0.000328231
BIRC6	-1.62718	5.23e-07
AC012020.1	-1.62692	0.00152773
ARNTL2	-1.6264	8.33e-07
SNORA33	-1.6264	0.0451119
FAM91A1	-1.62454	1.77e-05
OMA1	-1.62441	4.44e-05
ZKSCAN8	-1.62388	0.0059522
YTHDF3	-1.62357	0.00104727
TAS2R64P	-1.62315	0.0021643
DUS4L	-1.62175	0.000728987
APC	-1.62157	1.75e-05
RPTN	-1.62073	0.016859
ZGRF1	-1.62062	3.59e-07
LRRC8C	-1.62052	8.09e-05
SMCHD1	-1.62029	5.08e-05
MAML2	-1.62013	0.00110737
SMURF2	-1.62009	3.96e-06
PIAS2	-1.61987	0.000122227
ERBIN	-1.61959	0.00440777
HIVEP2	-1.61952	0.000136434
RBM27	-1.61887	0.000737974
NRAD1	-1.61883	0.00461626
CKAP2	-1.61835	0.00464509
FER	-1.61822	0.0026083
SEC24B	-1.61784	0.00402976
AP3S1	-1.61762	6.4e-05
GDAP1	-1.6171	1.13e-08
SUPT20H	-1.61653	0.000711958
DCBLD1	-1.61639	7.78e-31
POT1	-1.61633	0.00150629
KCTD6	-1.61633	0.000683372
COG5	-1.61578	4.39e-05
MKI67	-1.61537	0.0265292
STON2	-1.61534	2.89e-11
TNFRSF19	-1.61533	0.00206107
MRPL1	-1.61515	3.05e-05
SPTSSA	-1.61382	0.00781131
CCP110	-1.61375	0.000169849
AC010680.4	-1.61347	0.0375084
EXPH5	-1.61341	0.00191378
ELOVL7	-1.61291	0.000574011
C1orf112	-1.61269	3.44e-07
DLEU1	-1.6122	0.000233786
DUXAP9	-1.6121	0.00226221
TRMT6	-1.61201	4.59e-06
ZNF107	-1.61165	4.05e-05
ITGA2	-1.61146	0.000237741
MELK	-1.6113	0.00327096
KLF12	-1.61084	0.00276993
PPP6C	-1.61063	0.00244042
PLOD2	-1.60982	1.74e-11
BCLAF3	-1.60949	0.00116624
WDR5B-DT	-1.60921	0.0139556
TCF7L2	-1.60895	0.000690101
PIAS1	-1.6087	0.00170716
NR2C1	-1.60831	0.00270095
ANKRD26	-1.60805	5.95e-05
ZNF518A	-1.60802	0.00124008
LCOR	-1.60792	0.000210457
SLC30A7	-1.6077	5.48e-06
AC069544.1	-1.60761	0.000126703
USP34	-1.60759	0.000835567
SLC25A40	-1.60747	0.00088099
AC092821.1	-1.60737	0.000796369
PCDHGB8P	-1.6069	0.000558101
MTHFD2L	-1.60649	9.15e-06
TGFA	-1.60597	9.96e-15
RPRD2	-1.60567	0.00352633
SLC39A10	-1.60556	1.42e-05
ANKMY2	-1.60554	0.000898862
TRMT13	-1.60554	0.000181314
AC091544.4	-1.60469	0.0422943
CDCA7	-1.60463	3.75e-08
AC004076.2	-1.60408	0.00857646
CASD1	-1.60356	5.48e-07
LINC01572	-1.60344	0.000841269
CENPP	-1.60265	0.00126712
ZNF281	-1.6024	0.0314248
RNF152	-1.60236	2.8e-05
FAM135A	-1.60209	0.000528737
OSBPL9	-1.60164	2.45e-05
REV1	-1.60118	9.83e-07
TTC17	-1.60088	0.00115263
PRKCI	-1.60038	1.33e-05
FMNL2	-1.59945	2.37e-10
LCLAT1	-1.59893	0.000284431
ZKSCAN7	-1.59878	0.0352014
SOS1	-1.59872	0.00460138
HMGN1P8	-1.59872	0.0408712
IQCK	-1.59858	0.00282817
CFAP44	-1.59852	0.00185556
ZNF33A	-1.59789	0.00651633
TRPM7	-1.59771	3.72e-06
NAMPT	-1.59755	0.00168594
KMT2C	-1.59737	0.00146179
FRA10AC1	-1.59732	0.000217279
LATS1	-1.59727	0.00116087
H2BC3	-1.59727	0.000881169
ZNNT1	-1.59709	0.0217513
TGFBR2	-1.59629	0.000189781
ARNTL	-1.59602	2.14e-07
EGR1	-1.59582	0.000122913
RAB33B-AS1	-1.59568	0.00485102
CHROMR	-1.5953	4.23e-05
PRKAA2	-1.59502	1.71e-06
ARHGAP21	-1.59501	0.000489899
FAM71F2	-1.59435	0.000843858
ZNF326	-1.59434	2.18e-06
LYSMD3	-1.59394	0.00165512
NFE2L2	-1.59346	0.00255852
ETAA1	-1.59318	0.00160244
CTBP2P8	-1.5931	0.0113159
AC015799.1	-1.59303	0.0123145
SSBP2	-1.59289	0.0022645
OSBPL6	-1.59256	0.0115635
RPF1	-1.59247	0.0003467
TIA1	-1.59243	0.000475057
C5orf51	-1.59155	0.000137329
AC146507.3	-1.59146	0.0319719
CCDC18	-1.59137	3.74e-06
LINC00472	-1.59121	8.24e-08
BZW2	-1.59088	3.4e-07
FSBP	-1.59022	0.000329954
RHNO1	-1.59016	4.84e-05
ZNF462	-1.58959	4.84e-05
SYCP2	-1.58952	0.0145022
UBE2K	-1.589	4.39e-05
NCKAP1	-1.58835	0.0029067
RSU1	-1.58833	0.00145348
CBLL1	-1.58832	0.000658052
ALG13	-1.588	2.68e-05
ZMYM2	-1.58725	0.00054063
ARHGAP5	-1.58672	0.00217379
ANTXR1	-1.5865	0.00170611
PRRG1	-1.58636	0.000875818
ERP44	-1.58621	0.000714824
TSEN2	-1.58614	2.89e-06
SLC16A7	-1.58537	0.00619987
KCNIP4-IT1	-1.58461	0.039943
AL132800.1	-1.58453	0.00509587
UBE2T	-1.58439	0.000728987
LARP1B	-1.58394	5.36e-05
KIAA1549L	-1.58391	0.000628422
MBD2	-1.58377	0.00176341
NFYA	-1.58374	0.00140275
GALNT1	-1.58333	5.75e-07
SLC38A2	-1.58332	0.00197471
SYT14	-1.58327	0.029309
BRAF	-1.58291	6e-06
STAM	-1.58244	2.62e-06
C18orf54	-1.58221	3.6e-05
IFI44	-1.58202	0.0160005
TCF12	-1.58186	2.67e-06
MYSM1	-1.58167	0.00023257
CSRNP3	-1.58138	0.00715866
ADAT2	-1.58051	0.000319046
DGKH	-1.5804	1.48e-05
GAPDHP1	-1.57984	0.0443474
ATG4A	-1.57952	0.00294588
ZNF10	-1.57934	0.00170912
LINS1	-1.57911	1.74e-05
ZBTB20	-1.57898	0.0143404
SDHD	-1.57883	0.0113867
OSGIN2	-1.57878	0.00072349
ZNF280D	-1.57868	3.38e-06
AC009518.1	-1.57823	0.0159295
AP001029.2	-1.57823	0.0150313
SOX9-AS1	-1.57819	3.38e-06
CNOT6L	-1.5779	0.00192068
RPGR	-1.57773	0.000159161
MRPL50	-1.57723	0.000991801
ATMIN	-1.57713	0.000118689
H2BC5	-1.57707	0.0172418
BTF3L4	-1.57697	0.000593959
NCOA3	-1.57679	0.000326869
TEX9	-1.5764	0.000443653
ZFAND6	-1.57619	0.000818624
ZNF670	-1.57583	0.00474046
H2BC19P	-1.5756	0.0248022
TPP2	-1.57547	3.49e-07
PRELID3B	-1.57514	0.00406623
ZNF292	-1.57487	0.000369907
MRPS6	-1.57384	6.09e-05
NKTR	-1.57363	5.14e-07
AC063965.2	-1.57355	0.00144761
UBAP2	-1.57332	0.000104958
DERL2	-1.57331	2.85e-05
TAS2R19	-1.57308	0.0167126
LGALS8	-1.57296	0.0138074
GPCPD1	-1.5729	1.49e-06
MYO5C	-1.57273	2.14e-05
UBE2N	-1.5727	9.57e-05
EZH2	-1.57257	1.99e-19
CCDC138	-1.57243	2.68e-05
SND1-IT1	-1.57237	0.00402449
ODR4	-1.57215	7.47e-05
VRK1	-1.57202	3.55e-10
RWDD1	-1.57186	1.45e-05
SEMA5A	-1.57156	2.2e-07
AC016831.1	-1.57119	9.83e-07
SLC7A2	-1.57099	7.65e-06
ETNK1	-1.57094	8.72e-07
TAS2R14	-1.57024	0.0200603
PACRGL	-1.57021	5.77e-07
SACS	-1.57006	8.93e-08
ARAP2	-1.56978	0.000374427
AC016949.1	-1.56928	0.00843907
PRKAA1	-1.56881	0.00117807
ZNF644	-1.56877	0.00338364
CAV1	-1.56867	0.001193
CHRNA5	-1.56837	6.01e-07
UBE2E2	-1.56836	0.000232104
MSRA	-1.56732	0.0129411
COPS3	-1.56721	0.000150737
SUCLG2-AS1	-1.56712	0.000125232
HELZ	-1.56706	0.000549136
PRKCA	-1.56685	5.36e-08
WNT7A	-1.56684	8.04e-06
ZBTB6	-1.56684	0.00191489
HSPH1	-1.56675	5.27e-16
LINC01725	-1.5667	0.0446996
RASA2	-1.56668	0.000249414
RAB11FIP2	-1.56664	0.000495879
DTD2	-1.56664	0.000601978
CHAMP1	-1.56658	5.47e-07
ALCAM	-1.56615	6.99e-05
KPNA5	-1.56598	2.22e-05
AUXG01000058.1	-1.56597	0.0384768
TPD52	-1.56596	4.83e-05
LIN7C	-1.56586	0.0045744
ATP5PF	-1.56527	0.00508023
MYNN	-1.56527	6.56e-05
NDUFA5	-1.56509	0.000556218
CAMKMT	-1.56494	0.000195896
HACD3	-1.56444	5e-05
ZNF678	-1.56418	0.000838956
RNF111	-1.56412	0.00118115
ASPM	-1.56385	0.00379274
AC140479.2	-1.56375	0.038726
CEP83	-1.56369	1.29e-05
PCLAF	-1.56311	0.00135279
LAMP2	-1.56307	0.00384184
NR2F1-AS1	-1.56307	0.00043969
CCNC	-1.56297	7.89e-05
PNPT1	-1.56239	8.68e-08
CHEK1	-1.56203	1.17e-06
PRDM1	-1.56183	0.00616019
AASS	-1.5618	0.000301425
MECOM	-1.56144	1.7e-06
NF1	-1.56116	0.00255852
LRRC37A9P	-1.56112	0.0448985
GDAP2	-1.56081	0.000116994
ZNF782	-1.56076	0.00120611
ATP11C	-1.56042	6.89e-09
TLK1	-1.55932	0.000159134
VPS13A	-1.55904	1.07e-05
RGS7	-1.55896	0.0169533
CATSPERE	-1.55873	0.0246488
QKI	-1.55841	4.91e-07
AC011447.7	-1.55827	0.00405406
AC020661.4	-1.55823	0.04823
MCOLN3	-1.5581	1.64e-05
TMEM97	-1.55807	2.88e-06
DROSHA	-1.55785	0.000878561
LIN54	-1.55779	5.76e-05
SELENOT	-1.55774	0.000186974
WASHC4	-1.55755	0.000256053
NAA16	-1.55714	8.64e-06
PCDH9	-1.55668	0.00852913
ATF1	-1.55582	0.000176816
FAM111A	-1.55575	8.44e-05
HSPD1P11	-1.55562	0.0280034
CLDN1	-1.55515	4.83e-05
ZFC3H1	-1.55515	0.000601649
PLXDC2	-1.55497	0.000473012
UBE4A	-1.55489	0.00129637
IFI16	-1.55403	0.0414568
DDHD1	-1.55393	1.19e-06
FYTTD1	-1.55389	0.000506071
AP005060.1	-1.55369	0.0434841
TGFBI	-1.55335	1.02e-06
NEDD1	-1.55246	0.000321067
ZMYM1	-1.55243	0.00485102
ANKRD36C	-1.55239	1.31e-06
TBCK	-1.55211	2.73e-07
ST20	-1.55202	0.0143025
INVS	-1.55109	0.000117118
LNPEP	-1.55103	1.59e-05
TJP1	-1.55102	3.64e-05
DUXAP8	-1.55092	5.21e-05
PTPN2	-1.55055	8.49e-05
FOCAD	-1.55016	0.000195938
AL662795.2	-1.54953	0.00139348
GPR160	-1.54911	0.000991618
KCNJ2	-1.54887	0.000753928
MIR181A1HG	-1.54877	0.00131897
CLIC4	-1.54779	7.33e-06
SKIL	-1.54745	0.00211282
ELOVL6	-1.54739	2.27e-05
DPY19L1P1	-1.54738	0.028576
ARHGAP42	-1.5472	0.000962772
PRKRA	-1.54703	2.78e-07
LINC01359	-1.54693	0.0424126
SLF1	-1.54669	0.000256543
AC009948.3	-1.54668	0.0120425
H3C12	-1.54663	0.00870208
AC131649.2	-1.54647	0.0447381
AC093157.1	-1.54637	0.000353952
DTNA	-1.5463	0.000467251
EPC2	-1.54625	4.59e-05
B4GALT6	-1.54531	0.00160638
PDS5B	-1.5453	0.000421417
SRGAP1	-1.54511	1.86e-05
USP45	-1.54483	2.59e-07
UFM1	-1.54472	0.00139374
METTL8	-1.54421	1.5e-06
TMED5	-1.54407	0.00099169
AKAP9	-1.54331	0.00024202
NPAS3	-1.54323	0.0122306
SGCB	-1.54299	0.0165041
AL355488.1	-1.54244	1.15e-05
FASTKD3	-1.54219	0.00136317
TUBE1	-1.54195	0.00550638
SP4	-1.54184	0.00500636
ADTRP	-1.54166	0.00834941
PTAR1	-1.54166	0.000465907
BTAF1	-1.54152	0.000271768
PNISR	-1.5415	0.000897111
OSMR	-1.54107	7.02e-05
SQLE	-1.54103	1.07e-11
RAP1GDS1	-1.54096	0.00135067
CLDND1	-1.54068	0.00669161
LINC00648	-1.54052	0.00189934
ELK4	-1.53988	0.000150105
AC245297.3	-1.5397	0.0130176
KIF24	-1.53969	1.48e-05
GCLC	-1.53936	0.000106292
ARL8B	-1.53928	1.06e-05
BTBD7	-1.53922	0.000411237
ZRANB2	-1.53892	0.000108389
RNF32-AS1	-1.53883	0.035464
NT5C3A	-1.53851	3.69e-05
OGFRL1	-1.5383	0.000785677
RALY-AS1	-1.53746	0.00115566
SEPTIN7	-1.53655	5.13e-05
SPOPL	-1.53647	3.38e-05
AC004943.2	-1.53632	0.00668143
GORAB	-1.53623	0.000272767
PTGS2	-1.53616	0.0224946
AL662889.1	-1.53607	0.0345918
ANKHD1	-1.53579	0.000514302
PCGF5	-1.53572	0.00238776
PREPL	-1.53558	4.57e-05
BACH2	-1.53496	0.0369723
ACTR3C	-1.53488	0.00012568
MET	-1.53469	8.76e-07
RAB1A	-1.53464	0.0052089
RPS6KB1	-1.53463	8.22e-05
GPR63	-1.5344	0.00117886
ZNF141	-1.53388	8.49e-05
AC090739.1	-1.53358	0.016643
C6orf163	-1.53355	0.0062271
KNTC1	-1.53353	0.000195938
PIGN	-1.53351	1.34e-06
TTC3	-1.53317	2.08e-11
PRRC2C	-1.53309	0.00148755
ZNF664	-1.53295	0.00862603
SENP6	-1.53284	7.19e-06
FRYL	-1.53279	9.63e-06
PLSCR4	-1.53237	0.000190544
GORASP2	-1.53236	0.000381427
SNX18P3	-1.53232	0.0163057
ZBTB38	-1.5323	0.00861972
RBIS	-1.53183	0.0238888
POPDC3	-1.5316	0.00161582
PIGP	-1.53158	0.00822325
FLVCR1	-1.53143	1.82e-06
PAPOLA	-1.53121	5.82e-05
TNFAIP3	-1.53077	9.38e-06
DAZAP2	-1.53067	0.0136597
GOLIM4	-1.53061	7.65e-09
ANKRD44	-1.53048	0.0136682
TTC3P1	-1.53036	3.59e-05
NOC3L	-1.53027	1.96e-05
PUS7	-1.52989	2.23e-10
RHOBTB3	-1.52915	3.38e-08
NUDT11	-1.52893	0.00498761
CBWD5	-1.52864	8.12e-05
CALD1	-1.52841	5.1e-05
DYNC2H1	-1.5284	2.66e-06
CUL1	-1.52834	0.00666982
CCT6P3	-1.52823	0.00758922
PLK4	-1.52804	0.00215964
MAP3K13	-1.52768	2.42e-06
PDE7A	-1.52709	7.75e-12
SLC4A5	-1.52676	0.0241679
MAT2A	-1.52671	8.97e-14
RAB2B	-1.5267	0.00451784
NUP54	-1.52659	0.00477837
SGMS2	-1.52653	0.000272584
HDGFL3	-1.52608	9.06e-05
MRTFB	-1.52604	0.0295831
JAZF1	-1.52577	0.0135288
RARS2	-1.5256	2.27e-05
KLF3	-1.52545	0.00100156
SEC31A	-1.52537	0.000282573
BLM	-1.52528	3.4e-07
PAPOLG	-1.52483	0.000625935
TXNL1	-1.52471	0.00166138
PPP2CA	-1.52433	0.000300215
IL15	-1.52431	7.6e-07
ABITRAM	-1.52427	0.00572056
SLC30A9	-1.52394	0.000815171
CCAR1	-1.52392	8.17e-06
PMS1	-1.52378	5.82e-06
OLA1	-1.52355	0.000523779
POLI	-1.52317	4.19e-05
RNF139	-1.5228	0.000614227
AC007996.1	-1.5227	0.00658204
H2BC7	-1.52214	0.0474662
INHBA	-1.52198	7.17e-09
SCFD2	-1.52158	6.74e-06
GTF2A1	-1.52127	0.00161582
CFAP69	-1.52122	0.000805095
CELF2	-1.52121	0.00062756
PPIP5K2	-1.52113	0.00386986
RBM4B	-1.52099	0.000244257
CHMP3	-1.52089	0.000374856
ZC3H8	-1.52071	0.00678749
BUB1B	-1.5202	4.86e-05
ZC3HAV1	-1.52018	5.54e-10
TENT2	-1.52008	7.51e-06
MTHFD1	-1.51986	1.56e-10
DIAPH2	-1.51973	0.00123389
SUV39H2	-1.51968	3.79e-08
TET2	-1.51943	0.000762377
AC005839.1	-1.51936	0.00298104
NCOA1	-1.51926	0.00145546
IFT80	-1.51906	8.52e-05
FIGN	-1.51898	0.0053022
SLC41A2	-1.51888	0.000511553
ZNF614	-1.5188	0.00172897
IFNGR1	-1.51852	0.0153042
PPP2R3A	-1.51851	0.00113509
ORC5	-1.5185	0.000209218
ZFP62	-1.51719	0.000192378
TRPS1	-1.51698	0.00128033
TAS2R30	-1.51685	0.00780066
BRCA2	-1.5168	5.71e-05
ARV1	-1.51579	0.000162624
AC092821.3	-1.51576	0.0187063
EBAG9	-1.51574	0.0121792
ELAC1	-1.51566	0.0322227
CARF	-1.51563	0.00310153
LINC01409	-1.5155	0.0303822
PIGW	-1.51503	0.00151806
INTS6L	-1.51481	3.4e-05
TMEM38B	-1.51456	0.00964956
ITGA1	-1.51451	0.0206273
ORC3	-1.51444	2.42e-05
ABRAXAS1	-1.51443	0.00177078
RIMS2	-1.51398	6.02e-09
Z68871.1	-1.51366	0.0163459
PEX1	-1.51361	0.000194247
FGD4	-1.51355	8.22e-05
ZMYM4	-1.51353	0.00364236
RAB18	-1.51337	0.0020573
BVES-AS1	-1.513	0.0170334
CPNE3	-1.51297	0.00155065
CDIN1	-1.51271	1.24e-07
APPL1	-1.51264	0.000388395
BEND3	-1.51245	2.26e-05
SHPRH	-1.51217	1.93e-07
NUP58	-1.51217	0.000378731
RFC1	-1.51202	0.000430757
DISC1	-1.51199	0.00134375
AGL	-1.51199	2.21e-05
AQR	-1.51188	0.000658052
NUFIP2	-1.51184	0.00037353
ATP5F1C	-1.51146	0.00430668
ZBTB24	-1.51144	2.92e-05
RNF38	-1.51126	0.000111127
ARL1	-1.5111	0.00131083
LTN1	-1.5111	2.11e-05
SCYL2	-1.51105	0.0018105
AC008269.1	-1.51089	0.00525221
WNK1	-1.51082	0.000515061
GPR89B	-1.5107	0.00123205
POLD3	-1.51061	7.46e-06
POGLUT3	-1.5105	2.88e-05
UBE2FP1	-1.51034	0.0227449
MAPK1	-1.51028	0.00013145
AP002495.1	-1.51021	8.68e-06
AC022613.3	-1.51013	0.0155122
WARS1	-1.51011	0.000651327
NOLC1	-1.51004	0.00139151
ZNF91	-1.50938	0.000735865
PPIL4	-1.50891	5.37e-05
PSMG2	-1.50871	0.000391176
DBF4	-1.50833	2.71e-05
HNRNPR	-1.5081	0.000598813
TFG	-1.50805	0.00454522
PPP2R2A	-1.50794	0.000556115
ZNF214	-1.5079	0.0463433
SH3BGRL	-1.50784	0.00334506
ST7L	-1.50777	1.27e-06
AL133243.4	-1.50775	0.019238
MOB4	-1.50769	0.00297695
ARRDC3	-1.50765	0.00241007
ZBTB2	-1.50719	0.000170664
RBM26	-1.50711	3.71e-06
GMPS	-1.50653	0.00100498
BBS10	-1.5064	0.00586812
TMEM161B-AS1	-1.5061	0.000282573
SRSF1	-1.50589	8.31e-06
MAK16	-1.50547	2.06e-06
ST7	-1.50536	9.92e-05
PROSER1	-1.505	0.00316476
ZFYVE16	-1.50493	0.000149311
ANKRD18B	-1.5045	0.00283637
ZNF585B	-1.50443	0.016313
CUL4B	-1.50416	0.00153633
SMAD2	-1.50415	1.35e-05
MIER1	-1.50388	0.00113427
GTF2H2B	-1.50387	0.000680583
PTEN	-1.5034	0.00553838
ARID1B	-1.50331	0.00294588
CCDC15	-1.50306	0.00080344
RAB8B	-1.50274	0.00619987
PCDHGB9P	-1.50261	0.030376
SLIT2	-1.5023	1.73e-07
TMEM251	-1.50221	0.0232554
ZMYM5	-1.50209	0.000737974
PRKDC	-1.50193	1.47e-07
MARK1	-1.50176	0.00366675
ZNF195	-1.50175	6.9e-07
FILIP1L	-1.50162	0.00906954
CCDC7	-1.50162	0.00774355
PIBF1	-1.50158	0.000396523
FKBP5	-1.50154	3.35e-06
ANO6	-1.50094	0.000273146
TTC26	-1.50094	0.00199064
MKLN1	-1.5009	5.4e-05
DOCK10	-1.50069	0.030932
MYBL1	-1.50066	1.42e-08
LPP	-1.50053	0.00596963
EIF3E	-1.50052	0.00229322
KIAA1958	-1.50051	3.9e-05
ZNF253	-1.50039	0.00331768
TMEM230	-1.50018	0.00177889
MED23	-1.50008	0.00836758
BBX	-1.49972	0.000880148
MTARC1	-1.49944	0.00272346
HIPK2	-1.49927	0.00319797
LINC01278	-1.49926	0.0114839
GAB1	-1.49904	0.000286163
CCDC171	-1.49898	0.0077348
SMG7	-1.49844	0.0171533
GBAP1	-1.49843	0.0100948
ZSWIM6	-1.49805	0.000221676
MAPRE2	-1.49765	0.00122842
PARP11	-1.49764	0.00854302
CA5B	-1.49756	0.00343803
AC104695.3	-1.49751	0.0401336
CAVIN2-AS1	-1.49741	0.0126965
TIAL1	-1.49664	5.75e-07
ARL17A	-1.49642	0.000378216
TC2N	-1.49631	0.0013105
MAPK1IP1L	-1.49624	0.000222073
CCNT1	-1.49621	0.000275679
POLA1	-1.49581	9.26e-10
FSD1L	-1.4957	0.00276993
AF117829.1	-1.49559	0.000436189
SCMH1	-1.49542	8.19e-05
MB21D2	-1.49538	5.61e-06
PIGB	-1.49497	0.000124127
AL117339.3	-1.49471	0.029099
POGLUT1	-1.4947	2.96e-06
GTF2IP12	-1.49469	0.00127741
NXT2	-1.49416	0.0122755
ANKRD17	-1.49409	0.0001209
SUZ12	-1.49377	9.61e-05
TIMM9	-1.4936	6.71e-05
CD44	-1.49336	0.00658955
AC022893.1	-1.49321	0.0143406
PALB2	-1.49318	2.75e-05
CCNH	-1.49301	3.57e-05
HOXC6	-1.49297	0.00125348
THOC1	-1.49229	2.35e-07
AC006504.5	-1.49223	1.69e-11
CHURC1	-1.4917	0.00215603
SOCS4	-1.49127	0.000449454
STEAP2	-1.49112	0.000660424
CDKN3	-1.49104	0.0276606
MED12L	-1.49091	1.48e-05
AC016831.6	-1.49088	0.000684697
CHM	-1.49038	3.03e-05
TTC21B	-1.49033	6.03e-05
DNAH17-AS1	-1.49015	0.000619334
C4orf46	-1.48965	0.000414566
CFL2	-1.4893	0.00245883
SPDL1	-1.48901	1.23e-05
DOCK7	-1.48838	1.45e-06
SEMA3C	-1.48832	0.00213429
POLR3F	-1.48811	0.0133592
AKAP5	-1.48784	0.0333366
ANAPC1	-1.48739	2.05e-08
AGFG1	-1.4873	0.000207585
FNTA	-1.48673	8.09e-05
NCOA6	-1.48656	0.0308809
AC005921.3	-1.48654	0.00283805
AC025678.3	-1.48654	0.0259919
PATL1	-1.4865	0.00146766
ECT2	-1.48642	0.00852268
PGRMC2	-1.48613	0.00249318
PHC1	-1.4861	7.51e-06
POGK	-1.48589	6.39e-05
STXBP5	-1.48581	3.17e-06
PBX3	-1.48552	4.17e-05
SAMD5	-1.48529	0.0308809
NDUFAF4	-1.48518	0.00301144
CAPRIN1	-1.48495	4.84e-05
NUP42	-1.48495	0.00099169
ALG10	-1.4848	0.00165157
NCOA7	-1.48428	0.00261477
MBIP	-1.48376	0.000211805
MBNL1-AS1	-1.4837	0.0245878
AL133243.3	-1.48366	0.0165792
MCTS1	-1.4836	0.000301412
AC092828.1	-1.48344	0.00905712
NRCAM	-1.48324	0.0209
SMC2	-1.48293	0.000163651
EYA1	-1.48289	0.0136974
SEC24A	-1.48277	0.00519023
NCOA2	-1.48257	8.3e-05
STAMBPL1	-1.4819	0.00152784
REPS1	-1.48171	2.37e-05
NUTM2B-AS1	-1.4817	0.00212666
TAS2R43	-1.48161	0.0377277
MCM10	-1.48105	1.06e-08
CHN1	-1.48096	0.0043686
ZNF507	-1.48083	0.002575
AC048341.1	-1.48059	0.0012636
EEF2KMT	-1.48052	0.00117784
ROCK2	-1.48048	3.89e-08
ERO1A	-1.48048	4.28e-05
USP53	-1.48042	0.000501425
PHOSPHO2	-1.47988	0.041357
RMDN2	-1.47953	0.0291681
SELENOI	-1.47944	5.01e-10
WDR5B	-1.47902	0.00259014
HCFC2	-1.47899	0.00360958
AC021078.1	-1.47878	0.00015599
PLPP3	-1.47872	7.39e-10
CEP290	-1.47851	5.1e-06
ATG2B	-1.47843	1.28e-05
MYO9A	-1.47778	6.89e-06
PUM2	-1.47776	0.000939567
RIF1	-1.4775	1.45e-05
CASP8AP2	-1.47744	4.33e-05
PGAM1	-1.47705	0.000832885
FAR2P1	-1.47675	0.0396964
RPRD1A	-1.47647	8.31e-06
MOSMO	-1.4762	0.0158076
TMX3	-1.47595	2.81e-06
H2BC11	-1.47584	0.0381628
WASHC5	-1.47555	0.0103313
SREK1	-1.47554	2.32e-10
AC245884.8	-1.47531	0.0472933
PHC3	-1.47499	0.00058081
GIN1	-1.47499	0.012617
TAS2R31	-1.47483	0.0162742
FAM76B	-1.4747	0.000191924
FANCL	-1.4747	8.29e-06
PRPF4B	-1.4746	0.000286799
ZNF254	-1.47448	0.00039675
DCAF17	-1.47443	5.72e-05
TMEM182	-1.47423	0.00795569
NMI	-1.47393	0.0052089
ZNF483	-1.47356	6.57e-05
PANK3	-1.47326	1.85e-05
PLBD1	-1.47305	0.0029761
CA12	-1.47297	0.0076684
PSIP1	-1.47294	0.000606994
OGT	-1.47283	1.11e-10
THNSL1	-1.47265	0.000577963
DEGS1	-1.47244	0.000812018
UACA	-1.47243	0.00200293
CTTNBP2NL	-1.47224	0.00157875
TULP3	-1.47199	0.00709042
CYCS	-1.47183	0.000106802
TTC37	-1.47174	0.00050817
GRIN2B	-1.47152	0.0176996
ST6GALNAC5	-1.47133	2.3e-06
ACER3	-1.47128	1.04e-05
MORC3	-1.47066	0.000210205
LRRC37A2	-1.47013	0.013848
LINC01881	-1.47012	0.00120629
ADAM28	-1.47005	0.0213792
DCUN1D4	-1.46996	2.26e-06
TBPL1	-1.4697	0.00664598
SDCCAG8	-1.46941	1.16e-05
KRAS	-1.46914	0.00212709
PHIP	-1.46905	1.67e-05
SIMC1	-1.46904	0.0110568
XRN1	-1.46877	0.00241007
SLC38A6	-1.46875	0.000866137
TNFAIP8	-1.46851	0.000789273
THAP9-AS1	-1.46838	1.72e-06
SCAF8	-1.46838	0.00013909
IPMK	-1.46824	0.00282025
XPO4	-1.46812	2.64e-05
ATXN2	-1.46808	0.00040123
UXS1	-1.46796	2.51e-05
HNRNPH1	-1.46767	1.47e-09
AL161772.1	-1.46749	0.0182566
TNPO1	-1.46748	7.45e-06
CWC22	-1.46742	0.000430505
KIF21A	-1.46731	7.99e-07
CEPT1	-1.46728	0.000782127
ARHGAP32	-1.46718	0.000181314
SIX4	-1.46697	2.09e-05
DNAJC13	-1.46686	2.84e-06
TMEM69	-1.46678	0.00459952
TUBGCP5	-1.46656	2.25e-08
SECISBP2L	-1.46644	0.00124029
AKAP11	-1.46635	4.33e-05
DNA2	-1.46611	2.09e-05
USP2-AS1	-1.46607	0.0296806
CNIH1	-1.46587	0.00746967
DCK	-1.46582	5.14e-05
PINK1-AS	-1.46579	0.000807699
HSPA4L	-1.46574	0.000357642
TUT4	-1.46523	1.6e-08
DHX29	-1.46495	0.00441775
ORC4	-1.46482	0.00606308
RAP1A	-1.46474	0.00754475
USP37	-1.4647	9.67e-07
CLINT1	-1.46394	0.00361593
FGD6	-1.46392	6.95e-05
ZBTB8A	-1.4639	0.0279512
ZDHHC2	-1.46332	0.00527675
VMP1	-1.46296	0.000156915
ZNF680	-1.46292	3.52e-07
NUP98	-1.46274	0.000319355
LARP7	-1.46239	0.000278169
SMC5	-1.46238	0.000339204
KIAA0586	-1.46217	2.74e-05
TTLL5	-1.46187	6.68e-05
GTF2A2	-1.46141	0.00727577
ATP13A3	-1.4611	0.000277726
NDUFAF2	-1.46106	1.18e-05
SMN1	-1.46102	0.00389607
SMC5-AS1	-1.46093	0.00647531
COMMD2	-1.46058	0.00047056
DRAM2	-1.46053	0.0157849
GGPS1	-1.46053	0.00305914
SH3D19	-1.4602	8.24e-05
FASTKD2	-1.46011	6.99e-07
G2E3	-1.46004	8.61e-05
NOL10	-1.45995	0.000385797
SP3	-1.45967	0.000192115
HDDC2	-1.45966	0.00861972
HIPK1	-1.45931	0.00642086
FBXO25	-1.45918	0.00116545
ZNF595	-1.45917	0.000128747
ZNF519	-1.45895	0.000297567
WBP11	-1.45879	0.000478613
IPO11	-1.45879	4.03e-06
GABRB3	-1.45858	0.00110183
TRIP13	-1.45849	3.89e-10
MSANTD2	-1.45835	0.00178109
SYNCRIP	-1.45818	9.78e-05
SMC6	-1.45814	4.88e-05
AEBP2	-1.45807	0.00446967
VGLL3	-1.45798	0.0053557
FEM1C	-1.45773	0.0177784
HEATR1	-1.45763	1.23e-08
STK33	-1.45747	0.00127439
SLC36A4	-1.4574	4.64e-05
EPM2A	-1.45731	0.00367735
ZNF148	-1.45728	0.00229166
BRIX1	-1.45724	0.000639389
TASOR	-1.45715	0.00013145
PALM2AKAP2	-1.45712	0.000487341
CPLANE1	-1.45711	0.000175167
CPNE8	-1.45699	0.000497618
ENPP4	-1.45683	0.0295779
SEPTIN7P14	-1.4568	0.00064071
PPP3R1	-1.45628	8.61e-05
DMXL2	-1.45585	2.67e-05
UBR1	-1.45582	4.6e-06
SCOC	-1.45552	0.00624714
NHLRC2	-1.45551	0.00182113
RICTOR	-1.45549	0.0140193
FERMT2	-1.45525	3.17e-06
RAD54B	-1.45518	0.00856098
AGTPBP1	-1.45508	0.00015928
NR3C1	-1.45498	5.16e-06
OSBPL8	-1.45467	0.000207682
PCNX2	-1.45466	0.000420754
PKIA	-1.45461	0.0172012
BRCA1	-1.45435	6.5e-08
MAT2B	-1.45433	0.00341657
CLSPN	-1.45407	1.06e-06
OTUD6B	-1.45395	2.03e-06
ODF2L	-1.45394	0.00040524
FAR1	-1.45364	4e-08
ARMCX5-GPRASP2	-1.45361	0.00737064
MRRF	-1.45359	6.96e-06
PEAK1	-1.45354	0.00105605
SAMD9L	-1.45353	0.0196726
DOCK11	-1.45343	0.00315793
ANKRD31	-1.45324	0.0247599
SCRN3	-1.45322	0.0264007
OXCT1	-1.45288	0.000683187
TBK1	-1.45285	1.77e-05
VPS26A	-1.45284	0.00362442
IKZF5	-1.45283	0.00395571
NCOR1	-1.45271	0.0096359
ZNF124	-1.45245	0.000203363
ATG4C	-1.45232	0.00104644
GCC2	-1.45201	0.0028687
ECHDC1	-1.45158	2.13e-05
SKA3	-1.4515	0.000475057
CPVL	-1.45128	0.00096704
PTPN13	-1.45089	7.32e-10
ATF6	-1.45088	0.000106552
SLC10A7	-1.45085	0.0123067
TUG1	-1.45084	0.00330777
HSPBAP1	-1.45062	3.51e-05
SNRNP27	-1.45005	0.00667459
ASIC2	-1.44982	0.0422327
NAA15	-1.4495	4.35e-09
PSMA4	-1.44948	0.0104127
KIF18A	-1.44938	0.000977497
ZNF385B	-1.449	3.02e-05
TYW5	-1.44888	0.0017813
MED13	-1.44884	0.000321629
TET1	-1.44862	0.00134188
CENPU	-1.44855	0.000177848
PLEKHA5	-1.44836	2.15e-05
PEG10	-1.44804	0.000884181
EEF1E1	-1.44799	0.0136018
IFT88	-1.4476	0.000276379
CACNA2D1	-1.44757	0.00393533
MTMR1	-1.44751	3.71e-08
AC107068.1	-1.44737	0.0401114
CEP120	-1.44732	5.76e-05
DDX21	-1.4473	0.000219219
EMX2	-1.44691	0.0346335
CBLN1	-1.44667	0.000116341
NPTN-IT1	-1.44661	0.0118659
LBHD1	-1.44553	0.00795099
ME2	-1.44542	2.96e-05
GOLGA8B	-1.44536	1.17e-05
RNF139-AS1	-1.4451	0.00342184
PRSS23	-1.44504	8.49e-05
JPH1	-1.44502	2.66e-06
SLX4IP	-1.44487	0.000100806
LEPROTL1	-1.44478	0.000872358
GOLT1B	-1.44457	0.000803071
ZNF730	-1.4445	0.0371806
RTTN	-1.44415	5.76e-05
CUL2	-1.44388	0.00319342
CNOT7	-1.44386	0.000328224
MDM1	-1.44364	0.000311856
TNFSF10	-1.44323	0.0109732
CDC14A	-1.44309	0.00228592
DDX50P1	-1.44308	0.00966527
BCL2L11	-1.44302	0.000942297
RBM25	-1.44292	7.46e-09
PRDM5	-1.44287	0.013491
MTERF3	-1.44235	1.75e-06
LRCH1	-1.4421	0.000290866
ZNF860	-1.44188	0.0022008
TMOD2	-1.44187	0.000357642
TFB1M	-1.44178	0.00852385
TAOK1	-1.44172	0.00297237
MAPK6	-1.4417	0.000203208
REST	-1.44154	0.00621242
ABHD13	-1.44144	0.00677126
DCTN4	-1.44119	0.00119631
EWSR1	-1.44116	7.33e-07
SLC38A9	-1.44106	9.93e-05
UBTD2	-1.44104	8.56e-05
TBL1XR1	-1.44084	9.81e-05
PPP1R12A	-1.4408	0.000128225
FANCM	-1.44079	2.7e-07
ZNF337-AS1	-1.44074	0.00214584
MAMLD1	-1.4406	0.00177414
NTNG1	-1.44055	0.00045299
ZFP1	-1.44026	0.0174986
FOXM1	-1.44022	0.0012073
CENPC	-1.4402	0.00301628
SRP72	-1.44017	0.00308575
VRK2	-1.44006	0.000427568
VTI1B	-1.43993	0.000778246
VEZF1	-1.43992	0.00517043
ZNF510	-1.43955	0.000616991
PSMG1	-1.43902	6.31e-05
ARL5A	-1.43898	0.000104345
CCNJ	-1.4389	0.00013751
FAM126A	-1.4389	0.000743905
ANKRD28	-1.43852	5.09e-05
SLC38A1	-1.43832	5.32e-05
UBE2J1	-1.43819	0.00391628
GTF2H2C	-1.43786	0.0043018
AC090517.5	-1.43779	0.00949104
AC023908.3	-1.43765	0.0402153
ITGB1	-1.43756	0.000273801
MCPH1	-1.43738	9.96e-05
CDK1	-1.43722	0.0042572
CDKL5	-1.4365	0.00589811
BRWD3	-1.43649	0.00165039
GSTCD	-1.43589	9.9e-05
SPIN1	-1.43583	2.29e-06
GPR87	-1.43539	0.0420869
TIMM10B	-1.43513	0.00170927
SHOC2	-1.43491	0.000120495
CIP2A	-1.43489	2.28e-05
SMC4	-1.43488	0.000593959
LEPROT	-1.43471	0.000660105
SEPTIN11	-1.43471	6.18e-08
NDUFA9	-1.4347	0.00111541
PPHLN1	-1.43403	2.26e-06
AC092329.4	-1.43396	0.00180926
ZNF354A	-1.43379	0.0053022
PPIG	-1.43374	6.22e-05
DMXL1	-1.43351	0.00019048
ATP6AP1L	-1.4334	0.0118645
FAM83B	-1.43338	0.0168996
SULF2	-1.43305	0.0100939
ADGRA3	-1.4329	2.78e-09
CNOT1	-1.43256	0.00421253
TDRD3	-1.43243	0.00394115
CAPN7	-1.43228	0.00085319
RGS5	-1.43196	0.0307235
ENAH	-1.43192	1.42e-06
TRMT10C	-1.43158	0.00302607
KIF2A	-1.43117	0.00336308
MAP4K3	-1.43046	0.000356218
PARP8	-1.43025	0.00254172
FXN	-1.43015	0.00419238
TRIP11	-1.43012	0.0184545
E2F8	-1.42982	0.0012816
CEP135	-1.42981	5.3e-05
DESI2	-1.42977	0.0142095
ZNF660	-1.42976	0.0327571
HOOK1	-1.42973	0.000521757
GNPTAB	-1.42971	0.000374489
CRNDE	-1.42955	7.08e-07
RDH11	-1.42954	0.00745562
ZNF260	-1.42928	0.0129848
ANKRD40	-1.42928	0.000302329
PDZD8	-1.42926	0.00011482
N4BP2L2-IT2	-1.4292	0.00973874
RIOX2	-1.42915	7.72e-05
SMARCAD1	-1.42907	0.0017588
TMEM260	-1.42882	0.000183263
ATAD5	-1.42871	1.27e-05
USP28	-1.42869	0.000630331
DESI1	-1.42863	5.82e-07
EMX2OS	-1.42837	0.00213035
RYK	-1.4283	0.000688575
TPR	-1.42829	0.000797916
USP25	-1.42764	0.000117161
RNASEH2B	-1.42763	7.86e-06
POLR1B	-1.42762	1.32e-06
HSD17B12	-1.42762	0.00098196
AK4	-1.4276	6.63e-05
BICRAL	-1.42727	0.00669566
CHD1	-1.42706	1.19e-07
UTP23	-1.42697	5.27e-05
USP31	-1.42693	0.000339285
UBA6	-1.42678	0.000319046
ZBTB25	-1.42631	7.16e-06
PDZD11	-1.42614	0.00707977
CAPRIN2	-1.42608	0.00339149
IKZF2	-1.42607	0.00966331
NRAS	-1.42598	0.0112054
PRDX3	-1.42581	0.0111145
FOXJ3	-1.42567	2.16e-06
TFPI2	-1.42559	0.000512754
CLHC1	-1.42552	0.0104147
MAL2	-1.42537	0.00157492
ACTR2	-1.42528	0.0113339
USP32	-1.42518	0.00137345
CDC73	-1.42517	3.13e-06
KCNB1	-1.42512	0.0031158
ZDHHC20	-1.42482	0.0105989
LRRC34	-1.42469	0.00371929
SSR1	-1.42453	0.00015053
FAT1	-1.42449	4.99e-06
LDHA	-1.42448	3.17e-05
TTN-AS1	-1.42422	0.000105265
NLN	-1.42386	4.7e-06
ARL15	-1.42372	0.0044392
USP8	-1.42336	0.000305361
MAP3K20	-1.42329	0.000628868
SEC22B	-1.42324	0.0101971
ASH1L	-1.42256	0.000257994
RNF165	-1.42252	0.0110691
ZMPSTE24	-1.42251	0.000714867
FBXL4	-1.42242	5.92e-05
COX6A1	-1.42182	0.0416225
DMD	-1.42178	0.00429548
CEBPZOS	-1.42175	0.00975667
TSEN15	-1.4217	0.00530114
TBCCD1	-1.42168	0.00329291
WTAP	-1.4211	3.43e-05
AC007842.1	-1.42107	0.0252595
CCDC59	-1.42107	0.0166468
MTERF1	-1.42095	0.000949707
CCNL1	-1.42091	3.75e-05
ZNF33B	-1.42056	0.00364992
ZNF66	-1.42047	0.00611386
SYNRG	-1.42035	8.88e-05
CDC42SE2	-1.42035	0.0053752
GALNT7	-1.42022	0.000473638
FANCD2	-1.42013	6.58e-09
TRAK2	-1.41982	0.0237754
PGAP1	-1.41981	0.00168594
FUBP3	-1.41966	0.00676564
BDNF-AS	-1.41927	0.0295047
MAP9	-1.41909	0.0020063
CYRIB	-1.41875	5.06e-07
SETMAR	-1.41862	0.00509561
SPRED1	-1.41838	2.46e-09
RNF13	-1.41823	0.016859
DMTF1	-1.41804	1.51e-07
THUMPD1	-1.41793	0.00245919
E2F7	-1.4177	1.87e-05
NUP214	-1.41763	0.0040335
TSPAN2	-1.41725	0.000213144
LONRF2	-1.4171	1.69e-06
MBTPS2	-1.41687	0.00310493
DZIP1	-1.41676	2.54e-08
PDSS1	-1.41675	0.0061039
FAM86C2P	-1.41672	0.00941911
RPF2	-1.41669	7.17e-05
PTDSS1	-1.41632	0.000611588
FAS	-1.41627	0.000124642
ELK3	-1.41623	0.00309518
RMI1	-1.41611	0.026478
NECAP1	-1.41539	0.00323325
E2F5	-1.41537	0.00241648
SNHG1	-1.41531	0.000169662
NUF2	-1.41524	0.00499816
GNAI3	-1.41517	0.00668367
RSRC1	-1.41516	0.023955
AASDHPPT	-1.41513	0.000311599
KLHL5	-1.41499	9.23e-06
TRAF3IP2-AS1	-1.41498	0.0169346
NAB1	-1.41488	1.31e-07
RABL3	-1.41467	0.00611606
MXRA5	-1.41456	0.0339065
FAT3	-1.41436	1.29e-06
GLO1	-1.41434	0.00399773
ZMYND11	-1.41433	0.0211267
AC007406.4	-1.41433	0.0149763
TBC1D31	-1.41431	0.000760502
TAF2	-1.41407	7.79e-05
HOMER1	-1.41392	4.38e-05
RTRAF	-1.41389	0.0089306
HULC	-1.4138	0.0414706
DNAJB9	-1.41372	0.00453035
ZFAND1	-1.41372	0.00112905
U2SURP	-1.41369	8.64e-08
PTER	-1.4135	3.73e-05
PRTFDC1	-1.41346	0.0273569
FANCB	-1.41317	6.04e-05
DLG1	-1.41304	1.4e-05
TES	-1.41301	3.76e-06
PHKB	-1.41271	0.000507821
SHTN1	-1.41216	0.00177809
ARF4	-1.41209	0.000111326
BPNT2	-1.41192	0.000387957
ARL6IP6	-1.4118	0.000377121
STK38L	-1.41179	3.4e-05
ERI2	-1.41179	0.000809828
ZNF41	-1.41154	0.000886238
MED21	-1.41149	0.0111767
HNRNPDL	-1.41131	3.69e-06
CEP162	-1.41127	0.00362994
MAGOHB	-1.41096	0.000204769
PABPC1L	-1.41076	0.000480569
RO60	-1.41059	0.00483566
SS18	-1.41057	0.00449722
NIPBL	-1.4104	0.0213434
CPSF6	-1.40991	1.36e-07
ZNF207	-1.40988	1.17e-06
DDX18	-1.40965	5.53e-09
RBM41	-1.40929	0.00139886
ATM	-1.40914	1.37e-07
TMEM237	-1.40896	0.00029638
PRMT3	-1.40896	4.88e-06
TRAPPC8	-1.40889	0.00220053
RHOQ	-1.40887	0.00829733
LNPK	-1.40885	2.25e-05
TRMT5	-1.4085	0.0027666
CLN6	-1.40834	5.62e-05
DENND4C	-1.40792	0.00142996
TYW3	-1.40791	0.00499446
RRM2	-1.40786	2.11e-07
TENM3	-1.40753	2.73e-07
SUMO1	-1.40747	0.0228499
ZNF236	-1.40738	0.00598162
CCDC122	-1.40727	0.0138204
ZZZ3	-1.40696	0.000133238
ARMT1	-1.40695	0.00935367
EIF5A2	-1.4069	0.00367904
THAP12	-1.40679	7.41e-07
LINC01355	-1.40642	0.00262732
SFR1	-1.40639	0.0302082
CBX5	-1.40636	0.000386068
TATDN1	-1.40635	0.000204016
COPS2	-1.40624	0.0257907
USP15	-1.40595	7.43e-05
MITD1	-1.40578	0.00451231
DIMT1	-1.40573	0.000204277
ZBTB33	-1.40504	0.00277812
SLFN13	-1.40503	1.09e-06
AZI2	-1.40477	0.00058614
HSPA9	-1.40459	0.000381318
SCML2	-1.40445	0.00182078
RC3H2	-1.40434	1.78e-05
LMBR1	-1.40412	1.62e-06
ICE1	-1.40411	0.00192409
NSL1	-1.40411	0.0012636
UTP4	-1.40392	4.23e-05
AC007614.1	-1.40357	0.00606239
CFI	-1.40343	0.0273909
TMEM30A	-1.40323	0.00139694
LRP8	-1.40308	6.5e-06
MTRF1L	-1.40304	0.00849583
CHST11	-1.40289	1.16e-12
AC006141.1	-1.40262	0.0316808
[truncated: 6,443 more rows]

## Sheet: Diff Exp PEO1 EZQ vs DMSO
Table S1E: Differentially expressed transcripts in PEO1 cells following EPZ5676 (3.2 μm) treatment for 9 days
Gene	Fold-Change	padj
LINC02302	-61.6333	2.2e-05
KRT38	-19.0304	0.0152687
ATP2B2	-12.73	0.00568789
AC079384.1	-12.6197	0.0392075
C5AR2	-12.5959	0.0466374
ANXA13	-12.3514	0.0461236
SIGLEC10-AS1	-11.5299	0.0499695
CERNA2	-11.1958	0.002315
C11orf86	-10.8853	0.0494373
OBP2B	-10.4918	1.02e-09
PRSS51	-10.2973	0.00408948
LINC02568	-9.76968	0.0310924
ALOX5AP	-9.73714	0.0246387
HP	-9.10459	9.11e-06
DIRAS3	-8.45449	1.15e-89
NRAD1	-8.43836	2.82e-26
RNU2-13P	-8.05921	0.000467701
SLC34A2	-7.90862	1.95e-102
GREB1	-7.33938	4.08e-93
CHRDL2	-7.21047	0.00163452
AGT	-6.2955	9.8e-72
CACNA1G	-6.21211	0.0311088
RN7SL745P	-6.13056	2.35e-15
CCL2	-5.91988	0.0368294
CA12	-5.42187	3.75e-33
A2M	-5.28908	5.22e-21
SIAH2-AS1	-5.26887	2.24e-10
KRT6B	-5.14551	0.000650318
THRSP	-5.12865	2.4e-24
TMEM215	-5.01317	0.00099816
AC009902.3	-5.00611	0.0481422
MIR548AO	-4.80286	0.00194388
RBBP8	-4.75728	6.94e-25
DEPTOR	-4.73802	5.58e-57
PLEKHS1	-4.71851	3.75e-33
AP003396.2	-4.71404	0.00469965
ITGA9	-4.68844	5.96e-08
AL118522.1	-4.61167	1.3e-05
CBLN1	-4.56522	1.74e-33
SERPINB3	-4.54657	2.03e-09
RN7SKP184	-4.45827	0.0254153
AC009518.1	-4.41405	5e-08
SEZ6	-4.41374	5.3e-23
AP006248.3	-4.38643	2.66e-06
PPP1R1A	-4.31145	0.00083986
SFTPD	-4.28211	8.37e-08
ARHGAP26-IT1	-4.26615	1.39e-06
RNF152	-4.17168	2.15e-29
SLC22A3	-4.11318	1.11e-163
BAALC	-4.06836	5.88e-27
GPC6	-4.01252	2.6e-57
PRIMA1	-4.00929	1.32e-54
HSPD1P1	-3.91606	0.000934806
AC091563.1	-3.88864	2.66e-19
AC093627.1	-3.87121	3.32e-06
RN7SL674P	-3.8669	2.53e-06
SNX29P1	-3.8186	0.0381815
SLC7A2	-3.67847	1.53e-46
MYOSLID	-3.6462	6.19e-05
COL6A3	-3.62139	0.0296939
SLC22A2	-3.61444	0.0121151
GRIN2B	-3.57891	2.79e-13
ARHGAP26	-3.55388	2.75e-126
MAP1LC3B2	-3.54618	0.000137739
KCNK15-AS1	-3.53457	0.00943424
PKDCC	-3.5207	7.09e-17
AC097634.1	-3.50831	2.3e-09
RPL22P2	-3.48873	0.0214127
CABP7	-3.45677	1.03e-06
BMERB1	-3.31159	3.6e-40
CD34	-3.29572	8.48e-05
LINC00173	-3.29445	9.8e-16
CP	-3.28176	3.57e-13
FAM20A	-3.25364	4.21e-06
SLC6A6	-3.22233	1.85e-70
KCNK15	-3.19092	4.7e-07
SERPINB4	-3.18701	0.000907586
AC097382.2	-3.17115	0.0200013
COL14A1	-3.15836	0.00520455
BX571818.1	-3.14831	3.8e-53
ACOX2	-3.14418	0.0303645
CABLES1	-3.14285	7.88e-83
PGR	-3.13657	0.0185693
AC106795.5	-3.13014	0.0357692
GPER1	-3.10932	0.0267063
TCN1	-3.08115	0.00230002
AL596214.1	-3.07278	6.35e-10
CRB2	-3.033	3.41e-05
C4B	-3.02962	0.00160707
WT1	-3.02532	1.95e-99
ADAMTS15	-3.02302	3.95e-60
VNN1	-2.97583	2.12e-07
RIMS4	-2.97097	7.86e-27
BRINP2	-2.91599	2.46e-11
AC008786.1	-2.91303	0.00839953
IRX3	-2.85933	9.32e-38
RAB7B	-2.85902	2.92e-16
STEAP1	-2.85157	2.19e-15
KCNF1	-2.82355	1.69e-15
SLC28A3	-2.78642	1.5e-14
SOD2	-2.78444	5.33e-73
ADAMTS2	-2.76691	8.64e-13
SPAAR	-2.76548	0.019652
LGALS17A	-2.76277	5e-08
DLGAP1	-2.74072	1.37e-14
C1S	-2.7363	1.39e-29
LINC02611	-2.73629	0.0334007
Z95118.2	-2.73478	0.00799162
KCNH3	-2.72342	1.73e-05
ITGB3	-2.70274	8.45e-07
RHOBTB1	-2.69965	3.2e-22
AC073655.1	-2.69484	0.0340081
YBX1P10	-2.68848	0.0148334
CA9	-2.67565	0.00103097
AP006248.4	-2.66393	0.0333838
LINC01914	-2.6198	6.1e-06
TBXAS1	-2.58829	0.0187344
TF	-2.57044	9.67e-05
INHBA	-2.55275	3.18e-46
NRP1	-2.51805	1.97e-38
SOX9	-2.51582	2.33e-47
HK2-DT	-2.48202	0.000664597
OLFML3	-2.46583	1.18e-11
MGAT3	-2.41205	9.88e-13
GAL	-2.41001	2.29e-13
AC104393.1	-2.40878	0.00773951
KCTD9P1	-2.40131	0.0159001
THY1	-2.39375	5.28e-57
DGKI	-2.39105	2.68e-18
NNMT	-2.3887	0.000145615
TRHDE-AS1	-2.37919	4.01e-15
USP2-AS1	-2.37837	4.16e-09
SVIL2P	-2.37619	0.00112294
MIR4798	-2.37416	0.0249169
UNGP3	-2.36498	0.0200296
LONRF2	-2.3626	1.46e-37
AC010343.1	-2.35834	0.023935
SLIT3	-2.34546	3.29e-29
CCN5	-2.33688	0.0325682
RASGRP1	-2.32797	4.57e-08
MPP6	-2.31581	3.34e-16
AL136295.17	-2.31569	0.000527196
SNAI1	-2.27987	8.92e-10
SFRP1	-2.27806	2.17e-72
MRC2	-2.25965	4.96e-13
C1QL1	-2.25798	7.93e-10
MYC	-2.24727	8.89e-55
SYT14	-2.23802	0.005287
CADM1	-2.23743	2.65e-15
CRNDE	-2.22663	1.22e-33
GFPT2	-2.22634	9.4e-21
BNC2	-2.21989	4.55e-16
PNOC	-2.21485	0.00159811
PLCG2	-2.21479	7.58e-19
CCDC148	-2.20448	0.00422572
RDH10	-2.19997	9.65e-37
SIAH3	-2.19701	5.14e-16
AC007614.1	-2.19171	8.45e-09
GASK1B	-2.18688	5.98e-16
MPV17L	-2.18291	7.05e-40
UGT2B7	-2.17601	6.16e-18
SVIL	-2.17546	4.49e-86
PXK	-2.17534	1.66e-21
AR	-2.17045	3.45e-25
SUSD3	-2.17022	3.05e-07
SLC7A5	-2.15284	9.95e-34
MIR604	-2.1499	0.0335514
SORCS2	-2.14532	4.25e-15
RUBCNL	-2.1426	4.62e-06
MXRA5	-2.12998	6.56e-07
CHST11	-2.12932	3.53e-73
ASS1	-2.12721	3.86e-19
EPB41L2	-2.10428	1.24e-11
FAP	-2.10193	0.000179908
PLPPR3	-2.10098	0.0400584
TRPM8	-2.09278	0.00753352
AMZ1	-2.09059	6.16e-06
HS3ST3A1	-2.08918	0.000196131
SNORA5A	-2.08543	0.0304169
RESF1	-2.07461	0.000291972
TRHDE	-2.07019	1.59e-08
FOXD1	-2.07008	3.39e-11
CHRNA9	-2.06852	0.00030019
B4GALT5	-2.06025	1.79e-44
AC091185.1	-2.05601	0.0151613
IMPDH1P8	-2.05506	0.000230578
RAET1K	-2.0536	0.0385993
CISH	-2.05213	7.22e-15
KCNC4	-2.05098	6.85e-13
LTBP2	-2.04203	1.08e-12
HOXB3	-2.03677	3.18e-58
FAM78B	-2.03255	0.000379956
MFHAS1	-2.02497	3.79e-14
SNORD12C	-2.022	0.0282522
AC026356.1	-2.02159	0.000909547
FAM20C	-2.01861	6.99e-05
TPD52L1	-2.01676	8.82e-24
EEF1B2P3	-2.0147	0.00985969
LINC02367	-2.00775	0.0229014
AK4	-2.00716	6.91e-18
MIR646HG	-2.0005	1.08e-10
FIBIN	-2.00045	1.29e-15
MB21D2	-1.99636	3.88e-18
IRX5	-1.99344	6.09e-13
AP001462.1	-1.98455	0.0325603
AP002381.2	-1.98034	0.000418964
CEBPD	-1.97807	0.000512469
CAVIN2-AS1	-1.97032	2.97e-05
AC026356.2	-1.96976	0.000804781
MYBPH	-1.96695	2.68e-06
CYGB	-1.96447	0.0298794
FOSL1	-1.96095	8.88e-10
SIAH2	-1.94107	2.15e-22
BTBD19	-1.93877	0.0112987
PDE7B	-1.92144	8.61e-13
CALML3	-1.91322	0.0322569
ACVR2B-AS1	-1.91206	2.02e-05
EMX2	-1.91122	0.000266142
ARNTL	-1.9093	2.83e-16
PVT1	-1.90711	4.36e-08
SHC3	-1.9064	2.65e-36
CLIC4	-1.90416	3.46e-12
AC084834.1	-1.90025	0.00718544
ERG	-1.89913	0.00614617
PRR7-AS1	-1.89816	1.75e-12
STON2	-1.898	1.29e-26
CD44	-1.89704	8.37e-06
VNN2	-1.89645	0.0376368
PLEKHA4	-1.89251	7.34e-05
FYB1	-1.89218	0.0275334
AC111000.2	-1.89006	0.0040374
BICD1	-1.88067	3e-06
AC005586.1	-1.88028	7.47e-08
SNORA74D	-1.88022	0.00354867
AL731702.1	-1.86764	0.0356738
ASB9	-1.86715	0.000322192
RBM24	-1.86481	0.00297361
AL359921.2	-1.8599	0.0416602
HMGA2	-1.8599	3.56e-09
PDGFRL	-1.85329	6.18e-09
EPB41L3	-1.85246	1.09e-06
ARL4C	-1.84879	1.52e-14
TLN2	-1.84762	9.32e-36
AP001628.1	-1.84159	0.0284274
DPYSL3	-1.84081	2.87e-62
CDC25B	-1.83743	4.04e-08
AC010422.8	-1.83445	0.002978
KCNMA1	-1.83417	3.6e-13
EMSLR	-1.83127	2.33e-11
RNU6ATAC18P	-1.83048	0.00392827
PSTPIP2	-1.82931	2.63e-08
VPS9D1-AS1	-1.82784	2.04e-07
HIPK2	-1.82623	6.97e-06
AL589986.2	-1.82502	0.0331223
FLG	-1.82293	0.04823
BEND6	-1.82123	0.00778749
TSHZ2	-1.82041	2.28e-08
PAICS	-1.82015	6.87e-05
FAM86B1	-1.81666	0.00045174
ANGPTL2	-1.81568	0.00222669
EFNA5	-1.80931	4.58e-20
AL035409.1	-1.80715	0.00022291
GRK3	-1.80564	1.55e-09
FOXS1	-1.80519	3.93e-07
RABEPK	-1.79989	3.33e-10
RAMP1	-1.78746	0.00278455
ANKRD33B	-1.78395	1.38e-14
FMNL3	-1.78115	0.00155512
LINC00930	-1.77891	0.0494373
EMX2OS	-1.77652	1.1e-05
THSD1	-1.77429	1.93e-07
ANGPTL4	-1.77419	0.000144842
PLXNA4	-1.76914	0.0266355
VDAC1	-1.7673	1.53e-11
DCDC2	-1.76508	9.48e-27
HYAL3	-1.7615	0.000605289
LRIG1	-1.7599	4.48e-28
PDK1	-1.7597	6.41e-09
SCARB1	-1.75934	8.22e-28
ST6GALNAC5	-1.7591	5.97e-14
TBX18	-1.75599	2.75e-17
ADORA1	-1.75409	0.00277283
GBGT1	-1.7531	0.000387091
RASSF9	-1.74978	6.1e-16
DHRS2	-1.74963	0.000246019
NPR1	-1.74835	7.5e-09
STEAP2	-1.74709	5.01e-07
EEF2KMT	-1.74638	9.7e-08
PDLIM4	-1.74302	1.78e-07
CD70	-1.74193	0.00543018
FRMD3	-1.73936	1.24e-11
MMP24	-1.73645	2.47e-14
WT1-AS	-1.73532	2.32e-16
LNCSRLR	-1.73451	0.00238156
OTUD7B	-1.73287	3.98e-18
ANPEP	-1.73205	1.74e-21
KCNT1	-1.73184	1.14e-06
AC006460.2	-1.73166	0.00177241
RNF183	-1.73019	0.0206827
AC016831.1	-1.72719	2.22e-10
SIX1	-1.72428	6.51e-18
CCNG1	-1.7205	6.81e-11
OASL	-1.71558	0.0355306
AL606834.1	-1.7152	0.0210368
HOXB8	-1.71329	5.08e-12
AP000465.1	-1.71275	0.00351561
NFE2L3	-1.71267	0.000209019
SLCO2A1	-1.71235	0.00172715
FBXW4P1	-1.709	0.0225066
FIRRE	-1.70511	1.61e-12
CDC42EP4	-1.69969	5.6e-16
FOXP1	-1.69952	4.79e-08
PLAT	-1.6983	1.83e-08
IFI16	-1.69824	0.0218677
TEF	-1.69758	4.82e-06
FXN	-1.69728	1.72e-06
CHI3L1	-1.69682	6.78e-09
AC084375.1	-1.69635	1.61e-05
CA2	-1.69414	5.79e-10
SOX9-AS1	-1.69168	1.65e-08
METTL8	-1.69033	1.39e-09
ADGRL2	-1.6899	0.00978403
AC107021.2	-1.68775	0.0150803
ABCA4	-1.68386	8.69e-12
PPAT	-1.68091	1.24e-14
RASGRF1	-1.68051	1.21e-05
MED13L	-1.6796	1.5e-10
AL139383.1	-1.67917	0.000501253
CSF1	-1.67897	3.8e-06
GRIN2A	-1.67861	1.51e-07
PIPOX	-1.67807	5.02e-05
KANK4	-1.67554	0.000695585
AGPAT5	-1.67533	1.48e-17
TNF	-1.6746	0.00559857
LYAR	-1.67231	3.96e-08
LGR4	-1.67102	1.88e-30
SNHG26	-1.66992	4.68e-05
RAI14	-1.66985	1.88e-28
FMNL2	-1.66856	7.5e-14
ANO1	-1.66822	1.45e-08
BOC	-1.66776	0.000249278
HOXA10-AS	-1.66742	0.00308082
LINC00839	-1.66662	2.56e-07
PER3	-1.66577	6.14e-20
NLE1	-1.66569	5.18e-06
ALDH2	-1.66499	1.81e-08
MREG	-1.66498	2.69e-13
IRS1	-1.66343	4.29e-27
UBASH3B	-1.66235	4.8e-28
NPM3	-1.66171	0.000633559
PPA1	-1.66084	1.56e-07
FABP5	-1.6608	9.99e-05
TSPAN5	-1.66001	1.78e-27
AP001029.2	-1.659	0.0157885
PLOD2	-1.65707	1.46e-14
LDHB	-1.657	1.76e-06
RNASEH1-AS1	-1.65635	6.77e-06
AC048344.4	-1.65599	0.0391598
AC018645.3	-1.6558	0.0339895
TMOD1	-1.65438	0.0169024
AC009086.2	-1.65432	0.0359147
EXT1	-1.65228	1.84e-09
DARS1-AS1	-1.64947	0.00617539
KIF9-AS1	-1.6475	0.00977548
CEP83	-1.64696	1.71e-07
CEBPB	-1.64641	0.00472986
KIRREL1-IT1	-1.646	0.00574314
PELI2	-1.645	3.37e-08
FHL2	-1.64491	1.15e-18
FAM95C	-1.64382	0.0419433
POPDC3	-1.64241	6.73e-05
PLCD3	-1.63889	2.82e-12
E2F5	-1.63778	5.21e-05
ZBED6CL	-1.63713	0.000115965
ADGRF2	-1.63589	0.00977908
NME1	-1.63526	6.51e-11
FKBP5	-1.63252	4.68e-10
GJC1	-1.63045	0.000160215
MATK	-1.62891	0.0212127
SLC6A15	-1.62847	1.72e-06
ADAM11	-1.62769	0.0068533
DNAH17-AS1	-1.62747	6.61e-05
RASL10B	-1.62705	8.86e-07
NFIX	-1.62619	4.01e-07
TRAP1	-1.6253	3.79e-09
CYTOR	-1.62383	7.42e-10
GPX3	-1.62372	3.27e-08
KLF16	-1.62309	0.0359147
SNHG4	-1.62207	1e-07
AC021945.1	-1.62168	0.0388274
MRPS6	-1.62166	1.6e-06
GNG12	-1.6191	1.88e-09
NEIL2	-1.61704	0.00585727
MCOLN2	-1.61507	0.000586131
PTPRE	-1.61442	9.55e-10
TAF4B	-1.61361	1.42e-21
POLR1E	-1.61343	2.41e-18
MEST	-1.61149	2.03e-06
GATA6	-1.60997	0.0124277
TCF7	-1.60997	7.72e-11
RPL7P9	-1.6099	0.00596588
IL4R	-1.60922	4.05e-13
FOS	-1.60919	1.48e-06
FJX1	-1.6088	0.0322324
NHSL2	-1.60855	0.00152227
AC007785.3	-1.60842	0.0272412
TLCD3A	-1.60818	8.29e-08
AARD	-1.60706	1e-07
MSN	-1.6068	5.07e-37
KCNJ2	-1.60621	4.74e-06
PKIB	-1.60387	2.58e-05
KIRREL1	-1.60222	3.38e-34
FAM216A	-1.60101	0.0119657
RCAN1	-1.6007	1.48e-06
S100A1	-1.60067	0.00713181
AL035409.2	-1.59835	0.0199074
ABTB2	-1.59803	7.12e-06
NR1D1	-1.59656	2.16e-05
NDUFAF2	-1.59562	2.93e-10
SOX7	-1.5914	3.61e-12
ZNF853	-1.59109	0.000974691
RPL11P3	-1.58893	0.00381482
NAB1	-1.58866	1.89e-16
LIFR	-1.58805	1.08e-08
SLC35F6	-1.58624	7.4e-20
AL031686.1	-1.58321	0.0206274
PTGIS	-1.58239	2.03e-09
PUS7	-1.5787	5.28e-15
AC093908.1	-1.57855	0.0148124
SLIT2	-1.57834	4.45e-10
FHOD3	-1.57825	8.68e-15
CNTN1	-1.57635	0.000322057
POLR3G	-1.57537	0.00572036
SLC16A1	-1.57487	2.33e-23
EXTL2	-1.57477	0.000291972
DHODH	-1.57437	0.000530252
AC103702.1	-1.57432	7.11e-13
PTEN	-1.57297	0.00354329
DTNA	-1.57227	0.000360022
OSMR	-1.56973	1.73e-05
C1R	-1.56949	3.58e-06
KCNN2	-1.56826	0.0394311
PPIF	-1.56778	0.00247644
SNHG15	-1.5659	0.000411794
ACTRT3	-1.56557	0.0181385
S1PR2	-1.5654	9.78e-09
NEMP2	-1.56514	4.34e-08
AC008760.2	-1.5642	0.00370202
MIR17HG	-1.56254	7.95e-09
MYBL1	-1.55922	1.18e-11
FLG-AS1	-1.55915	0.00343135
JAM3	-1.55629	0.0112315
AC063965.2	-1.55584	0.0036674
C2orf50	-1.55564	1.55e-09
E2F6	-1.55548	3.83e-18
HSPD1	-1.55523	1.85e-05
TGIF2	-1.55417	2.43e-06
GLS	-1.55377	8.31e-10
RASSF3	-1.55294	2.13e-13
LYRM4	-1.55182	0.000229421
LBHD1	-1.5514	4.44e-05
THNSL1	-1.5508	7.03e-06
SLC1A5	-1.54962	7.6e-11
PDIA5	-1.5485	1.73e-05
FOXP1-IT1	-1.54843	0.00665528
LRP8	-1.54598	3.95e-09
ST3GAL1	-1.54422	4.99e-13
CGAS	-1.5421	4.52e-06
AHCYL1	-1.54149	1.25e-15
MFGE8	-1.54058	7.6e-18
SCNN1D	-1.53963	0.0366163
C3	-1.53805	6.15e-13
ICAM1	-1.53754	1.4e-07
SRSF12	-1.53632	0.0147986
IL15	-1.53632	9.26e-08
AHCY	-1.53617	6.23e-07
SAV1	-1.53521	1.11e-08
CARNMT1	-1.53501	8.45e-09
USP2	-1.53476	5.11e-15
AL079301.1	-1.53435	0.030575
PADI2	-1.53424	3.43e-06
ALDH5A1	-1.53368	2.81e-08
HMGA1	-1.53334	1.15e-11
ZNF667	-1.53264	8.68e-09
NR6A1	-1.53259	2.82e-06
TMEM221	-1.5306	0.0119376
NOMO1	-1.53001	0.000226922
MIR100HG	-1.52923	2.04e-05
USP27X	-1.52872	0.00415723
SLC35B4	-1.52858	5.96e-09
EGR1	-1.52718	0.00077398
AC027020.2	-1.52647	0.014441
TOP1MT	-1.5263	3.68e-06
AC026471.4	-1.52428	0.0217824
LINC01535	-1.52392	2.62e-05
UCK2	-1.52317	3.59e-14
FMN1	-1.52275	3.59e-06
HOXB9	-1.5227	7.6e-11
NUP62CL	-1.52183	0.000972544
COBL	-1.52141	3.55e-14
SLC9B2	-1.52025	4.3e-05
HOXB4	-1.51968	9.73e-17
IPO5	-1.51966	4.94e-11
CCDC183-AS1	-1.51885	0.00024539
PPFIA4	-1.518	0.000955278
IMPDH2	-1.51676	1.37e-11
SNHG16	-1.51542	3.62e-15
EEF1B2	-1.51421	0.000934806
LINC01138	-1.51286	0.00445442
TMEM97	-1.51281	2.37e-06
ARSJ	-1.51279	1.88e-05
PFKP	-1.51177	7.38e-09
LIMS1	-1.5097	2.78e-10
AL513165.1	-1.50957	0.0181872
BAHCC1	-1.50932	4.37e-05
PRKX	-1.50748	4.62e-12
FZD4	-1.50746	3.76e-10
PITRM1-AS1	-1.50715	0.0402543
ANXA6	-1.50679	9.7e-07
ST6GAL1	-1.50636	3.68e-06
TKT	-1.50549	2.91e-15
TMEM47	-1.50495	0.000780403
NOS1AP	-1.50465	0.00199082
PNMA2	-1.50439	7.53e-09
GCLM	-1.50384	9.45e-22
AC090686.1	-1.50383	0.0391598
MAP3K20	-1.50363	6.71e-05
ADAT2	-1.50333	0.00277283
TGFA	-1.50303	1.86e-13
DZIP1	-1.50275	5.33e-14
GALNT7	-1.50236	2.73e-06
BCR	-1.50168	6.6e-06
SMKR1	-1.50097	0.000571651
HOXB5	-1.4999	5.7e-07
SRM	-1.49948	3.89e-08
NT5DC3	-1.49942	1.99e-09
TEX2	-1.49928	3.69e-25
GPR143	-1.49918	6.78e-05
AC254633.1	-1.4981	0.0403627
TMCC3	-1.49798	5.7e-07
ATRNL1	-1.49753	0.00974842
SH3KBP1	-1.49704	1.39e-06
MBLAC2	-1.49701	4.73e-05
RPS2	-1.49574	0.00030912
TYSND1	-1.49548	0.031945
CLDN16	-1.4936	0.018099
CDH3	-1.49295	3.74e-21
ATP2C1	-1.4929	7.76e-23
AC105285.1	-1.49233	0.0477146
SH3BP5	-1.49216	1.53e-07
METTL1	-1.492	3.53e-08
MICAL3	-1.49171	8.42e-06
SPECC1	-1.49156	3.71e-43
TTL	-1.49023	5.46e-18
CHAC2	-1.49019	0.019736
OLFM1	-1.48949	5.95e-06
FAM217B	-1.48826	4.55e-06
LPCAT1	-1.48804	0.00492073
ZNF382	-1.48689	0.000124626
PDZK1IP1	-1.48538	0.000145872
FAM86EP	-1.48449	0.000183979
TENM4	-1.48371	4.21e-06
CAP2	-1.48355	1.57e-05
SQLE	-1.48346	1.02e-11
BAG2	-1.48291	0.000285754
DAAM2	-1.48055	3.64e-05
GLA	-1.48031	3.27e-05
RPS6KA3	-1.47962	0.0340149
DIXDC1	-1.47903	5.83e-12
CTSB	-1.47861	1.24e-18
ZNF239	-1.47805	3.35e-06
NPM1	-1.47795	0.0125248
SLC5A3	-1.47795	3.12e-05
SLC35F2	-1.47586	3.84e-08
GFOD1	-1.47579	1.16e-19
SNX30	-1.47553	6.62e-12
ZNF121	-1.47466	0.000903624
AL353150.1	-1.47458	0.0219655
PMEPA1	-1.47451	3.04e-10
TTF2	-1.47397	5.09e-27
AC093627.4	-1.47397	0.000121294
NOP16	-1.47085	0.0012098
ESR1	-1.47042	2.79e-18
EVA1C	-1.46954	0.000449059
FAM86C2P	-1.46788	0.00513732
PLEKHA8P1	-1.46775	0.0116515
MAP4	-1.46755	4.32e-05
AC026401.3	-1.46743	0.00627166
GEMIN5	-1.46595	1.18e-18
LAMA4	-1.46501	5.1e-08
FAT2	-1.46477	0.000516743
RASSF8	-1.4646	0.00608197
SOCS5	-1.46423	2.64e-18
ETS1	-1.46362	2.33e-07
TBC1D4	-1.4625	1.11e-07
PTGER2	-1.45981	1.33e-05
AFF3	-1.45896	0.0183065
ITGB5	-1.45886	0.00051995
ASB13	-1.45779	0.00111747
SLC16A1-AS1	-1.4563	0.000710651
CHST10	-1.45527	4.49e-09
RPS2P5	-1.4544	6.51e-05
GNPNAT1	-1.45438	4.72e-05
KCTD6	-1.45181	0.0075479
ATP11C	-1.45166	1.95e-07
CHN1	-1.45165	0.0174842
LONRF1	-1.45087	0.00216905
POLR1B	-1.45072	3.87e-08
RUVBL1	-1.44941	7.68e-08
ZFP82	-1.44878	2.46e-06
EBPL	-1.44847	1.07e-05
CIITA	-1.44835	1.6e-07
C11orf71	-1.44796	0.00390637
TMEM120B	-1.44733	7.32e-08
RAPGEF5	-1.44732	4.08e-05
SC5D	-1.44674	0.00344446
ZNF790-AS1	-1.44557	0.00324839
DKC1	-1.44455	7.83e-08
ZNF560	-1.44408	0.000209903
BX322639.1	-1.44287	1.42e-05
TACSTD2	-1.44262	3.92e-15
CYP4F26P	-1.44259	0.0211927
ITGB6	-1.44227	8.6e-15
RPL23AP42	-1.442	0.0427247
SINHCAF	-1.44163	0.000338712
SERPINE2	-1.44048	2.72e-09
FBL	-1.4388	0.00140174
ZFAS1	-1.4381	0.000217054
ZHX1	-1.43803	0.00208841
LINC-PINT	-1.43771	0.00677689
AC016831.6	-1.43616	0.00266711
BZW2	-1.4359	1.9e-05
SNRPD1	-1.43454	0.000642633
COL12A1	-1.43444	2.81e-07
NOB1	-1.43414	3.66e-06
UXS1	-1.43371	2.72e-05
CREG1	-1.43327	6.91e-07
PSMG1	-1.43309	1.73e-06
CASK	-1.43269	3.65e-11
NOLC1	-1.43262	0.0112486
CFI	-1.43142	0.0269435
ACTR3B	-1.43108	1.66e-07
AC048341.2	-1.43035	0.00628326
APBB2	-1.43019	0.0147176
RSL1D1	-1.43006	1.51e-15
KLK6	-1.42855	1.81e-16
MTHFD2	-1.42697	2.32e-09
SLC2A9	-1.42641	9.19e-09
SCG5	-1.42633	1.2e-06
LTA4H	-1.42591	3.01e-13
GINS4	-1.42576	3.72e-05
ASTN1	-1.42566	4.37e-06
HOMER1	-1.42378	3.2e-06
ALX3	-1.42357	5.2e-05
PHF21B	-1.42259	1.84e-05
SLC2A12	-1.42252	0.0159923
SMAD3	-1.42242	3.13e-11
OGFRP1	-1.42193	0.00312086
SFXN4	-1.42187	0.0012162
ALKBH2	-1.42103	0.00156813
EFNB3	-1.42024	0.0132799
BICC1	-1.42011	8.17e-06
CEP170	-1.41881	0.0012795
AC114811.2	-1.41874	0.0214429
ITPK1	-1.41834	5.35e-07
DHRS3	-1.41801	0.00179374
CHST3	-1.4144	3.32e-10
USP32P3	-1.41321	0.0464322
NPFFR1	-1.41224	0.000841802
GARNL3	-1.412	0.0398544
RPS12	-1.41165	0.000463894
RPS23	-1.41163	3.47e-05
TWNK	-1.41157	0.00809372
NLN	-1.40945	1.41e-06
ITGA6	-1.40799	2.66e-08
HOXA10	-1.40726	0.0443342
RCL1	-1.40682	0.000342634
TLR6	-1.40627	0.0296939
CTNNAL1	-1.40611	0.000267843
NOP56	-1.40582	2.13e-09
CHDH	-1.40556	0.000382623
ZNF324B	-1.40554	0.00638431
PCDHAC2	-1.4053	0.00216905
LINC00662	-1.40383	0.00261566
SPRED1	-1.40362	6.11e-10
DCTPP1	-1.40357	0.000286686
NFIA	-1.40355	4.33e-05
UNG	-1.40327	1.95e-09
MRTO4	-1.40317	0.000398655
AC125807.2	-1.40292	0.00264003
CDCA7	-1.40289	6.52e-05
CHRNA5	-1.40197	2.45e-05
PLXDC2	-1.40115	0.0177642
C1QBP	-1.40044	1.88e-10
EXOSC5	-1.40019	0.0299787
SCNN1G	-1.40014	4.87e-05
WFDC2	-1.40008	3.81e-07
SLC43A3	-1.39844	0.000396343
BTBD11	-1.39828	0.0218677
FLVCR1	-1.39803	1.73e-05
AC011447.7	-1.39801	0.0338241
KPNA5	-1.39788	0.000934675
PPARGC1B	-1.39781	0.000691394
HDDC2	-1.39719	0.0347189
MT1A	-1.39673	0.011803
ZBTB25	-1.39596	1.08e-05
JMY	-1.39529	8.42e-10
TSEN2	-1.39495	0.000892856
HOXA-AS2	-1.39421	0.00132608
KBTBD6	-1.39415	0.000411794
GMPS	-1.39364	0.0169632
C19orf48	-1.39344	0.001814
RPL7A	-1.39314	0.0490147
LINC01572	-1.39213	0.0221476
RAB31	-1.39185	0.000589546
ZNF280C	-1.39106	0.0141997
BCAT1	-1.39076	0.00247644
LDLR	-1.39063	3.85e-06
IGF1R	-1.38922	0.00322174
TIFA	-1.38891	0.00410118
TRIM58	-1.38846	0.0217185
ZFP36L2	-1.38823	0.00142752
NBPF11	-1.38778	6.81e-07
PRELID3A	-1.38749	0.0215787
LINC00665	-1.38679	2.17e-11
TFAP4	-1.38633	1.2e-08
WLS	-1.38632	6.23e-07
TRPC1	-1.38541	0.0001969
TIAM2	-1.38504	1.99e-10
SLC6A8	-1.38422	8.45e-06
ZCCHC14	-1.38341	0.000124577
HKDC1	-1.38313	0.0121151
TCF7L2	-1.3828	0.0470454
PPP1R3D	-1.38157	0.000204036
ME1	-1.38151	0.000731543
XPO5	-1.3814	1.22e-10
IL1RAP	-1.38068	0.000413912
TENM3	-1.38049	5.96e-09
LYSMD2	-1.38037	0.0375904
PUM3	-1.37982	0.00492004
CDKL1	-1.37976	0.000344627
AC008038.1	-1.3796	0.029872
COA7	-1.37946	8.08e-10
SNRPF	-1.37883	0.00178441
KLK8	-1.37837	0.032655
AP3S1	-1.37752	0.0126587
TXLNG	-1.37732	1.49e-12
GART	-1.37712	2.8e-06
NUP210	-1.37707	5.41e-07
MTHFD1L	-1.37706	0.000109201
HSPE1	-1.37697	0.00869127
GPR135	-1.37671	0.00507596
EEF2K	-1.3766	8.88e-10
IGF2BP2	-1.37649	1.51e-05
RIN1	-1.37614	0.0310924
POLR1G	-1.3751	2.28e-05
HPRT1	-1.37507	5.69e-05
TBX3	-1.37485	0.000116869
TENM3-AS1	-1.37346	0.0248167
DCAF13	-1.37301	1.68e-08
SYNGAP1	-1.37257	0.00142836
IMP4	-1.37217	1.09e-06
TEX15	-1.37216	0.045649
TSR1	-1.37187	3.31e-08
L3HYPDH	-1.37143	0.0395289
ADGRA3	-1.37069	4.44e-08
PPP1CC	-1.37013	0.000780403
FAM117B	-1.36971	1.21e-05
CMSS1	-1.36884	3.66e-10
MARS2	-1.36798	0.000173947
RILPL2	-1.36604	0.032214
CCDC88C	-1.36509	3.6e-07
BIN1	-1.36418	0.0205585
RPL12	-1.36417	0.00508546
CHD7	-1.36381	1.81e-08
SNHG5	-1.36346	6.23e-05
PRDX1	-1.36332	0.000584158
WASF1	-1.36331	3.46e-05
GDF11	-1.3631	4.96e-05
KIF2A	-1.36298	0.0231837
CAD	-1.36253	0.0218504
BYSL	-1.36191	0.00125949
NKILA	-1.36165	0.0472057
RRP12	-1.36121	0.000580412
RPL23A	-1.36039	4.45e-05
WDR3	-1.36039	6.12e-08
PBX3	-1.36026	0.000639823
ADD2	-1.3601	6.63e-09
RPL36A	-1.36006	0.0298675
AC135983.2	-1.35917	0.00326898
CCDC138	-1.35902	0.00391797
AC016582.2	-1.35892	0.0416623
ZNF98	-1.35657	0.00475687
TFRC	-1.35649	6.26e-12
MRPS2	-1.35629	0.000476779
RPL5	-1.35629	1.19e-07
EPHA4	-1.35624	1.54e-05
TOMM5	-1.35564	0.0103364
SNX5	-1.35549	2.65e-10
UTP4	-1.35539	4.65e-05
ZNF486	-1.3545	0.00361571
PDSS1	-1.35447	0.0111736
TRAF3	-1.35402	0.000160515
COLGALT1	-1.35345	0.00456908
HRH1	-1.35316	0.00356641
RIMS2	-1.35261	1.34e-05
PARVB	-1.35227	0.00954448
WDR91	-1.35185	5.24e-06
NR1H3	-1.35172	0.000238218
MECOM	-1.35079	6.92e-05
RACK1	-1.35064	0.00315606
ISL1	-1.35047	2.04e-05
SUV39H2	-1.34992	2.4e-05
COTL1	-1.34969	6.23e-07
PER2	-1.34956	0.000216408
C3orf18	-1.34854	0.0265165
SLC35G2	-1.34845	0.00096259
ETV5	-1.3481	0.000497535
GPI	-1.34766	0.00010224
RAVER2	-1.34729	4.48e-06
NAP1L1	-1.34684	2.1e-07
ATP2B1	-1.34536	9.01e-09
DDX31	-1.34491	1.67e-05
JCAD	-1.34469	1.44e-07
WDR35	-1.34427	2.35e-05
SORD	-1.34357	0.000107861
FAM136A	-1.34315	0.000248076
GEMIN4	-1.34314	0.0187475
PABPC1	-1.34226	0.000782017
TNFAIP3	-1.34194	0.00251666
WASF3	-1.34192	0.0206107
TRNP1	-1.34058	0.00478406
TFB2M	-1.34014	0.00156813
RPL4	-1.33995	0.000450481
UGT8	-1.33978	0.00265181
TTLL12	-1.33953	0.00460773
PTPN2	-1.33944	0.0154132
ZNF90	-1.33929	0.000432833
DNAH14	-1.33914	0.00379504
DIS3L	-1.33874	3.7e-07
GAB2	-1.33867	4.44e-07
C12orf66	-1.33828	0.04823
POLR1A	-1.33826	1.14e-15
TRIM25	-1.33823	1.76e-13
DSC3	-1.33808	0.0196067
ZNF587B	-1.33805	0.00150694
SCD5	-1.33743	2.68e-07
TSPAN33	-1.33743	0.00422963
USP31	-1.33674	0.00553816
SETD1A	-1.3363	0.0152687
CMTM7	-1.33617	5.65e-09
NARS2	-1.33562	3.18e-05
TEAD4	-1.33477	8.45e-05
NCL	-1.33406	0.020709
CEP68	-1.33362	0.000163042
DSCC1	-1.3334	8.96e-05
MEIS1	-1.33301	0.0145621
ZNF626	-1.33286	0.00349466
HOXA3	-1.3328	0.0127828
BOLA3-AS1	-1.33227	0.00029461
MYH10	-1.33217	7.11e-08
SIRPA	-1.33187	7.24e-08
KLK7	-1.33112	1.83e-06
NIP7	-1.33081	0.013429
ZNF544	-1.32956	9.66e-11
ZNF749	-1.32949	2.63e-06
FBXO41	-1.32928	0.00681995
CCNB1IP1	-1.32922	0.000890055
FMOD	-1.32884	0.0285104
AC015813.1	-1.3287	0.00739176
ACP6	-1.32856	0.000358558
FAM86C1P	-1.32824	0.0106623
UBE2FP1	-1.32823	0.0468566
PRSS23	-1.32739	0.00518222
MDN1	-1.32672	9.99e-07
HK2	-1.32665	0.0167382
BASP1	-1.32595	0.0121092
RNF150	-1.32529	0.00126883
LYRM7	-1.32444	0.0287927
TRIP13	-1.32436	1.31e-08
NHS	-1.32409	1.63e-05
ADCY3	-1.32402	2.25e-05
OGDHL	-1.32399	0.0404549
DDX21	-1.32395	0.0114365
NXT1	-1.32324	0.0211895
NAA15	-1.32315	6.72e-07
DZIP3	-1.32305	0.00565706
GTF2H2C	-1.32283	0.0217571
ZNF529	-1.32277	8.05e-06
MYBBP1A	-1.32243	0.0499064
IKBIP	-1.32236	0.0494607
TTC27	-1.32197	9.26e-06
C1orf226	-1.32168	0.0151728
DHCR7	-1.32146	1.21e-08
PNPT1	-1.32134	0.000556366
DEGS1	-1.32092	0.0250609
MAT2A	-1.32064	8.02e-07
MRPS25	-1.32026	6.74e-08
CHSY1	-1.31977	4.58e-08
ZNF470	-1.31882	0.00778749
SCML2	-1.3188	0.0171957
MAP3K21	-1.31866	1.27e-08
EFR3A	-1.31848	1.35e-06
SEMA5A	-1.31825	0.00404358
BTG3	-1.31759	0.0205015
RRS1	-1.31732	0.0478377
MAP3K4	-1.31716	2.33e-11
CCDC88A	-1.31692	0.0116154
SEPTIN11	-1.31568	2.73e-05
DNM1L	-1.31489	0.011492
TSHZ1	-1.31483	0.00326497
TFAM	-1.31468	9.68e-05
AMPD2	-1.31465	0.0143064
KLK10	-1.31425	0.00414863
RPL23	-1.31417	0.00167199
MDGA1	-1.31404	0.0329763
LRPPRC	-1.3132	4.28e-12
MRPL45	-1.31304	0.00206008
DCTD	-1.31263	4.82e-06
INTS7	-1.31197	6.57e-05
TMEM147-AS1	-1.31152	0.0041609
NTAQ1	-1.31146	5.95e-05
ARHGAP11A	-1.31132	0.000419066
MTHFD1	-1.311	1.72e-05
PRSS21	-1.31053	0.0107656
TSPAN9	-1.3105	0.000225747
DNAJC18	-1.30974	0.0103291
SGPP2	-1.30958	3.52e-05
NAPEPLD	-1.30954	0.00214337
PPA2	-1.30878	5.36e-05
ACAT1	-1.30861	0.00936047
HEATR1	-1.30829	3.88e-05
ATP5MC1	-1.30797	0.0148002
METAP1	-1.30795	6.6e-06
SLC7A1	-1.30791	0.0151728
RPL8	-1.3072	0.0487659
FAM86B3P	-1.30705	0.00676117
FAM210A	-1.30588	0.000495315
CLU	-1.30573	0.00156813
HSP90AB1	-1.30558	7.63e-06
AC114271.1	-1.30549	0.0452531
CCDC86	-1.30546	0.000187499
NOC3L	-1.30401	0.013564
GID4	-1.304	0.00125204
ZNF550	-1.30365	0.00103571
KLHL23	-1.30316	0.00623816
NDE1	-1.30296	6.83e-08
PDE7A	-1.30295	2.98e-06
UTP20	-1.30255	2.64e-09
GPATCH4	-1.30229	0.0106107
CSKMT	-1.30215	0.0174693
MT1L	-1.30185	0.0219984
DNAAF2	-1.30169	0.0138783
ANAPC1	-1.30137	0.000172194
SIX4	-1.30132	0.00599023
WDR43	-1.3013	0.000198079
CTC-338M12.4	-1.30108	0.0250106
RPL6	-1.30093	0.0369151
HMBS	-1.30037	0.0114955
ZNF202	-1.29969	0.000134199
SIK1B	-1.29969	0.0324465
C12orf45	-1.29947	6.81e-09
ZNF74	-1.2994	0.0408339
POLR1C	-1.29851	0.00633608
USP10	-1.29808	4.71e-05
SPTBN1	-1.29769	9.99e-05
PBX1	-1.29711	0.0314424
PTCD2	-1.29692	0.000484868
AMD1	-1.29671	1.68e-06
MIR205HG	-1.29657	0.00536493
NOP58	-1.2965	0.000204036
SMG1P3	-1.29621	0.0336944
PDZK1	-1.29617	5.92e-05
CACHD1	-1.2961	0.000624402
ARMC10	-1.29607	1.11e-05
SRPRB	-1.29601	0.00045858
PYGL	-1.29583	0.000208404
ERI1	-1.29529	0.000248721
ACLY	-1.29508	0.00160707
ZNF229	-1.29451	0.000143693
ENAH	-1.29435	0.000454893
TRIB1	-1.29416	8.42e-07
PABPC1L	-1.29408	0.0140555
RPL10A	-1.29407	0.0195527
EEF1A1P5	-1.29392	0.020837
ZRANB3	-1.29367	0.0141671
UTP25	-1.29347	0.000179595
PFKM	-1.29339	0.00420683
SACS	-1.29329	0.00335678
SNRPD3	-1.2932	0.0326687
PSAT1	-1.29301	0.0063921
PLTP	-1.29281	0.0127835
AFAP1-AS1	-1.2925	0.0355544
LDHA	-1.29234	0.00580386
IFITM3	-1.2922	0.0431703
PTPN4	-1.29215	0.0250931
TEX10	-1.29196	5.69e-05
ANP32A	-1.29171	0.0264736
APLP2	-1.29123	7.36e-07
HSPH1	-1.2905	7.7e-07
EXOSC2	-1.29049	0.00299623
XPOT	-1.29041	0.0171725
ZBTB1	-1.29031	7.88e-08
TCFL5	-1.29006	0.00807566
B4GALT2	-1.28962	0.021419
CHCHD7	-1.28949	0.0244226
DHX34	-1.28942	0.00171314
REXO2	-1.28892	5.65e-07
ZBTB2	-1.28886	0.0343277
PTRH2	-1.2888	0.000698084
SHMT2	-1.28834	0.000521558
AIMP2	-1.28826	0.0296939
NUFIP1	-1.28825	0.0062962
GAS5	-1.28815	8.83e-07
URI1	-1.28807	2.33e-05
PPTC7	-1.2875	0.0459661
ABHD14B	-1.28712	0.00787115
ZNF551	-1.28708	3.21e-05
NUDCD2	-1.2864	0.00140125
BRINP1	-1.28635	0.00330589
PAK1IP1	-1.28607	0.00531681
APEX1	-1.2859	2.86e-07
NR1D2	-1.28588	0.0081278
RPS8	-1.28573	0.0218504
SPARC	-1.28563	0.00212186
PIGW	-1.28562	0.0419885
THAP4	-1.2853	0.00086327
IMPA2	-1.28489	0.000192381
HOMER2	-1.28478	3.07e-12
NCS1	-1.28405	0.000198079
PANK1	-1.28402	0.00668249
PRMT3	-1.28399	0.00043721
TRABD2A	-1.28381	2.97e-06
LBH	-1.28378	2.38e-07
GOLM1	-1.28355	0.000294299
GABPB2	-1.28289	0.00489837
RPS6	-1.28268	0.00305638
NUP93	-1.28266	0.000256967
NT5C3A	-1.2826	0.0215968
MAP2K3	-1.28236	0.00170629
C1GALT1	-1.28227	0.0369155
RPL36	-1.28196	0.0109623
ZNF667-AS1	-1.28176	0.00250919
MRPL4	-1.28171	0.0249727
HS2ST1	-1.28165	0.000877768
MTX1	-1.28138	0.00895938
PDZD8	-1.28109	0.0147663
SEH1L	-1.28088	2.44e-09
SDHAF3	-1.28035	0.0475147
EEF1AKMT4	-1.28031	0.0450336
MAK16	-1.2802	0.00398288
L2HGDH	-1.28011	0.000256011
PRKCA	-1.27984	0.00416
PHF5A	-1.27967	4.17e-05
ROCK2	-1.27945	0.000833464
SNHG32	-1.27839	0.0476419
KIAA1958	-1.27833	0.0120114
NMT2	-1.27808	1.06e-05
MAPKBP1	-1.27784	3.54e-05
ACAT2	-1.27774	0.0307889
NOL8	-1.27764	1.39e-05
PTDSS1	-1.27753	0.0339942
TUT4	-1.27726	0.00034195
SPATS2	-1.27685	6.14e-08
TWIST2	-1.27648	0.0278576
QKI	-1.27644	0.0106966
PRMT1	-1.2763	0.00389246
PRKDC	-1.27616	0.00375855
QTRT2	-1.27609	1.06e-07
DDX10	-1.27591	8.75e-06
CLN6	-1.27566	0.00318786
MCM3AP-AS1	-1.27516	0.0497999
PABPC4	-1.27501	0.00231965
RPL18A	-1.27491	0.0391703
ZNF420	-1.27491	0.0272412
FAM210B	-1.27479	3.42e-06
DESI1	-1.27373	0.000324688
TSPY26P	-1.27367	0.0434887
CDK7	-1.27318	0.00234331
SIRT5	-1.27318	0.000349784
SNHG20	-1.27306	0.00307891
PSMG4	-1.27241	0.00809372
STIM1	-1.27201	2.18e-05
ODC1	-1.272	0.0316207
AMER1	-1.27193	0.00073026
ME2	-1.27176	0.00836675
P4HA1	-1.27134	0.0106189
AVEN	-1.27125	0.0267767
OSBPL10	-1.27095	3.11e-09
MRPS23	-1.27084	0.021263
AKAP12	-1.27065	0.000912358
UGCG	-1.27059	0.000264835
TNS3	-1.27052	6.12e-09
CHCHD4	-1.27043	0.0318935
SMO	-1.27018	0.0279529
ZNF283	-1.27015	0.00021985
DFFA	-1.27002	7.47e-07
ATP1B3	-1.26922	2.19e-05
PRKAA2	-1.26872	0.0322324
USP3	-1.2687	0.000824833
FGFRL1	-1.26868	0.00480576
LARP1	-1.26805	6.61e-05
HIVEP3	-1.26797	0.00206245
F2R	-1.26737	0.0494373
ZNF789	-1.26723	0.00222283
SCFD2	-1.2672	0.0059001
IL13RA1	-1.26682	0.00875524
KAT2A	-1.26675	0.00789845
EYA2	-1.26662	0.0490451
MSH2	-1.26644	0.00111723
TMEM267	-1.26635	0.00335375
RAN	-1.26596	0.00508213
ZNF337	-1.26551	0.000542702
C19orf44	-1.26545	0.00984864
DHX33	-1.26486	0.000207414
YEATS2	-1.26483	1.09e-11
CIBAR1	-1.2644	0.000780403
C1QTNF1	-1.26431	0.0194309
ABCF2	-1.26402	0.00052433
ZNF527	-1.26401	0.0126611
SCO1	-1.2637	7.92e-05
TNPO1	-1.26345	0.0145794
PRPF4	-1.26333	0.00285721
DYNC2H1	-1.26309	0.0226904
RPL7	-1.26308	0.00231965
SKA2	-1.26275	0.0116611
C9orf64	-1.2627	0.00850688
PKP4	-1.26167	7.33e-09
RAP2C	-1.26133	0.00133007
THG1L	-1.26129	0.00415067
KDM1A	-1.26104	2.85e-05
ACTN1	-1.26055	1.34e-05
AIFM2	-1.26021	0.0145194
PGK1	-1.2601	0.000171942
TESMIN	-1.2599	0.00611757
NAT10	-1.25984	1.3e-13
RANBP1	-1.25967	8.62e-05
PUS1	-1.2591	0.00662674
ORC1	-1.25904	0.00089483
BRI3BP	-1.25854	0.000137739
CPNE8	-1.25842	0.0242045
COG2	-1.25774	3.21e-06
YEATS4	-1.25732	0.013984
SLC39A14	-1.25706	9.13e-09
SNU13	-1.25672	0.00814519
PDCD11	-1.25658	0.00228202
ZC3HAV1L	-1.25626	0.000847315
CISD1	-1.25621	0.0112315
AC245041.2	-1.2559	0.0154941
MSTO1	-1.25581	0.0269065
SV2A	-1.25565	0.0275271
ANKRD13B	-1.25559	0.0454977
FDFT1	-1.25553	1.35e-05
BX890604.1	-1.25552	2.34e-05
CLUH	-1.25496	0.044446
ENO1	-1.25444	0.00658915
TRUB2	-1.25414	0.0174693
ETV4	-1.25409	0.0216896
ZADH2	-1.25317	2.58e-06
KAZN	-1.25254	2.13e-08
EEF1A1	-1.25198	0.0181146
TRMT6	-1.25185	0.0306259
ZNF443	-1.25098	0.0371331
DCAF4	-1.25044	0.000553883
DENND1A	-1.24963	0.000250941
B3GALNT2	-1.24948	2.85e-06
ZNF208	-1.24943	0.0443342
CLNS1A	-1.24915	0.000203705
ERCC8	-1.24887	0.0121185
SNRPA	-1.24885	0.0213033
EHD4	-1.24848	0.00281326
TMEM38A	-1.24821	0.0188648
MGAT5	-1.24801	5.52e-07
NOP14	-1.2478	0.0165602
TNFAIP2	-1.24752	0.0186233
FBXO32	-1.24729	0.000328546
SNHG1	-1.24698	0.0370361
TIMM9	-1.24696	0.0450544
SMS	-1.24661	0.00177602
IRS2	-1.2464	0.00685663
ZNF124	-1.24638	0.0308206
RBFA	-1.2461	0.000197826
TAF1D	-1.24579	1.16e-06
ZNF813	-1.24533	0.0450336
GTF2H3	-1.24532	0.00230905
PM20D2	-1.24524	0.000389151
ZPR1	-1.24522	2.79e-05
ZFP41	-1.24512	0.0325348
RPL9	-1.24464	0.0432689
RABGGTB	-1.24432	1.72e-06
DCUN1D3	-1.24311	0.038141
URB2	-1.24248	0.0026825
BEND3	-1.24227	0.0280403
PTCD3	-1.24142	0.000345862
AC009404.1	-1.24133	0.0202304
AHCTF1	-1.24091	0.00194952
WARS2	-1.24079	0.0430066
SLC30A1	-1.2402	0.000789454
POFUT1	-1.24002	0.000297032
WDR46	-1.2397	0.0214775
POP1	-1.23918	8.05e-06
PAX8	-1.23909	0.00401785
TATDN1	-1.23902	0.0329786
SORL1	-1.23891	0.000298002
CCT3	-1.23869	0.0069725
SEC14L2	-1.23864	0.035085
GPD1L	-1.23822	0.00190521
EFTUD2	-1.23783	0.000100811
TNFRSF10B	-1.23779	0.000113075
SIGMAR1	-1.23777	0.00576223
TPM3P9	-1.23766	0.0189319
GTF2H5	-1.2375	0.0249995
SLCO3A1	-1.23741	0.000168017
TCOF1	-1.23739	2.21e-05
TCTN3	-1.23697	0.021904
RUNDC3A	-1.23695	0.0377206
LYN	-1.23666	0.00617494
PABPC1P4	-1.23607	0.0118769
AGBL5	-1.23583	0.00687953
PINX1	-1.23541	0.0420589
MRRF	-1.23503	0.0183839
PRKCQ-AS1	-1.23437	0.0329763
MSH6	-1.23434	1.26e-05
NEU3	-1.23403	0.000203312
RBM38	-1.23388	0.0133469
ZNF492	-1.23372	0.0132271
FOXK1	-1.23345	0.00883039
HSDL2	-1.23344	0.00827074
DNAJC2	-1.23294	0.00208801
FGD1	-1.23284	0.000671253
ZNF525	-1.23273	0.0199556
CARHSP1	-1.23253	0.00584059
MSMO1	-1.23242	0.0314068
GNL3	-1.23166	0.000427052
EIF4B	-1.23111	0.00034241
CHD1	-1.23069	0.00284921
EIF3D	-1.23035	0.0023884
PPRC1	-1.23033	0.00585727
NFXL1	-1.23018	0.0183865
CCT5	-1.23014	0.00194574
PNO1	-1.22985	0.0195527
SAMM50	-1.22956	0.000217664
MPI	-1.22944	7.86e-05
CSTF3	-1.22922	0.032866
TRNT1	-1.22884	0.000784965
INTS13	-1.2288	0.030908
DGKE	-1.2288	0.00721556
ZNRF3	-1.2287	0.0183881
RAB29	-1.22845	0.0122146
AGPS	-1.22804	0.00399382
WDFY2	-1.22734	0.0305926
BTF3	-1.22717	0.00143193
LAP3	-1.2266	0.00077597
XRCC2	-1.22646	0.0489617
PGAM5	-1.22645	0.00392814
PWP1	-1.22634	0.000647347
G3BP1	-1.22629	1.75e-06
DAPK1	-1.22609	3.33e-07
ALDH3A2	-1.22572	0.00277283
MYEOV	-1.2251	0.0482648
LTB4R	-1.22468	0.00677347
ZNF354C	-1.2245	0.00112159
LRP12	-1.22436	0.00068832
HEATR3	-1.22436	0.0429604
BHLHE41	-1.22434	0.00698036
EMG1	-1.22369	0.0292874
HOXB7	-1.22367	0.038317
WDR12	-1.22349	0.00610183
ERLIN1	-1.2234	0.0257422
SNHG29	-1.22299	0.0392965
PHLDB1	-1.22289	0.00557805
CLIP4	-1.22259	0.0043792
IPO7	-1.22233	0.0419459
EIF3M	-1.22218	0.0188524
TMX1	-1.22192	0.0064245
SLC25A24	-1.22177	0.00271189
EIF4E	-1.22143	0.0277484
PHACTR4	-1.2214	0.000184648
SSX2IP	-1.2214	0.0379788
NSD2	-1.22135	0.000391676
PRMT5	-1.22082	3.85e-05
GNL3L	-1.22081	6.06e-07
SLC25A36	-1.22048	0.021011
SNX9	-1.21917	5.02e-05
SLC5A6	-1.21913	0.0148334
C1orf174	-1.21911	0.00325498
TP53	-1.21897	0.000276893
TSPAN15	-1.21877	4.93e-05
ZNF562	-1.21865	0.00638431
ZNF274	-1.21809	0.0126704
RMND1	-1.2178	0.00420813
UBIAD1	-1.21748	0.0168349
URB1	-1.21742	0.011492
ZNF320	-1.21738	0.0318076
PTPRG	-1.21719	0.00745869
TCTN1	-1.21718	0.000506059
ATP6V0A2	-1.21668	2.74e-05
PITPNA	-1.21643	2e-06
ZNF227	-1.21636	0.0242184
APP	-1.21621	0.0067953
NUBPL	-1.2158	0.0133629
CCT8	-1.21574	0.0358191
AC010615.2	-1.21568	0.0121824
CCT2	-1.21555	0.000450481
NASP	-1.21552	0.000168699
PCBP1-AS1	-1.21476	0.0368494
NAF1	-1.2147	0.0253029
SLC22A5	-1.21448	0.000376426
RBBP7	-1.21443	3.85e-05
CTPS1	-1.21434	0.00315866
SDHAP3	-1.2143	0.000626446
MMACHC	-1.21352	0.026522
MRPL3	-1.21349	0.000931782
ZNF727	-1.2134	0.00416
GDI2	-1.21316	0.0218677
USP36	-1.21291	0.00804693
DENND2B	-1.21279	0.00399382
HADH	-1.21227	0.0142159
ZNF761	-1.21186	0.0223125
WDR75	-1.21177	0.0284908
SLC39A8	-1.21111	0.0398123
TFAP2A	-1.21108	0.0021783
DOCK4	-1.21081	0.0188909
CCDC113	-1.21078	0.0207036
HIP1	-1.21063	0.000360045
UBA52	-1.21049	0.035085
LINC01128	-1.2102	0.00708878
TRIM37	-1.21018	0.00739576
PLOD1	-1.21007	0.00483016
ETF1	-1.21006	0.000216768
CBFB	-1.21001	0.00399612
PIK3R1	-1.20926	0.00415067
ESYT1	-1.20894	0.0277626
PISD	-1.20879	0.00421482
TCP1	-1.20832	0.00703426
DENND5A	-1.2083	0.00115308
NOM1	-1.20816	0.0202304
LBR	-1.20807	0.00589656
MYO1E	-1.20785	0.0225066
RPL34	-1.20778	0.0224503
MGA	-1.20765	2.98e-05
POLD2	-1.20703	0.0232854
C1orf198	-1.20665	0.000478734
TMEM64	-1.20662	0.0205015
EEF2	-1.20604	0.0120964
ERC1	-1.20496	0.00324735
ZNF587	-1.2047	0.0174427
VRK1	-1.20418	0.0175465
DPH5	-1.20375	0.0240907
ME3	-1.20354	0.00858727
SOCS3	-1.20343	0.0053307
TRERF1	-1.20301	0.00341082
GSPT1	-1.20274	5.97e-06
SSRP1	-1.20272	0.0489283
ABCC1	-1.2025	0.043328
HOXB2	-1.20232	0.010392
TBC1D16	-1.20226	0.00271473
HSPA4	-1.20211	0.00193203
ZNF891	-1.20207	0.000934806
RIPK2	-1.20136	0.0294287
KARS1	-1.20082	0.00415067
EIF3I	-1.20062	0.0233735
TOMM70	-1.20054	0.0073697
DAP3	-1.2	5.55e-06
SOWAHC	-1.19959	0.00109457
YARS2	-1.19948	0.0288458
ZNF600	-1.1993	0.00226529
ELP3	-1.19911	0.00372279
ZBED4	-1.19897	0.000452569
NHEJ1	-1.19825	0.026924
ULK4	-1.19781	0.000671948
ZBTB14	-1.19766	0.0324899
ANKRD27	-1.19705	0.00026689
ACADM	-1.19658	0.00865082
ST13	-1.19608	0.0130218
TGFBRAP1	-1.19583	0.000616938
ALG3	-1.19582	3.02e-05
AC006504.5	-1.1957	0.00378319
E2F3	-1.19554	0.0202304
ZNF718	-1.19546	0.00693222
MYO19	-1.19506	0.00171382
CTNNB1	-1.19493	0.000317117
ALDH18A1	-1.1949	0.000969984
PCYOX1	-1.19457	0.0200013
AKAP1	-1.19428	0.014327
ACVR1B	-1.19404	0.00587067
PDCD2	-1.19381	0.00842276
ARHGAP12	-1.19358	0.00648193
FBXO30	-1.19332	0.0212924
FH	-1.19217	0.00563246
EHMT2	-1.19217	0.0135048
PDIA6	-1.19199	0.000373089
ZNF131	-1.19191	0.00025219
ZNF26	-1.19169	0.0300154
ANKRD10	-1.19104	0.00031282
MAP7	-1.19089	0.000113595
ELF4	-1.18997	0.00760911
DMKN	-1.18995	0.000152832
DBNDD1	-1.189	0.0306201
CBX3	-1.18889	0.00504527
FUCA2	-1.18881	0.00456243
NUDT5	-1.18877	0.000405157
DIPK2A	-1.1885	0.00857557
GPHN	-1.18829	0.0384319
NUP205	-1.18817	0.0424414
USP11	-1.1871	2.32e-05
FCHSD2	-1.18701	0.0349016
INTS10	-1.18699	0.00634788
TBC1D8	-1.18696	0.0192232
ZNHIT6	-1.18685	0.0323362
CRTAP	-1.18677	0.0012795
SEPTIN10	-1.18657	0.00260528
ZNF558	-1.18638	0.00118951
DNMT1	-1.18614	0.00380982
TOMM20	-1.18566	0.000979464
PTPN13	-1.18564	0.00677689
ZDHHC9	-1.18528	0.0433278
L3MBTL4	-1.18517	0.0209114
NKRF	-1.18481	0.0137486
MID1IP1	-1.18475	0.0112445
BUB3	-1.18417	0.00636669
AP2B1	-1.18393	0.00643643
ATIC	-1.18369	0.0302218
MAPKAPK3	-1.18285	0.00964703
CCT6A	-1.18272	0.00373304
MCC	-1.18266	0.000642514
PNP	-1.18252	0.0308855
GNPDA1	-1.18237	0.0192977
NEK9	-1.18211	0.00188491
SKP2	-1.18167	0.00379782
FKBP10	-1.18112	0.0467154
AKT1S1	-1.181	0.0180939
HPS4	-1.18043	0.00179566
SNRNP40	-1.18016	0.0361419
TSKU	-1.18012	0.0142456
DLX1	-1.18001	0.0300154
PHF12	-1.17963	0.00497694
PGD	-1.17963	0.0368494
HARS1	-1.17913	0.00789535
MYLK	-1.1791	8.48e-05
IFT52	-1.17853	0.00714883
PRPF19	-1.17842	0.0187586
UTP14A	-1.17832	0.0127714
NEK6	-1.17739	0.0121596
NUDT4	-1.17738	0.00378319
STAC	-1.17736	0.00172305
NRP2	-1.17721	0.000395013
PPFIBP1	-1.17693	0.00572032
THYN1	-1.1767	0.023708
CFAP36	-1.17665	0.0138146
COX15	-1.17658	0.00410635
SCNN1A	-1.1765	5.18e-05
SMARCC1	-1.17627	5.82e-05
ZNF780B	-1.17624	0.044738
ZFP90	-1.17578	0.0114067
TNFRSF10A	-1.17568	0.0150803
MLLT1	-1.1755	0.0316957
THAP12	-1.17505	0.0419535
UMPS	-1.1747	0.00475737
POLR3D	-1.17467	0.044738
CHASERR	-1.17356	0.0380813
DHX15	-1.17351	2.47e-06
ADGRG1	-1.17328	0.00381482
PEBP1	-1.17305	0.0231837
CARS2	-1.173	0.000882619
ILF3	-1.17247	2.52e-07
RNF145	-1.17233	0.00668249
TFDP1	-1.17221	0.0216896
ZCCHC2	-1.17213	0.0274733
ZNF431	-1.17115	0.0368494
PIP4K2B	-1.17085	0.00734895
ZC3HAV1	-1.17031	0.044738
CELF1	-1.16944	9.22e-10
LIG3	-1.16934	0.00451598
MIEF1	-1.16883	0.0109232
ZDHHC23	-1.16869	0.00576223
JOSD1	-1.16833	0.0107247
WRN	-1.16809	0.00668249
CLPB	-1.16717	0.00445442
TIMP3	-1.16666	0.0127358
FASTKD1	-1.16616	0.0241107
MTPAP	-1.16614	0.0114234
RPL22	-1.16605	0.0364032
SRSF7	-1.16595	0.00105972
MLST8	-1.16593	0.0411717
PEX26	-1.16545	0.0329763
MTFR1	-1.16477	0.0257567
PPIH	-1.16426	0.0159513
ELAC2	-1.16422	0.00751505
PARP1	-1.16271	0.00829951
NAA35	-1.16242	0.023638
UBXN2A	-1.16138	0.0435469
ZNF785	-1.16053	0.0496374
MACROH2A2	-1.16034	0.0126745
FRMD5	-1.16023	0.0048747
LAPTM4B	-1.15981	0.0277626
TTC3	-1.15967	0.0448606
OGT	-1.15945	0.035085
MTRR	-1.1593	0.00286221
RFC4	-1.15884	0.0139425
MMAB	-1.15848	0.0375707
QARS1	-1.15845	0.00527121
PITRM1	-1.15832	0.0224722
PA2G4	-1.15811	0.00823237
UQCC1	-1.15793	0.0370361
RBM47	-1.15772	0.0163499
CTBP1-DT	-1.15771	0.0202304
EPS15L1	-1.15763	0.00262982
RNF216	-1.15751	0.00576223
TGS1	-1.15744	0.0238384
ALDH7A1	-1.15687	0.00385666
ZNF267	-1.15674	0.0438813
RFX5	-1.15662	0.00799162
ZNF736	-1.1557	0.0211083
FOXO3	-1.15564	0.0190811
ADPGK	-1.15547	0.00851137
DCAF6	-1.15514	0.00958223
METTL3	-1.15439	0.030862
ANKIB1	-1.15436	0.0145969
LRP6	-1.15434	0.00615172
MAN2A1	-1.15417	0.00197014
LRIG3	-1.15414	0.0145027
XRCC6	-1.15384	0.0228788
INAFM2	-1.15337	0.0249169
DDX55	-1.15295	0.00119366
JPT2	-1.15235	0.0270386
NUP107	-1.15176	0.00275616
NTPCR	-1.1516	0.0246716
GTF2F1	-1.15051	0.00959588
PPP1R10	-1.15037	0.000691394
LTBP1	-1.14948	0.0459661
ZFP64	-1.14944	0.0299443
INTS3	-1.14938	6.53e-07
CORO1C	-1.1479	0.0104259
CAMSAP1	-1.1449	0.0204855
TRMT11	-1.14486	0.0389658
OVOL2	-1.14458	0.0299804
STC2	-1.14444	0.00697226
EML4	-1.14401	0.0454968
DNMBP	-1.14397	0.0078516
CUL4A	-1.14352	0.00113228
CDK2	-1.14304	0.0472715
ASCC1	-1.14254	0.0349377
USP24	-1.14239	0.0181531
LARS1	-1.14216	0.000163971
ATP10A	-1.14136	0.0205264
ANAPC7	-1.13999	0.021068
CD2AP	-1.13928	0.0473961
LRRFIP1	-1.13822	0.0066703
KPNB1	-1.13808	0.000104472
SERBP1	-1.13764	0.00699459
RBM15B	-1.13762	0.00953975
TMEM30B	-1.13752	0.0218677
MTREX	-1.13714	0.014546
CSNK1G1	-1.137	0.0423268
PTPN11	-1.13572	0.00459242
MCCC2	-1.13483	0.0120248
HNRNPU	-1.13472	0.00265181
PHLPP2	-1.13466	0.0429604
FBXO7	-1.13431	0.0258332
C1RL	-1.13397	0.0480611
DENND11	-1.13329	0.00152456
GOT2	-1.1329	0.0429604
RBM3	-1.1328	0.0419459
AGAP1	-1.13274	0.00710401
STAT3	-1.1324	0.0120807
POMGNT1	-1.13087	0.0305066
PCF11	-1.1308	0.00911229
LSG1	-1.13058	0.00754432
EDEM1	-1.13019	0.0254157
SUPV3L1	-1.12996	0.0284908
SLC4A7	-1.12879	0.0304365
FKBP4	-1.12703	0.0351182
KCTD10	-1.12658	0.00140083
SF3B3	-1.12627	0.000382488
NPRL3	-1.12613	0.0476837
KIF1B	-1.12556	0.0112276
MTR	-1.12483	0.00639729
KHSRP	-1.12478	0.0420888
DDX56	-1.12458	0.0471753
HDAC3	-1.12292	0.0128394
SLC23A2	-1.12259	0.0413515
MIB1	-1.12049	0.0203021
UBFD1	-1.1203	0.0197251
STRAP	-1.12011	0.0331878
RBM28	-1.11871	0.00523178
CARM1	-1.11816	0.0258332
NUP160	-1.11637	0.0406717
RALGAPA2	-1.11588	0.0349377
XPO6	-1.11109	0.00275616
SUPT16H	-1.10874	0.011438
TNPO3	-1.10307	0.0151827
SUGP2	-1.10255	0.00614561
SLC25A37	-1.10151	0.0275334
BHLHE40	-1.10081	0.0440185
FOXK2	-1.10026	0.00505855
NMT1	-1.09689	0.0455352
TNFRSF1A	-1.09048	0.0166341
KIAA0100	-1.07996	0.00895605
UBE3C	-1.06415	0.0127907
AREL1	1.08476	0.0495073
SFSWAP	1.10114	0.0299005
NPC1	1.10139	0.0106374
CTBP2	1.1057	0.015896
MACROH2A1	1.10639	0.000156156
VCL	1.10854	0.0398058
CAB39	1.10918	0.0223699
VPS39	1.11096	0.00364841
KDM3B	1.11145	0.00391223
CYB5R3	1.1119	0.0371236
PCGF3	1.11264	0.00271522
LAMP1	1.11317	0.0249727
UBR3	1.11602	0.0249995
IVNS1ABP	1.11634	0.011967
DCTN2	1.11712	0.00911585
MARK2	1.11804	0.0135943
PI4KB	1.11843	0.00624609
PI4KA	1.11983	0.0374763
ESYT2	1.12185	0.0489908
RBM23	1.12379	0.0408051
CYLD	1.12406	0.0398006
MICAL2	1.12431	0.0463552
IGF2BP3	1.12433	0.0461456
PLEKHA2	1.12472	0.0217146
LMO4	1.12845	0.0493057
KCTD20	1.12877	0.0230536
SH3GL1	1.12986	0.0470454
VRK3	1.13069	0.0094963
USP4	1.13167	0.0426722
ASH2L	1.13212	0.021831
TPM4	1.13287	0.0345036
PAM	1.1339	0.000131024
GGA3	1.13416	0.0244932
DVL3	1.13437	0.0431854
ZNF398	1.13485	0.0017845
SUDS3	1.13517	0.00197666
ATXN7L3B	1.13527	0.0370361
ATF6B	1.13576	0.0103291
GAN	1.13633	0.0136109
GON4L	1.13652	0.0429604
MSL3	1.13758	0.0110395
RNF10	1.13878	0.00835272
ZDHHC3	1.13901	0.00167211
TBC1D20	1.13943	0.000291659
TSPYL4	1.13962	0.0104488
SVIL-AS1	1.1412	0.023558
PRKAB1	1.14178	0.0222633
EPB41L1	1.14232	0.000867709
PFKFB2	1.14269	0.0160634
PDE4DIP	1.14281	0.0011444
HSD17B4	1.14464	0.00436578
CLIP1	1.14487	0.000237218
TM2D1	1.14491	0.0454973
PPP1R11	1.14635	0.0281276
HDAC6	1.14658	0.0472703
DUSP3	1.14708	0.030862
PARP2	1.14724	0.0259966
TNFAIP1	1.1475	0.00344763
GNAO1	1.14825	0.00839005
TBC1D1	1.14888	0.00284661
RNF167	1.14944	0.0476207
TMED4	1.14945	0.00527409
WBP1L	1.15008	0.0202135
MBD6	1.15029	0.0237355
PHF2	1.15074	0.0351592
KIAA1841	1.1514	0.0443626
KIF5B	1.1517	0.0367447
MIGA1	1.15211	0.0379049
COPG1	1.15239	0.0425345
TMEM139	1.15277	0.00470506
RBM5	1.15314	0.00163543
NSFL1C	1.15325	0.000550894
DCBLD1	1.15337	9.31e-05
PLS3	1.15423	0.0393592
FAM126B	1.15464	0.044447
FEM1B	1.15525	0.0193452
NSF	1.1556	0.0233382
ZNF362	1.15658	0.000213589
ADIPOR1	1.15674	0.0210925
PAK1	1.15683	0.01012
TRIP10	1.15737	0.0411306
MTMR3	1.15751	0.0408339
EHD1	1.15774	0.0188665
NDEL1	1.15854	0.00497011
RNF14	1.15863	0.00677689
ATXN10	1.1598	0.000104899
PHKA1	1.1605	0.00396701
MTA3	1.16074	0.000109201
RNF130	1.16152	0.0464735
ACTR1A	1.16247	0.0256441
AMMECR1	1.16308	0.0259966
FAM204A	1.16326	0.0324465
PXDN	1.16337	0.0400067
RIOK3	1.16342	0.0153356
CHMP5	1.16362	0.00628471
AKIRIN1	1.16424	0.00322039
TMEM214	1.16512	0.0093352
EVI5	1.16594	0.00935724
INHBB	1.16637	0.00260755
CDKN1B	1.16728	0.0198031
SLC35B1	1.1683	0.0121113
BIRC2	1.16854	0.0272412
DENND2D	1.16944	0.00125242
GBF1	1.17014	0.00165745
SBDS	1.17108	0.0325484
GTSE1	1.17136	0.0126611
YIPF3	1.17141	0.0217744
USF1	1.17196	0.0309263
NKIRAS2	1.17261	0.00859327
FAM160B1	1.17307	0.0238384
TMEM41A	1.17322	0.000953996
AMPD3	1.1733	0.0085771
INPP5K	1.17338	0.0356565
HECA	1.17366	0.00804895
ETS2	1.17372	0.0122601
TGFB1	1.17438	0.042826
CAMK1D	1.17489	0.0472222
TRIM13	1.17505	0.0339233
ETV3	1.17516	0.00681995
AP1G2	1.17539	0.0329632
SCARB2	1.17589	0.00755456
TMEM164	1.17609	0.0225591
NARF	1.17703	0.0449134
RAPGEF2	1.17838	0.00131493
FLNB	1.17841	0.0012795
RUBCN	1.17861	0.0136626
ACOX1	1.17862	0.000470163
SEC24C	1.17932	1.45e-06
DIAPH3	1.17945	0.0177377
MPPE1	1.18038	0.00423224
AP1B1	1.18048	0.0285786
RASA1	1.18068	0.00549185
MAN2B2	1.18074	0.000133104
SPAG9	1.18189	0.000217273
PTPRF	1.18224	0.023374
PTK2B	1.18247	0.018878
SIDT2	1.18369	0.0151677
BMP1	1.18412	0.00361641
CYP4F11	1.18449	0.00735116
PPP1R15B	1.18451	3.66e-05
ATP6AP1	1.18482	0.000174022
CHST14	1.18505	0.0415513
SPRING1	1.18531	6.33e-05
WDTC1	1.18617	0.00451159
TRIM29	1.18732	4.86e-06
SCNM1	1.18755	0.0172291
SAMD4A	1.18804	0.0205264
GPR39	1.18817	0.00580386
ERCC6	1.18904	0.00531681
IQGAP3	1.18907	0.000460378
SCP2	1.19026	0.0420888
PIP4P1	1.19088	0.0398827
FLII	1.19104	0.0492214
ARFGEF1	1.19125	0.0212924
RIN2	1.19149	2.51e-06
SLC2A10	1.19153	0.0196067
NRBP1	1.19221	0.00470494
MAP4K2	1.19342	0.00586366
ARFIP1	1.19351	0.00846664
EPS15	1.19397	0.000126258
ARHGEF12	1.19478	2.23e-08
EIF2AK3	1.19515	0.00633566
KLHL24	1.19516	0.0215848
ALS2	1.19594	0.000188258
STAT2	1.19598	0.000193889
ZHX2	1.19599	0.0041998
DCLK1	1.19702	0.0482975
HEATR5B	1.19711	0.0155217
ANXA4	1.19721	0.00309152
MGST3	1.19759	0.0174469
DDA1	1.19765	0.0114196
ICMT	1.19856	0.0102646
FZD5	1.19984	0.0139223
ARL8A	1.20054	0.0108882
CACNG4	1.20125	2.1e-05
E2F7	1.20139	0.0126611
SLC25A44	1.20158	0.000800759
KLF9	1.20161	0.0132373
MAP3K5	1.20202	0.00415912
SNRK	1.20237	0.0344645
AP4B1	1.20283	0.0325488
TDRKH	1.20284	0.0062308
ELF1	1.20321	0.00478406
DLG1	1.20419	0.0488142
ABHD11	1.20472	0.00610867
CDC14B	1.20476	0.00157664
BLCAP	1.20503	0.00157757
SYBU	1.20573	2.12e-07
ACOT9	1.20597	0.0140175
HMGN3	1.20642	0.00881696
BBS9	1.20676	0.0338224
PEX13	1.20697	0.00940925
EID1	1.20707	0.00864806
CERK	1.20712	0.000249243
STX3	1.20725	0.00102628
PPM1B	1.20735	0.022562
TMEM127	1.20746	0.0184953
ATXN1	1.20752	0.015846
PTPN21	1.20792	0.0210368
CDH4	1.20809	0.00769518
AHNAK2	1.20839	0.0405558
PRRC1	1.2087	0.0115894
CDC42SE1	1.20879	0.00132164
STK38L	1.20892	0.024559
CRYAB	1.20951	2.48e-05
ECHDC2	1.21038	0.0128942
C14orf132	1.21103	0.0370845
PI4K2A	1.21151	0.0335136
CTNND2	1.21151	0.00551808
SLC9A6	1.2116	0.00134579
FAIM	1.21194	0.040135
TRIB2	1.21196	0.0359569
ACSL3	1.21196	0.000633038
GALNT3	1.21244	0.00271473
TCP11L2	1.21253	0.00319048
NDC80	1.2127	0.00469571
RHBDD2	1.2132	0.00634304
ZNFX1	1.21321	0.00218604
GMPPA	1.21338	0.0240118
ATP6V0A1	1.21342	0.000434043
PPP1R12B	1.21345	0.00247788
ZZEF1	1.21351	0.00400097
TMEM185A	1.21399	0.0224619
SLC22A15	1.21401	0.00355561
C1orf21	1.21457	0.035197
EZR	1.21522	0.00331304
WWTR1	1.21624	0.00221257
DENND3	1.21738	0.00187661
PTPN3	1.21912	0.00304838
BICRA	1.21945	0.00531681
OXR1	1.21953	0.0150412
ABHD12	1.22015	0.00420683
DNAJB11	1.22083	0.00350772
KLHL20	1.22151	0.0153733
ARF6	1.22152	1.42e-05
MCL1	1.22296	3.92e-10
CLCN4	1.22328	2.03e-05
ZFAND5	1.22336	5.57e-06
SLC36A1	1.22359	0.0131629
MUC1	1.22434	0.00975907
EFHC1	1.22435	0.0181872
IQANK1	1.22459	2.28e-05
NRBP2	1.22499	0.0294156
UTRN	1.22515	1.73e-06
PPT1	1.22553	0.000255336
RABGAP1L	1.22599	0.00023786
CROT	1.22712	0.037847
ARHGEF28	1.22739	6.05e-07
SERTAD3	1.22746	0.0104854
DLGAP4	1.22747	1.4e-05
ARPC5	1.22752	0.000239007
HRK	1.22793	2.92e-05
GLMP	1.22938	0.00341364
CCDC50	1.22957	0.000274554
GALM	1.23006	0.0111763
SYVN1	1.23009	1.62e-07
SIAE	1.23012	0.032879
EPHX1	1.23035	0.00827666
NBDY	1.23107	0.0188121
FLNC	1.2317	0.0185081
GULP1	1.2322	0.0437108
ATG16L1	1.23237	0.000158897
ATP6V1F	1.23281	0.0358575
RNF19B	1.23282	0.018186
LRRC8A	1.23309	0.00697226
PLPP3	1.23352	0.000286318
CTNND1	1.23508	0.000161084
TLE5	1.23519	0.0188524
PORCN	1.2352	0.00903526
MKNK1	1.23598	1.22e-07
CYP1B1	1.23636	0.00285565
IDH2	1.23655	0.00908242
TACC1	1.23677	3.2e-07
BRPF3	1.23698	0.0129496
ING4	1.23756	0.00777422
SNN	1.238	0.0414693
ANKRD50	1.23826	0.0115101
NLRC5	1.23913	0.0358071
MORC3	1.23997	0.0405017
MAGED1	1.24068	0.00330589
ACTN4	1.24114	1.09e-11
RRAGB	1.24115	0.00196485
DNAJC17	1.24325	0.00935724
MYO6	1.2439	5.66e-05
TAGLN2	1.244	0.00292418
DNAJC1	1.24431	2.82e-05
ATG9A	1.24443	5.92e-06
SMAP2	1.24515	0.00719048
TBC1D23	1.24566	0.00388482
GRB7	1.24568	0.0191807
OSER1	1.2458	0.0269218
CRY1	1.24607	0.00675837
IL1R1	1.24639	0.0479324
GARS1-DT	1.24664	0.0159271
BCAR3	1.24732	5.3e-06
TGM2	1.24735	0.000905857
RMND5B	1.24749	0.00839953
GRAMD1B	1.24785	0.0151842
H3-3B	1.24809	0.00732698
CHKA	1.24811	1.39e-06
TTC31	1.24857	0.0297596
TOM1	1.24883	0.0470454
GOLGA2	1.24884	0.00277709
SLC19A3	1.24895	0.0157511
RNF144A	1.24975	6.57e-05
LGALS3	1.25012	0.035721
TES	1.25029	0.0027745
TFCP2L1	1.25037	0.00225795
ATP6V1D	1.25069	0.00124081
SLC16A5	1.25205	0.0303433
AMIGO2	1.25266	0.000916547
FBXO3	1.25338	6.03e-05
PITPNM1	1.25343	0.0212587
THSD4	1.25368	0.00259001
OFD1	1.25376	0.000112644
ENTPD4	1.25495	9.41e-07
MAPK3	1.2552	3.23e-06
SIPA1L1	1.2557	7.44e-05
FOXC1	1.25578	0.0215202
TLCD5	1.25582	0.000851859
GLTP	1.25602	2.52e-06
RBPMS	1.25643	0.00764545
AVPI1	1.25712	0.0490937
GMPPB	1.25718	0.0224912
CDIN1	1.25765	0.00201306
AGFG2	1.2581	1.45e-05
GPSM2	1.25848	8.06e-05
SH3BGRL3	1.25917	0.00134599
CCDC68	1.25939	0.0356738
DNMT3A	1.25968	0.00593601
DAG1	1.26005	1.34e-08
SLFN13	1.26127	0.000310103
ZMAT3	1.26161	0.0266421
NAPA	1.26178	0.000211593
ATP6V0D1	1.2618	0.00151279
RCAN3	1.26195	0.0174427
EPHX4	1.2623	0.0373489
AFAP1	1.2629	0.00117349
C3orf52	1.26344	0.0233585
ANKRA2	1.2635	0.0012795
STING1	1.26384	1.93e-05
MED15	1.26566	2.72e-06
TRIM45	1.26576	0.00201435
LASP1	1.26589	5.04e-05
AL109976.1	1.26634	0.0340153
MPP5	1.26698	0.0148056
GGT7	1.26707	0.0377648
TMTC1	1.26707	0.014015
FBXL2	1.26714	0.00667454
BPNT1	1.26771	0.0308855
EIF1AD	1.268	0.00234586
WDR7	1.26809	0.000803696
PRKCE	1.26811	0.00100181
TMEM98	1.26839	0.0269218
SLC25A4	1.26865	0.00589891
ANOS1	1.26869	0.00439378
FAM102B	1.26936	0.0135997
LAMA3	1.26976	0.0211737
NIPSNAP1	1.27017	0.000640241
PDK3	1.27082	0.0080637
ARFGAP3	1.27091	0.000420148
AC015660.1	1.27206	0.0305926
PECR	1.27239	0.000373799
STK38	1.27362	7.12e-08
DNAJB4	1.27446	0.00626536
IRF1	1.27508	0.000125393
GLIS3	1.27534	0.037847
SYT17	1.27563	1.11e-07
SLC48A1	1.27578	0.00268936
CPPED1	1.27605	0.00104137
CMAS	1.2769	0.0221796
KCNIP3	1.27692	0.0341527
AC025171.2	1.27809	0.00351788
TET3	1.27816	0.00778749
METTL7B	1.27899	0.0455341
HERC6	1.27931	3.11e-05
PTPRK	1.27969	0.00638431
KDM7A	1.2811	0.0176367
CASTOR3	1.28115	0.00199216
OGDH	1.28137	1.37e-06
DNM1	1.28175	0.00216223
MAST4	1.28178	1.54e-06
STX18	1.28186	5.74e-05
PIAS3	1.28204	3.51e-07
CNNM4	1.28257	3.63e-07
TMEM178B	1.28331	0.000578403
POGLUT3	1.28338	0.0140133
AFDN	1.28376	1.18e-11
RAP2B	1.28405	0.0127358
C1orf210	1.28457	0.0163751
MOB3B	1.28541	0.00758952
PJA1	1.28542	0.00236324
CYB5R1	1.28579	0.0025319
MUC20-OT1	1.28669	0.00493903
AVIL	1.28744	0.0244306
TMEM59	1.28746	0.000950707
THOC5	1.28781	8.78e-11
STAM2	1.28782	0.0228803
[truncated: 1,818 more rows]

## Sheet: Diff Exp PEO4 EZQ vs DMSO
Table S1F: Differentially expressed transcripts in PEO4 cells following EPZ5676 (3.2 μm) treatment for 9 days
Gene	Fold-Change	padj
AC079384.1	-8.81773	0.0167616
KDR	-7.80483	3.78e-53
GDF6	-7.50811	2.39e-09
AC011495.1	-7.09579	0.0376288
CARMN	-6.3924	0.0327558
Z99289.3	-6.06854	0.00740492
LINC02586	-5.55699	0.0275017
AC078842.1	-5.35545	0.00039272
CERNA2	-5.3279	0.011041
AC027279.2	-5.25603	0.046865
SNORD6	-5.19504	0.000672835
AC026401.1	-4.71344	0.0189245
DGKI	-4.68832	1.61e-58
OBP2B	-4.51449	4.15e-10
AC234775.3	-4.18427	0.0231393
Z99289.2	-3.9288	9.21e-06
ESM1	-3.8867	0.00616143
SAA2	-3.72922	0.0415335
SCNN1G	-3.71296	8.58e-38
TBXAS1	-3.65989	0.00132599
ITGA9	-3.653	2.04e-09
SNORD1B	-3.59755	0.0408246
SLC22A3	-3.58539	7.93e-138
AL356215.1	-3.54106	0.0158966
VNN1	-3.53158	1.69e-12
RNU2-13P	-3.52349	0.00610456
PPIAP31	-3.44072	0.0445732
MIR2116	-3.35411	0.00221738
ACOX2	-3.29323	0.00135983
GPC6	-3.26609	1.39e-47
ARHGAP26-IT1	-3.26287	2.65e-05
BMERB1	-3.25849	1.03e-39
KCNK15	-3.25533	3.46e-07
AL118522.1	-3.17755	0.000658619
PLCG2	-3.13992	2.91e-41
SRPX2	-3.08659	5.23e-23
TRHDE	-3.08575	1.12e-33
NHSL2	-3.07988	2.57e-21
TRHDE-AS1	-3.03295	9.73e-38
AC139792.2	-3.01882	0.0251365
CBLN1	-2.98258	1.14e-36
ARHGAP26	-2.97217	1.57e-100
MIR604	-2.94901	0.00294835
VNN3	-2.93008	0.00291588
LAMA4	-2.89302	1.83e-69
CA12	-2.87322	1.35e-15
INHBA	-2.86133	1.6e-58
H4C11	-2.84413	0.000945613
KIRREL3	-2.83589	3.76e-09
NRAD1	-2.77437	6.33e-11
WT1	-2.773	4e-92
SVIL2P	-2.75282	1.61e-05
AP003396.2	-2.75165	0.0456475
KRT6B	-2.72335	0.0167346
SLC34A2	-2.67482	4.7e-24
RN7SL745P	-2.67381	1.39e-06
AGT	-2.65305	1.18e-21
SEZ6	-2.6344	3.2e-08
MB21D2	-2.63159	1.63e-34
AC118658.1	-2.62928	0.00309461
LINC02167	-2.61786	0.0341857
AC016144.1	-2.60632	0.0306647
GREB1	-2.60571	6.81e-22
RN7SL674P	-2.60299	0.00087581
VNN2	-2.59534	3.55e-06
AP006248.3	-2.59175	0.0036736
MIR548AO	-2.58033	0.0231393
KCNMA1	-2.57857	7.54e-31
FAP	-2.5574	7.96e-11
MAP1LC3B2	-2.54821	5.55e-05
AC079316.1	-2.53866	0.00131193
ENO1P3	-2.5359	0.00120661
AC091563.1	-2.52816	7.61e-12
AC097634.1	-2.52472	3.5e-05
LONRF2	-2.52387	6.75e-45
RASGRF1	-2.49533	1.96e-19
DIRAS3	-2.49434	2.32e-18
AC048344.4	-2.4913	5.14e-06
BRINP2	-2.46466	2.43e-09
MIR4798	-2.45281	0.0225648
BTBD11	-2.43611	1.64e-12
LTBP2	-2.43044	2.76e-19
DHRS2	-2.42567	5.7e-15
A2M	-2.42473	1.35e-06
AC080038.1	-2.42457	0.0383535
SERPINB3	-2.40572	0.000525844
AL353150.1	-2.39818	8.11e-10
RPL13AP25	-2.38188	0.0415686
AMZ1	-2.37949	6.16e-08
MFNG	-2.3636	0.0121673
MYOSLID	-2.35714	0.000299386
DCDC2	-2.34174	9.62e-53
SVIL	-2.33084	5.14e-100
RBBP8	-2.33022	1.78e-07
TSPAN5	-2.32507	1.25e-74
ATP6V0CP4	-2.30945	0.039732
LRIG1	-2.30547	6.99e-61
SLC7A2	-2.27417	8.66e-19
FBXW4P1	-2.2689	0.00164714
PKNOX2	-2.25577	0.00711785
AC026368.1	-2.24804	0.0489632
TYMSOS	-2.24565	0.0428595
RIMS4	-2.23732	2.82e-14
SHC3	-2.23577	1.87e-57
AC093155.1	-2.22664	0.0224322
SH2D5	-2.21491	0.00943143
ADAMTS15	-2.21391	2.96e-28
AC093416.2	-2.2103	0.0353324
RBM24	-2.20932	0.00104593
CLIC4	-2.20527	2.96e-18
TMEM215	-2.20519	0.0267977
GNG12-AS1	-2.20364	0.00777084
ANGPTL4	-2.19905	1.85e-08
AL138828.1	-2.19775	0.0316422
SERPINB4	-2.19228	0.00780575
DLGAP1	-2.18591	2.04e-09
NLRP3P1	-2.18514	0.00251167
MRC2	-2.18099	3.64e-12
NGF	-2.17835	2.16e-12
AC073389.3	-2.17489	0.0261536
EPB41L2	-2.14384	7.82e-13
MSH2-OT1	-2.13814	0.0252146
PRIMA1	-2.13682	1.68e-15
RNF152	-2.11081	5.92e-14
KCNF1	-2.10807	2.64e-09
AC009518.1	-2.10225	2.14e-05
DEPTOR	-2.10064	2.52e-13
AC073861.1	-2.09709	0.0313789
LINC01127	-2.09266	6.7e-06
INSYN2B	-2.0878	5.71e-05
AC011389.2	-2.08062	0.030847
MIR7161	-2.07396	0.036709
SOD2	-2.07168	2.03e-37
ARNTL	-2.06838	3.57e-21
BNC2	-2.06312	2.95e-13
EXT1	-2.05431	5.85e-19
AC114811.2	-2.04739	2.87e-08
TNF	-2.04235	2.15e-05
AP000465.1	-2.04076	1e-05
AL606834.1	-2.04014	0.00059092
AC008264.2	-2.03787	0.0066898
EFNA5	-2.02791	1.13e-27
SORCS2	-2.01885	9.39e-13
CRNDE	-2.01785	1.28e-28
SH3KBP1	-2.01515	8.2e-19
IFFO1	-2.01186	0.00988884
MYEOV	-2.01184	4.04e-19
CORO1A	-2.00252	0.000648756
FOXL1	-1.99579	1.89e-05
AC008915.2	-1.99198	0.0472544
AC079316.2	-1.98854	0.0152536
ABTB2	-1.98821	2.21e-11
HDAC1P1	-1.98611	0.00888302
CADM1	-1.9817	4.68e-11
AC026356.2	-1.97664	0.000138774
MMADHCP2	-1.96354	0.00701171
TSPAN15	-1.96308	1.82e-49
TF	-1.96302	0.012722
ADAMTS2	-1.96072	1.22e-07
PTPRE	-1.9556	1.38e-17
LINC01238	-1.95268	5.1e-05
CCDC148	-1.95	0.00798756
GATA6	-1.94933	0.000246939
RUBCNL	-1.9398	2.26e-06
ERG	-1.93854	9.7e-06
AC007614.1	-1.93173	2.4e-09
TLL2	-1.92759	0.0257343
MIR1296	-1.92652	0.0261536
CRB2	-1.92565	0.0226435
CD44	-1.92134	6.51e-06
CLDN16	-1.91625	3.51e-05
FAM20A	-1.9155	0.0407309
AF131215.2	-1.91121	0.00489971
CRYM-AS1	-1.91011	0.00741829
IMPDH1P8	-1.90921	0.000298946
CD34	-1.90585	0.0170363
TGFA	-1.8999	5.78e-34
SLIT3	-1.89393	2.46e-17
AP005233.2	-1.89149	0.0297021
RAB7B	-1.88739	8.97e-07
AL590617.2	-1.88351	0.0214361
DNMBP	-1.88273	1e-52
TRIM55	-1.88251	3.79e-09
FOSL1	-1.87966	4.25e-09
SYT14	-1.87606	0.00215647
SCNN1B	-1.87076	2.3e-14
HK2-DT	-1.86767	0.0216857
LRRIQ3	-1.86502	0.00655706
RNU6-130P	-1.86346	0.0228467
AC105339.6	-1.86153	0.0352025
RAMP1	-1.85899	0.00150221
AL133330.1	-1.85725	0.0188739
DUSP4	-1.84523	1.92e-16
AC091185.1	-1.84437	0.0435905
FGD6	-1.84339	7.86e-12
SIAH2-AS1	-1.84069	0.00576516
MIR646HG	-1.83281	1.59e-08
SLC22A4	-1.82867	0.0465325
SLC7A5	-1.82802	2.15e-20
AC254633.1	-1.82752	0.000816948
CSRP1	-1.82384	3.21e-15
SERPINE2	-1.8231	7.65e-25
SLC13A3	-1.82119	0.0170245
SLIT2-IT1	-1.8154	0.00594667
IRX5	-1.81371	1.59e-08
LRP8	-1.81055	4.9e-19
ITGB5	-1.80849	5.25e-09
UGT2B7	-1.80839	1.28e-08
CALML3	-1.80647	0.0437347
HERC2P10	-1.80545	0.032778
LINC01176	-1.80531	0.00580859
BAALC	-1.80207	3.57e-06
LINC00173	-1.79696	5.14e-05
PVT1	-1.79441	1.22e-06
AC016831.1	-1.79424	7.12e-12
AC093908.1	-1.78654	0.00426181
AC005524.1	-1.78555	0.00271354
AC090945.1	-1.78516	0.0234125
KCNC4	-1.78271	1.88e-08
NEURL2	-1.78139	0.0397076
OLFML3	-1.78004	6.54e-05
MEST	-1.77977	5.13e-09
TRPM8	-1.77881	0.00471471
MILR1	-1.77624	0.0076838
ADTRP	-1.77381	0.000152345
AC026356.1	-1.76839	0.00943143
AC006978.1	-1.76504	0.00349235
BICD1	-1.7634	4.64e-05
LGALS17A	-1.75575	0.00961827
EEF2KMT	-1.75483	1.08e-07
ACTBP7	-1.753	0.0254679
AC016831.4	-1.75277	0.00338469
LHFPL6	-1.75277	1.37e-06
CHST11	-1.7487	3.57e-41
AC068491.2	-1.74718	0.0276598
AC016026.1	-1.74656	0.0386968
POPDC3	-1.74328	9.18e-06
SUSD3	-1.74251	0.000491441
BX571818.1	-1.74111	4.94e-12
PDK1	-1.74008	2.39e-09
DDX11L2	-1.73343	0.0039038
FHL2	-1.73273	2.18e-22
DAPK2	-1.72624	1.34e-06
GOLGA8UP	-1.72154	0.0387138
RNU6ATAC18P	-1.72051	0.0354205
RASGRP1	-1.72023	0.00151874
CCBE1	-1.71994	6.18e-11
BDKRB1	-1.7168	5.64e-06
CAVIN2-AS1	-1.71192	0.000516318
ETV5	-1.71048	4.18e-13
CPNE7	-1.70968	0.00421682
TMEM120B	-1.69951	3.85e-15
HS3ST3A1	-1.69733	0.011307
SOX9-AS1	-1.69541	8.52e-09
AP001029.2	-1.69425	0.00289088
AL731702.1	-1.69366	0.0486697
IL4R	-1.69339	3.5e-15
HRH1	-1.69158	1.76e-08
LNCSRLR	-1.69076	0.000882803
CISH	-1.68872	8.21e-08
OLFM1	-1.68862	1.2e-07
PPFIA4	-1.68842	4.24e-05
SMG1P2	-1.68696	0.00172147
SLC2A9	-1.68315	4.91e-10
RAI14	-1.68209	1.56e-27
LGR4	-1.67896	2.35e-29
THRSP	-1.67611	0.000962132
AL589986.2	-1.67492	0.0341695
WNT7A	-1.67428	3.96e-09
RPS2P5	-1.67068	9.24e-09
FOXP1	-1.67002	2.34e-07
NEMP2	-1.66942	4.14e-11
SLC2A1	-1.66816	2.07e-16
ADAMTS16	-1.6668	4.46e-06
NFE2L3	-1.66647	1.14e-05
PLOD2	-1.66606	1e-14
AC009269.5	-1.66321	0.000827903
AL596214.1	-1.6632	0.00764725
AC107021.2	-1.66225	0.0127665
GAS6	-1.65822	0.0100312
LINC00997	-1.65679	0.00113556
SULF2	-1.65652	0.000329013
AK4	-1.65525	1.82e-09
SNX30	-1.65383	6.71e-18
SAV1	-1.65217	1.17e-11
AC004943.2	-1.65119	0.000407442
UXS1	-1.64982	2.64e-09
AL390728.5	-1.64844	0.00284115
MYO1E	-1.6472	3.74e-13
AL627309.7	-1.64661	0.0258589
RPS6KA3	-1.64382	0.00419486
GRIN2B	-1.64246	0.00139016
MYBPH	-1.63983	0.00263473
ITGB3	-1.63918	0.00847149
OPHN1	-1.63519	1.73e-13
CTSH	-1.6342	2.93e-09
LINC00887	-1.62903	0.00529459
NKILA	-1.6216	0.00207252
PMEPA1	-1.62087	5.66e-15
AC005586.1	-1.62052	7.82e-05
MMP24	-1.6176	4.02e-09
ARSJ	-1.61658	1.02e-06
WT1-AS	-1.61633	8.31e-11
HMGA2	-1.61343	1.37e-05
LINC-PINT	-1.61137	0.00014695
ATP8B1	-1.61081	3.93e-32
RHOBTB1	-1.61031	2.41e-06
SIAH2	-1.61	2.04e-11
SIRPB3P	-1.60887	0.0179794
SMAD3	-1.6078	1.02e-19
HIPK2	-1.60587	0.000947574
TDRP	-1.60375	2.26e-06
FHOD3	-1.60339	3.34e-15
ANKRD33B	-1.60274	9.11e-10
ASIC2	-1.60205	0.0062219
LINC01572	-1.60203	0.000228564
IKBIP	-1.60191	7.43e-05
ADGRL2	-1.60036	0.0281483
C1S	-1.60034	6.73e-09
PRUNE2	-1.60009	1.07e-09
USP2-AS1	-1.5983	0.00522668
RCAN1	-1.59539	1.1e-06
RPL39P3	-1.59491	0.0397076
SCML1	-1.59413	0.000135729
SGK2	-1.58972	0.0415743
FRMD3	-1.58909	1.17e-07
RASSF3	-1.58889	1.01e-13
EVA1C	-1.58701	1.03e-05
AP002336.1	-1.58463	0.0380949
DHRS3	-1.58392	1.61e-05
CDC25B	-1.58122	0.000102188
PDIA5	-1.58059	4.76e-06
PABPC1L	-1.57737	9.29e-07
PBX3	-1.57663	1.28e-07
SLC16A1	-1.56881	1.12e-23
VASN	-1.5671	0.0157863
MIR4435-2HG	-1.56649	0.000334009
AC008760.2	-1.5651	0.0061712
MDGA1	-1.56489	9.74e-05
GNG12	-1.56434	4.5e-08
IRX3	-1.56412	6.73e-07
CLEC4O	-1.56338	2.33e-10
ALDH1A3	-1.56242	1.08e-27
XRCC3	-1.56201	1.69e-06
PFKP	-1.56187	6.25e-10
FOXP1-IT1	-1.56158	0.00523297
UNC5A	-1.55942	0.00427949
TPD52L1	-1.55918	1.34e-09
HIVEP3	-1.55811	1.02e-10
ITGA6	-1.55764	8.59e-15
WDR27	-1.55717	1.45e-07
GAS6-DT	-1.55507	0.000762973
AL139383.1	-1.5548	0.00847132
B4GALT6	-1.55293	0.00114402
MIR503HG	-1.55278	0.00890863
GFPT2	-1.55226	7.82e-08
SMG1P6	-1.55212	0.00515249
AC023043.3	-1.5518	0.0420925
LINC00662	-1.55033	3.29e-05
SQLE	-1.5503	3.5e-14
SLC43A3	-1.55003	1.59e-06
ZXDA	-1.54982	2.36e-08
THAP12P4	-1.54914	0.0395311
JAM3	-1.54891	0.000176242
ZNF732	-1.54864	0.0200224
MPV17L	-1.54615	3.39e-12
CRACR2A	-1.54498	0.000291995
TWIST2	-1.54419	4.06e-06
MPP6	-1.54265	2.6e-05
POLR3G	-1.54199	0.00274694
PDZK1IP1	-1.54128	7.15e-05
DNAH17-AS1	-1.54095	4.48e-05
LOXL2	-1.54069	0.000205536
PDE7B	-1.54013	3.75e-05
PRKCA	-1.53928	9.58e-09
FAM86B1	-1.5383	0.00654601
SLC5A3	-1.53801	2.78e-06
SLC18B1	-1.53708	0.000654391
H3C13	-1.5363	0.0141463
LIMS1	-1.53624	4.06e-11
ACAT2	-1.53567	5.11e-05
MGAT4A	-1.53428	4.23e-07
NRP1	-1.5328	1.74e-08
GREB1L	-1.53079	0.000549439
ABHD14B	-1.52958	2.49e-06
ZNRF2	-1.52914	0.0203886
PER3	-1.52789	3.2e-13
ATP11C	-1.52686	3.8e-09
TEX2	-1.5256	5.29e-26
HMGA1	-1.524	4.17e-11
ITGB6	-1.5236	2.46e-17
NXN	-1.52027	4.24e-08
SIX1	-1.52005	1.08e-10
TBX18	-1.51989	2.27e-08
SOX9	-1.51887	8.98e-10
ASTN1	-1.51817	2.44e-07
LEKR1	-1.51806	0.0327558
ZNF22-AS1	-1.51755	0.00131544
MLKL	-1.51628	0.000816948
PADI2	-1.51437	8.9e-07
IGF1R	-1.51367	9.28e-05
CTNNAL1	-1.51265	2.7e-06
AL732372.2	-1.51164	0.019369
INSIG1	-1.51153	1.72e-07
ADAT2	-1.5113	0.00070305
MTHFD1L	-1.5094	1.7e-07
TIAM2	-1.50686	4.22e-15
ADAM19	-1.50645	1.68e-07
LDLR	-1.50614	2.96e-09
CYTOR	-1.50612	1.15e-07
AC091057.1	-1.50461	0.000163413
AF131215.5	-1.50434	0.0267147
DPY19L1P1	-1.50424	0.0396509
TTF2	-1.50348	2.22e-30
PLCXD3	-1.50329	0.00548414
MRPS6	-1.50314	3.66e-05
SFRP1	-1.50293	5.66e-18
CTBP2P8	-1.50266	0.024633
GPR143	-1.5023	7.87e-05
NPIPB11	-1.5014	0.0485621
PPAT	-1.50124	4.27e-09
CREG2	-1.49852	2.63e-05
PODXL	-1.49728	2.02e-20
UNC80	-1.49584	2.09e-06
CMTM7	-1.49572	1.44e-15
ECE1	-1.49538	1.31e-10
GPX3	-1.49472	1.17e-05
SLC35F2	-1.49462	7.12e-09
CEP83	-1.4946	4.05e-05
AL390879.1	-1.49266	0.00142905
STEAP1	-1.49229	0.00369349
NEDD4L	-1.49161	7.36e-12
GALNT7	-1.49154	1.31e-05
SCARB1	-1.491	1.25e-11
PRSS21	-1.49096	1.93e-05
MAP2	-1.49085	0.0054781
ZNF90	-1.49069	5.25e-07
ZNF738	-1.49051	1.61e-06
ADIRF-AS1	-1.48821	0.0292585
ALMS1-IT1	-1.48779	0.0333748
WASF3	-1.48754	2.16e-05
ZNF462	-1.48734	0.000886775
LIFR	-1.48717	3.94e-06
CFAP69	-1.48712	0.00108934
SEPTIN6	-1.48705	1.81e-05
RASSF9	-1.48614	4.24e-08
XKR6	-1.48613	0.0247367
ZFP36L2	-1.48602	7.13e-05
C1QL1	-1.48545	0.0123778
SMG1P1	-1.48311	0.0100312
HKDC1	-1.48281	0.001518
ALX3	-1.4825	1.22e-05
CABLES1	-1.48173	2.9e-10
FOXS1	-1.48099	0.00104984
SCML2	-1.48072	5.48e-05
VDAC1	-1.48046	1.38e-05
MT1L	-1.48015	0.000381192
THSD1	-1.47849	0.000303919
PEMT	-1.4784	0.000838372
L3HYPDH	-1.47694	0.0036736
RDH10	-1.47693	7.15e-09
DST	-1.47658	0.000467739
ZNF876P	-1.47601	0.00020444
ACP6	-1.47341	3.04e-07
PTGIS	-1.47329	1.07e-06
NOMO1	-1.47293	0.00128576
NTN1	-1.47272	0.000147337
GJC1	-1.47206	0.00554716
ICAM1	-1.47198	4.64e-07
CDCA7	-1.46933	6.5e-07
TMEM97	-1.46885	1.84e-05
AC009533.1	-1.4685	0.0437114
DHCR7	-1.4683	2.44e-15
AMIGO2	-1.46803	2.69e-09
CEP170	-1.46631	0.000209468
SERPINB8	-1.46631	0.00464384
RYR2	-1.46555	0.0150639
NOD1	-1.46467	8.17e-05
SPATS2L	-1.46454	0.00371788
HOMER1	-1.46357	7.51e-07
RABEPK	-1.46291	0.000305124
ZNF285	-1.46232	0.0160689
PRR7-AS1	-1.46202	3.71e-05
CDH3	-1.4616	1.03e-18
SLIT2	-1.45998	6.96e-07
OSBPL10	-1.45781	5.72e-20
ZNF853	-1.45741	0.00523191
THY1	-1.45661	1.69e-10
AR	-1.45631	4.64e-06
EIF4EBP1	-1.45598	0.00181831
TFB1M	-1.45583	0.00360008
SFMBT1	-1.45535	1.59e-05
FMNL2	-1.45487	1.51e-08
RARB	-1.45469	0.0316756
KHDRBS3	-1.45464	0.000183109
SLC1A5	-1.45383	6.9e-08
ZNF395	-1.45154	0.00793887
HMGCS1	-1.45105	0.000243057
TMCC3	-1.44958	0.000190038
AC007368.1	-1.44855	0.0456151
SPECC1	-1.4477	1.17e-34
BPHL	-1.44764	0.00400408
RARRES1	-1.44714	0.00806128
MREG	-1.44548	9.55e-07
FAM174B	-1.4448	0.00806128
ASS1	-1.44478	9.06e-05
CLIP4	-1.44389	4.02e-09
AL033543.1	-1.4435	0.0119847
PYGL	-1.44319	1.1e-08
PCDHAC2	-1.44273	0.00448673
RMI2	-1.44132	3.95e-06
DZIP1	-1.4411	1.25e-11
HOXB3	-1.44107	3.49e-15
LINC02609	-1.4409	0.0152491
NUP62CL	-1.44034	0.00756877
CHI3L1	-1.43947	0.000220354
AC015712.1	-1.43863	0.0481936
NRIP1	-1.43782	0.0108825
ZNF695	-1.43723	0.00333922
CALML3-AS1	-1.43696	0.000184441
DGKE	-1.43604	2.6e-07
ADAMTS17	-1.43585	0.00229887
MED13L	-1.43525	2.96e-05
CSF1	-1.43363	0.00376401
CD46	-1.43321	1.55e-12
SPRED1	-1.43189	1.8e-11
AC063965.2	-1.43011	0.010036
SLC28A1	-1.42995	0.0190488
ETV4	-1.42927	4.44e-05
KAZN	-1.42916	1.99e-19
SEPTIN11	-1.42888	2.28e-08
RALGAPA1P1	-1.42871	0.0304082
COTL1	-1.42799	3.67e-09
IGF2BP2	-1.42546	1.49e-06
GPT2	-1.42504	0.00181017
GALNT16	-1.42472	0.023719
B3GNTL1	-1.42445	0.00103823
SEMA5A	-1.42436	3.46e-05
USP31	-1.42414	0.000467739
HK2	-1.42314	0.00180231
ESR1	-1.42249	6.51e-15
SETD1A	-1.42232	0.00223455
UBE2FP1	-1.42209	0.046976
DISC1	-1.42188	0.00428869
MSTO2P	-1.42154	0.0104987
CCNG1	-1.42084	5.95e-05
PIEZO1	-1.41982	0.00166029
OGDHL	-1.41907	0.0066898
TRPC1	-1.4189	2.01e-05
CGAS	-1.41871	0.000481517
GCLM	-1.41845	4.64e-16
ARL6IP6	-1.41766	8.62e-05
NUP210	-1.41405	4.81e-08
TAF4B	-1.41345	1.76e-12
IPMK	-1.41343	0.00884707
UGT8	-1.4129	0.000305124
MICAL3	-1.41202	0.000253515
CPM	-1.41195	0.0130931
USP53	-1.41184	0.00390414
LINC00565	-1.41163	0.000501632
B4GALT2	-1.41163	0.000870146
DOCK5	-1.41155	0.000796564
ECI2	-1.41057	0.00762819
GFOD1	-1.41026	2.66e-13
CHD7	-1.40995	4.37e-10
ARHGAP12	-1.40895	1.43e-09
CCDC88A	-1.40867	0.000327256
BZW2	-1.40823	6.89e-05
AC016831.6	-1.40809	0.00554703
USP32P3	-1.40725	0.0374098
LONRF1	-1.40678	0.00370206
MFHAS1	-1.40674	0.00156078
AHCYL1	-1.40632	1.07e-09
EZH2	-1.40622	1.65e-14
F3	-1.40596	4.3e-05
EPB41L3	-1.40585	0.000355331
BAG2	-1.40565	0.00237078
PRDX1	-1.40554	0.000140987
ARSI	-1.40533	0.0159659
ANKRD28	-1.40526	0.000204307
SYDE2	-1.40497	8.11e-06
FIRRE	-1.40473	2e-06
TRIP13	-1.40362	4.52e-11
IPO5	-1.40253	2.25e-07
TBX3	-1.40163	0.000747021
TIFA	-1.40113	0.00340976
SLC25A37	-1.40094	7.66e-22
PTPRJ	-1.40047	2.93e-05
CAD	-1.40017	0.0115363
LINC00910	-1.40011	0.020445
PDLIM4	-1.39981	0.00725581
FSBP	-1.39943	0.00682265
GLS	-1.39941	1.09e-05
WDFY2	-1.39778	0.000175667
SCLY	-1.39759	7.2e-05
FAHD2B	-1.39731	0.000785263
NT5DC3	-1.3967	1.58e-06
CEP72	-1.39469	0.0211525
DEPDC1B	-1.39387	2.91e-06
MYC	-1.39341	1.93e-09
AC012020.1	-1.39302	0.0228467
IRS2	-1.39296	1.86e-05
ITPK1	-1.39258	4.22e-06
FSD1L	-1.39221	0.0137915
FDFT1	-1.39139	3.68e-11
IL1R2	-1.3913	0.000973495
LYN	-1.39074	6.05e-06
BRIP1	-1.39068	0.0410777
METTL8	-1.39049	0.000120447
TCF7	-1.39017	5.36e-05
PC	-1.38991	0.0263862
PPP3CC	-1.38844	4.55e-05
BCAT1	-1.38829	0.00161761
ZNF529	-1.38818	5.1e-07
RAD51B	-1.38744	0.0147528
IL15	-1.38744	0.000105977
CNTN1	-1.3874	0.0110315
TRAF3	-1.38731	4.48e-05
SND1-IT1	-1.38678	0.0437709
SLC25A30	-1.38654	0.0194808
DENND5B	-1.38626	0.00385656
SCG5	-1.38586	2.45e-05
SFI1	-1.38301	0.0411598
PPARG	-1.38296	7.62e-06
AGPAT5	-1.38277	2.33e-08
C12orf75	-1.38195	0.00039236
TTL	-1.38191	1.55e-12
SLC9B2	-1.38186	0.00205942
NUDT16L2P	-1.38117	0.00165716
DUSP6	-1.38058	0.00171795
POLA2	-1.38005	0.00720189
FAM86C2P	-1.37997	0.0143632
RIMS3	-1.379	0.000315969
ZYG11A	-1.37868	0.000475807
ASPHD2	-1.3782	0.0279425
MYBL1	-1.37735	2.79e-06
FKBP5	-1.37723	2.81e-05
RCL1	-1.37689	0.00122145
SMYD3	-1.37631	0.000873313
LINC00899	-1.37592	0.032174
MCM3AP-AS1	-1.37567	0.00526964
NR6A1	-1.37557	0.00161556
TCFL5	-1.37521	0.000205396
NAB1	-1.37402	1.22e-07
SMG1P3	-1.37316	0.00642079
CLCN3P1	-1.37316	0.0489377
DTNA	-1.37286	0.0176068
MIR100HG	-1.37238	0.00238993
IL1RAP	-1.37197	0.000493336
PDE8A	-1.3717	0.0153241
CARNMT1	-1.37166	4.24e-05
NLN	-1.37133	1.83e-05
CENPH	-1.37128	0.0244893
FASTKD1	-1.37093	2.55e-09
DDAH1	-1.37044	0.0247585
SCFD2	-1.3702	0.000142641
EFR3A	-1.36882	2.82e-08
NDUFAF2	-1.3687	5.59e-05
BRCA2	-1.36677	0.00201878
SHB	-1.36671	0.000345482
FANCI	-1.36619	4.85e-15
ADK	-1.36579	4.04e-09
SLC30A1	-1.36577	2e-07
FANCD2	-1.36468	1.15e-08
KCTD9	-1.36451	0.00233958
TRAP1	-1.36431	0.000567634
AC080013.1	-1.36395	0.000920137
SLC20A1	-1.36385	0.00660101
GLB1L	-1.36383	0.0394782
SLC35F6	-1.36381	8.35e-09
SLC4A7	-1.36276	7.61e-12
TMEM231	-1.36235	0.0133732
TEF	-1.36186	0.0233017
FGF2	-1.36123	0.0163453
MARCHF1	-1.36073	0.0203259
ZNF626	-1.36048	0.00252838
NT5E	-1.36033	0.0109793
PARVB	-1.35923	0.00815108
BX322639.1	-1.35911	0.00031434
GAB1	-1.3591	0.00830301
ADGRG6	-1.35882	0.0199902
MAP3K21	-1.35852	1.74e-10
ANKMY2	-1.35817	0.0268918
EXTL2	-1.35808	0.0201159
TESMIN	-1.35795	0.000115851
SH3BP5	-1.35749	0.000255521
RIMS2	-1.35683	1.53e-05
GALNT10	-1.356	0.00020684
CHST10	-1.3558	1.39e-05
GAL	-1.35573	0.031866
ZNF736	-1.35548	2.42e-08
PCCB	-1.35527	0.00219242
MTHFD2	-1.35519	3.63e-07
WARS2-AS1	-1.35501	0.0111062
SLC16A1-AS1	-1.35489	0.00980831
IDI1	-1.35444	0.00123938
PHF21B	-1.35437	0.00355945
BIN1	-1.35252	0.0279425
YEATS2	-1.35165	1.25e-18
HS2ST1	-1.35037	3.29e-05
AP3S1	-1.34981	0.0256268
PDZK1	-1.34976	1.73e-07
PDGFRL	-1.34968	0.0151274
RAD54B	-1.34951	0.0418415
FOXD1	-1.34873	0.0235461
ZBED6CL	-1.34854	0.0437386
NFIA	-1.34803	0.000537862
GEMIN4	-1.3476	0.0189245
RFX2	-1.34746	0.00981133
PPFIA1	-1.34687	3.97e-05
C3	-1.34678	2.67e-06
HAUS1	-1.34642	0.0335388
ZNF483	-1.34633	0.000718101
PRKAG2	-1.34591	0.00170101
TMEM182	-1.34575	0.0414366
ATP2C1	-1.34572	4.71e-12
ST3GAL1	-1.3457	9.62e-06
H4C3	-1.34569	0.0124924
SUV39H2	-1.34553	1.08e-05
ELK3	-1.34552	0.0237155
NARS2	-1.34506	3.57e-05
SLC39A14	-1.34431	1.24e-14
C12orf66	-1.34395	0.0413619
SFXN4	-1.34372	0.00871235
BABAM2	-1.34332	0.0348398
DLEU2	-1.34263	0.0114919
ANO1	-1.34191	0.000355331
AC006504.5	-1.34184	9.84e-09
HK1	-1.34171	1.32e-07
SLC7A1	-1.34073	0.00761768
FAM117A	-1.34034	0.000259669
APLP2	-1.33923	1.41e-08
ZHX1	-1.33922	0.022577
MAT2A	-1.33907	2.11e-07
CTBS	-1.339	0.00477281
P4HA1	-1.33864	0.00163199
UNG	-1.33852	9.28e-07
ANPEP	-1.33847	3.16e-06
MSMO1	-1.33846	0.000586472
SLC35G2	-1.33841	0.00255597
WWC2	-1.33829	2.42e-12
ANO6	-1.33759	0.0222914
GSAP	-1.33718	0.000467739
ARL4C	-1.33711	0.00128108
RAB3B	-1.33697	0.0241845
FAT1	-1.33648	0.000345482
PXK	-1.33532	0.00303301
E2F5	-1.33529	0.00956131
PPP1R14C	-1.33523	0.000868452
SLC25A27	-1.33479	0.015211
OCLN	-1.33455	0.00107017
QPCTL	-1.33422	0.0187832
MFGE8	-1.33396	7.81e-08
HPRT1	-1.33386	0.000518197
CCNB1IP1	-1.33369	0.0002843
RBFA	-1.33366	8.26e-07
CD47	-1.33321	0.000570541
RAVER2	-1.33186	3.66e-06
SIRPB1	-1.3318	0.0229219
SNHG15	-1.33117	0.0382417
ZNF492	-1.32975	0.000614932
TICRR	-1.32916	0.013201
ABCC1	-1.32876	0.000491441
NENF	-1.32801	0.017342
NALCN	-1.32717	1.6e-05
LINC02614	-1.32714	0.0145507
UGCG	-1.32666	9.53e-06
B4GALT5	-1.32649	5.83e-07
CDC42EP4	-1.32526	0.000113726
RRAS2	-1.32505	0.00365065
PPA1	-1.32409	0.0127053
SEC23A	-1.32292	0.0222476
INTS7	-1.32253	0.000107587
ME1	-1.32253	0.0033847
LAPTM4B	-1.32251	1.34e-06
MTARC1	-1.32208	0.0363665
C1R	-1.32159	0.0113574
RAD51	-1.32141	7.86e-05
TLCD3A	-1.32045	0.00831497
GLMN	-1.32036	0.000734774
ZRANB3	-1.32028	0.00639783
AHCY	-1.31897	0.00387979
LRCH1	-1.31871	0.00617888
DENND5A	-1.31871	6.02e-08
FAM86B3P	-1.31809	0.00200886
SOWAHC	-1.3179	1.89e-07
SREBF2	-1.31762	0.00688257
ATXN10	-1.31632	5.85e-15
PM20D2	-1.31595	5.11e-06
NOMO3	-1.31502	0.0393738
SMURF2	-1.31491	0.0201308
PPTC7	-1.31429	0.0311447
MLPH	-1.31372	0.0248927
FAM86EP	-1.3137	0.0162029
ARNTL2	-1.31341	0.0118948
NEK11	-1.31261	0.00264022
SNX9	-1.31224	1.08e-08
C4orf19	-1.31172	0.00688815
HELLS	-1.31111	0.00812681
NEGR1	-1.31086	0.0391578
OSBPL3	-1.31049	2.61e-06
DTL	-1.3103	0.000819731
SLC6A6	-1.30997	0.000489404
CHSY1	-1.30982	8.66e-08
EBPL	-1.30957	0.00279771
ALDH5A1	-1.30894	0.00157528
LRP5	-1.30884	0.0148217
RAB31	-1.30805	0.00901585
AXL	-1.30783	0.00121077
TGFBI	-1.30712	0.00446643
NME1	-1.30676	0.00118098
EEF1AKMT3	-1.30648	0.0386442
HSPH1	-1.30558	1.48e-07
ATP9A	-1.30551	1.15e-10
AASS	-1.30525	0.0333161
PRPS1	-1.30489	0.00207221
ZNF287	-1.30454	0.0127665
C2orf50	-1.30447	0.00195035
NDE1	-1.30423	1.7e-07
TTC3	-1.30415	2.73e-05
AC135983.2	-1.30379	0.0179595
MVK	-1.30346	0.0128161
NSD2	-1.30328	5.87e-07
PUS7	-1.30303	2.16e-05
CHEK1	-1.30288	0.00603432
MAST4	-1.30268	2.63e-07
BCR	-1.30257	0.0115901
TNFAIP8	-1.30236	0.0261536
SMYD2	-1.30234	0.00131031
NMT2	-1.30205	1.85e-06
DNM1L	-1.30142	0.0179677
EPHB2	-1.301	1.1e-08
DOCK7	-1.30089	0.00191447
ERLIN1	-1.29966	0.00197984
BRI3BP	-1.29925	3.97e-05
XPO5	-1.29906	2.64e-07
DSCC1	-1.29859	0.000364251
MSH2	-1.29846	0.00032509
TRIM25	-1.29835	5.58e-10
GEMIN5	-1.29828	8.8e-09
CLSPN	-1.29751	0.000356899
TMX1	-1.297	0.000232651
ZNF667	-1.29662	0.00203931
HAUS5	-1.2964	0.0282729
CORO1C	-1.29635	7.55e-08
ASB13	-1.29597	0.0446252
IPO11	-1.29562	0.00147395
AKT3	-1.29529	0.00461821
STOX2	-1.29523	0.00523297
MMS19	-1.29479	0.00242213
RASAL2	-1.2945	0.000374079
UAP1	-1.29384	0.0149584
DYNC2H1	-1.2936	0.0104759
ATP5MC1	-1.2933	0.0268479
AC010615.2	-1.29296	0.000747579
MDN1	-1.29258	1.53e-05
ENG	-1.29245	0.0213625
GCH1	-1.292	0.0473587
FRMD5	-1.29169	6.8e-07
ANKRD36	-1.29105	0.00350181
KDELR3	-1.29069	0.0191011
SLC66A3	-1.29041	0.010259
PRKAA2	-1.29024	0.0185301
ANKRD36B	-1.28993	0.000349478
ANKRD27	-1.28988	5.92e-08
HPS4	-1.28956	9.11e-07
DPYSL3	-1.28926	5.88e-11
NCS1	-1.28905	0.000314331
UBASH3B	-1.28862	6.24e-07
ME2	-1.28855	0.00438998
ZNF680	-1.28823	0.000353855
BASP1	-1.28762	0.0362557
DCTD	-1.28732	6.44e-05
MAP4	-1.2868	0.0181081
TTC27	-1.28521	0.000175305
MIPEP	-1.28456	0.0180892
ERO1A	-1.2845	0.0208338
FANCL	-1.2844	0.00343736
TTLL12	-1.28429	0.0236542
UHRF1	-1.28411	0.0314021
ZNF789	-1.28411	0.00132145
PER2	-1.28344	0.00719121
TXLNG	-1.28314	1.84e-07
PTPN4	-1.28269	0.03405
METTL3	-1.28256	1.48e-05
TRIO	-1.28249	3.95e-06
SV2A	-1.28215	0.0133572
TUBA1B	-1.28146	0.000281312
MAP2K3	-1.28125	0.0048037
GOLGA8B	-1.2812	0.00313327
FAM171A1	-1.2811	0.00858606
TYMS	-1.2809	0.000493336
DAAM2	-1.28066	0.00616143
SNX5	-1.28022	7.15e-07
MTHFD1	-1.27973	0.000163413
TWSG1	-1.27973	4.26e-05
ACTR3B	-1.27895	0.00071282
TMEM267	-1.27845	0.00577973
HIBADH	-1.27821	0.00235234
PRKX	-1.27812	8.04e-05
PAWR	-1.27797	0.00149552
ACTN1	-1.27738	5.09e-06
FOS	-1.27722	0.0209671
LAMA3	-1.27712	0.0198167
CHDH	-1.27703	0.0321736
SPTBN1	-1.27696	0.000389648
SOCS5	-1.27651	2.68e-07
CASK	-1.27648	3.06e-05
PSAT1	-1.27646	0.00953517
EDEM1	-1.27637	4.98e-08
COL4A2	-1.27553	0.0217264
DZIP3	-1.27523	0.0266679
NUP205	-1.27519	0.00163199
FLVCR1	-1.27482	0.00407902
THAP9-AS1	-1.27454	0.00232064
TLN2	-1.27408	3.98e-05
TIMP3	-1.27372	1.07e-05
FAM86C1P	-1.27289	0.0394082
FOCAD	-1.27259	0.0460869
HERC1	-1.27241	5.05e-05
TGIF2	-1.27228	0.0188188
OSBPL1A	-1.27204	3.24e-07
BOLA3-AS1	-1.27194	0.00260505
CLU	-1.27147	0.0093957
AGTPBP1	-1.2713	0.0145186
METAP1	-1.27114	9.64e-05
IARS1	-1.27097	0.00590665
TP53BP2	-1.27033	0.00246103
UCK2	-1.26991	6.5e-05
WDPCP	-1.26919	0.0111999
CTSB	-1.269	6.79e-07
PCID2	-1.26882	0.00010791
RPS29	-1.26867	0.000292887
PSMG1	-1.26861	0.00475701
HACE1	-1.26853	7.82e-05
ST6GALNAC5	-1.2685	0.0074122
CAP2	-1.26824	0.0432181
EIPR1	-1.26803	0.00217704
ACLY	-1.26783	0.00550051
PHLPP1	-1.26732	5.13e-05
CMTM6	-1.26708	0.000457557
TOMM34	-1.26684	0.00914521
SNHG4	-1.26678	0.0276193
SFT2D1	-1.26675	0.0171714
MAP3K4	-1.26659	5.92e-08
PRMT3	-1.26653	0.00094401
SEPTIN10	-1.26621	1.07e-05
UTP20	-1.26588	2.38e-07
KIAA1958	-1.26551	0.0187601
ZGRF1	-1.26522	0.0120808
MIR205HG	-1.26515	0.0153728
C5orf34	-1.26502	0.0405315
ERI1	-1.26449	0.00174706
SLC9A7	-1.26446	4.08e-05
DPY19L3	-1.26404	0.00862283
HYDIN	-1.26364	0.0263731
ADCY7	-1.26333	0.0283327
MYH10	-1.26316	4.11e-05
NTAQ1	-1.26294	0.000706685
TMEM245	-1.26279	7.29e-07
EHD4	-1.26265	0.00258737
DCTPP1	-1.26244	0.0321304
FANCC	-1.26239	0.0386708
SPIDR	-1.26227	0.00504191
ATP2B1	-1.26214	2.32e-05
ELP5	-1.26184	0.0393427
PPP2R2C	-1.26178	3.04e-05
RFC2	-1.26161	0.00316452
FAM118A	-1.2615	0.00914438
PSMG4	-1.261	0.010036
ACVR2A	-1.26085	0.0272036
ARSG	-1.26084	0.012202
CMSS1	-1.26079	1.23e-05
LTA4H	-1.26068	7.87e-06
NHS	-1.25989	0.000743502
SRM	-1.25849	0.00854725
PELI1	-1.2582	0.0247585
TSC22D2	-1.25813	0.000134137
ULK4	-1.25686	2.55e-05
ALDH18A1	-1.25626	1.21e-05
GCA	-1.25617	0.0438044
SYNJ2	-1.2558	1.07e-05
NET1	-1.25557	6.24e-05
TMEM177	-1.25528	0.0195746
FAM210A	-1.25486	0.00671357
SLC6A15	-1.25475	0.0488091
TRNT1	-1.25469	9.27e-05
BARX2	-1.25448	0.00991129
MORN4	-1.25443	0.0326094
ALPK1	-1.25437	0.0157863
ADARB1	-1.25436	0.00547312
OTUD7B	-1.25428	0.00237327
MMAB	-1.25331	0.000803586
AGBL5	-1.25327	0.00464573
SACS	-1.25327	0.014615
TCTN3	-1.25314	0.0154537
SKP2	-1.2531	6.41e-05
SQOR	-1.25229	0.0249704
POLQ	-1.25131	0.000314331
ADH5	-1.25108	0.00633306
ATP1B3	-1.25065	0.000262673
DCLRE1B	-1.25013	0.00813389
NTAN1	-1.25007	0.0193749
ZNF607	-1.24996	0.00914521
RRP12	-1.24995	0.0263862
RHBDD1	-1.24993	0.0133117
AC103702.1	-1.24984	0.00298704
FUCA2	-1.2496	0.000232651
JAK1	-1.24929	1.91e-07
TNIP1	-1.2491	0.0375309
URB1	-1.24873	0.00323561
FAH	-1.24868	0.0277386
AGTRAP	-1.24863	0.0158753
LINC00665	-1.24796	1.57e-05
MBP	-1.24488	0.000110524
URB2	-1.24486	0.00331512
CHST3	-1.24434	0.000281312
VEGFA	-1.24332	0.011067
NUP160	-1.24304	1.47e-06
TAMM41	-1.24243	0.0322435
CCDC93	-1.24216	0.0115376
MCMBP	-1.24178	0.00534049
TARBP1	-1.24154	0.000183423
MAN2A1	-1.24149	6.55e-07
GALNT2	-1.24138	0.00554703
SMPD4BP	-1.2413	0.0418264
TMOD3	-1.24121	0.0160363
POLA1	-1.24107	0.000947574
FAM217B	-1.24046	0.0394437
L3MBTL4	-1.23995	0.0018373
ZNF274	-1.23878	0.00935656
POLR1E	-1.23875	0.000555282
PSMD10	-1.23873	0.0436827
DAPK1	-1.2383	1.31e-05
ZCCHC4	-1.2382	0.0152536
EME1	-1.23811	0.0469758
SORD	-1.23802	0.00781895
EPB41L5	-1.23781	0.00190904
C12orf45	-1.23752	4.03e-06
ATAD2	-1.2375	0.000376712
ANKIB1	-1.23749	7.42e-05
DCAF13	-1.23703	0.00044863
SMARCAL1	-1.2369	0.00700213
SIX4	-1.23671	0.0418415
SEC14L1	-1.2365	7.29e-07
DDX31	-1.23612	0.00442073
GTF2H3	-1.23604	0.00550542
PANK1	-1.23572	0.0457251
LARGE1	-1.23571	0.0160363
CDCA2	-1.23544	0.00203132
MCM5	-1.23521	7.82e-05
KIAA0895	-1.23517	0.0215762
ANGEL1	-1.235	0.0209079
EFEMP2	-1.23497	0.0248927
THAP4	-1.2349	0.00904333
APP	-1.23451	0.00358153
IQSEC3	-1.23425	0.0433295
MOCOS	-1.23407	0.00142163
TBC1D4	-1.23389	0.0085388
DCP2	-1.23387	0.000158347
CTNNB1	-1.2336	1.57e-05
URI1	-1.23346	0.00072541
AKR7A2	-1.23345	0.0107395
BARD1	-1.23332	0.00536205
MGAT5	-1.23323	8.17e-06
POLE	-1.23283	0.00594667
RPL4	-1.23266	0.0252171
LSM11	-1.23248	0.0337854
ARHGAP11A	-1.23236	0.0130806
SUMF1	-1.23214	7.45e-05
IFIH1	-1.23197	0.00711253
FYCO1	-1.23191	0.00211501
BRCA1	-1.23142	0.00448832
SLC25A36	-1.23001	0.0162656
STK17A	-1.22989	0.0493456
GART	-1.22976	0.0066898
TMEM65	-1.22959	0.003168
FAF1	-1.22939	5.11e-08
SHROOM3	-1.22875	5.03e-08
NFXL1	-1.22873	0.00876914
TIMELESS	-1.22852	0.00074839
SLC25A13	-1.22837	0.000912304
BBS4	-1.22764	0.0235749
YEATS4	-1.22756	0.0487499
LTB4R	-1.22747	0.0139967
ASPH	-1.22713	2.16e-05
DBF4B	-1.227	0.0388926
ACACA	-1.22674	0.000224524
IGF2BP3	-1.2266	0.0100143
ATP10A	-1.22652	8e-05
BHLHE40	-1.22638	3.99e-07
DIPK2A	-1.22623	0.00169359
NTPCR	-1.22623	0.000439397
CAMK2D	-1.22623	0.0489632
STK39	-1.22597	0.00293838
RFC3	-1.22595	0.0408048
VRK1	-1.22592	0.00729479
CREG1	-1.22588	0.0157876
GTF2E1	-1.22584	0.0201386
LNPK	-1.22573	0.0128608
HELB	-1.22555	0.0175793
LHFPL2	-1.22502	0.00798756
DENND1A	-1.22501	0.00220866
CHRNA5	-1.22416	0.0257456
METTL15	-1.22414	0.0120934
NCAPG2	-1.22363	0.00015894
ZNF83	-1.22341	0.00396422
SPIN4	-1.22318	0.00243798
TUT4	-1.22318	0.00559055
POMGNT1	-1.22309	0.000205396
ANKLE2	-1.22283	3.98e-05
HEATR1	-1.22253	0.00466355
GINS4	-1.22242	0.0480897
ZBTB25	-1.22211	0.0205454
CHPT1	-1.22185	0.00533265
SPART	-1.22165	0.0100457
USP11	-1.22144	1.48e-06
MDH1	-1.2212	0.0198167
ME3	-1.22087	0.0094923
DHX34	-1.22085	0.0287826
MRPS25	-1.22054	0.000256522
ASAP2	-1.21996	1.74e-06
RBM19	-1.21858	0.000101444
CYFIP1	-1.21846	0.000489404
CERS5	-1.21835	0.002518
GPD1L	-1.21779	0.00544789
ZNF727	-1.21776	0.0285265
FAR1	-1.21764	0.00500754
EHHADH	-1.21713	0.0231839
MYOF	-1.21693	0.00457954
E2F6	-1.21658	0.0008097
MTR	-1.21638	5.28e-07
C1orf198	-1.21619	0.000752227
IFT172	-1.21563	0.00081559
CCNY	-1.21533	0.00950832
ADGRA3	-1.21524	0.00189997
ERC1	-1.21484	0.00210405
PIGF	-1.21481	0.0271074
PRKDC	-1.21471	0.0347508
GOLM1	-1.21426	0.00974819
MAP3K5	-1.21397	0.0107665
MOV10	-1.2134	0.00126971
CAV2	-1.21323	0.0456164
TCTN1	-1.21312	0.0016679
XYLB	-1.21273	0.0397076
HSDL2	-1.21235	0.0223692
TEAD4	-1.212	0.0251775
BLACAT1	-1.21191	0.0231619
ROCK2	-1.2119	0.0174138
TRIM37	-1.2107	0.0107665
GSTCD	-1.21065	0.0361672
EIF4E	-1.21053	0.0472391
NHLRC3	-1.21006	0.0356534
ORC1	-1.20997	0.0124924
NUP93	-1.20967	0.0118715
TPST1	-1.20947	0.0147365
PTPRG	-1.20946	0.0092172
TMEM147	-1.20905	0.0418415
ADCY3	-1.20885	0.0114482
L2HGDH	-1.20882	0.0120629
KCTD3	-1.20851	0.0080519
ITGAV	-1.20848	0.000106569
GARS1	-1.20842	0.000354312
STIM1	-1.20774	0.0047116
SNX24	-1.20773	0.0248282
ANAPC1	-1.20768	0.0156185
NUP107	-1.20744	1.05e-05
SNU13	-1.20724	0.0469192
MCM6	-1.20716	0.000272787
PRKAB2	-1.20606	0.00233702
SLC35B4	-1.20606	0.00799299
CDK2	-1.20587	0.00324144
PDE7A	-1.20493	0.00265807
NEMP1	-1.20432	0.00548414
AMD1	-1.20381	0.00162866
FLNB	-1.20306	0.000297526
RABEP1	-1.20275	0.000876038
COBL	-1.20275	0.0048838
SCD5	-1.20251	0.00377246
KLHL15	-1.20209	0.00900742
GNPDA1	-1.20198	0.0109508
CRYZ	-1.20176	0.0270718
SHMT2	-1.20166	0.0231595
B3GALNT2	-1.20117	0.000243679
TGM2	-1.20112	0.00893022
IFT52	-1.20063	0.00443958
MAPKAPK3	-1.20003	0.00831497
JPH1	-1.19981	0.0179326
RNASEH2B	-1.19959	0.033722
PHF19	-1.1995	0.0111822
PISD	-1.19928	0.0147528
DRAM1	-1.19922	0.0226632
SLC6A8	-1.19904	0.0380617
ACO1	-1.19846	0.0028295
TEX10	-1.19734	0.0144401
TRABD2A	-1.1971	0.00370206
PARD3	-1.1969	0.00075426
AGPAT4	-1.1967	0.0451161
ATAD5	-1.19669	0.0419054
WRN	-1.19644	0.00121549
E2F3	-1.19603	0.0205903
CAPN2	-1.19591	0.0199183
HIPK3	-1.19567	0.0170913
LBR	-1.19559	0.00769284
FASTKD2	-1.19539	0.0327558
SLC22A5	-1.19506	0.00362919
MTRR	-1.1945	0.000320234
DIXDC1	-1.19444	0.0222914
NBPF11	-1.19355	0.033018
ASXL1	-1.19352	0.00254227
USP10	-1.19326	0.0140436
RAP2C	-1.19325	0.0287954
WDR3	-1.19324	0.00464969
FBXW7	-1.19309	0.00316452
ADPGK	-1.1921	0.000956895
SIRT5	-1.19132	0.0249682
VWDE	-1.19113	0.0128341
NUP188	-1.19108	0.00987268
TNS3	-1.19046	8.08e-05
ATIC	-1.1901	0.0293505
WLS	-1.18993	0.0297024
PPP4R1L	-1.18956	0.0407259
INTS3	-1.18935	1.8e-09
SMS	-1.18914	0.0285265
DNMT1	-1.18877	0.00386514
ELF4	-1.18848	0.0115772
AGFG2	-1.18835	0.0208329
ZC3HAV1	-1.18779	0.0253241
G3BP1	-1.18729	0.000131058
TMEM181	-1.18697	0.0283307
OGT	-1.1868	0.0112949
FGD1	-1.18676	0.0152491
AP2B1	-1.18639	0.00625866
JPT2	-1.18634	0.00594667
DENND3	-1.18612	0.0122249
ALDH3A2	-1.18584	0.0140486
ZNF337	-1.18582	0.0231352
ZNF718	-1.18559	0.0153241
MAPKBP1	-1.18506	0.0109306
CCDC88C	-1.1845	0.0195854
CDC45	-1.18431	0.0209615
MAST2	-1.18402	0.000156639
POLR3D	-1.18373	0.0343964
RRM1	-1.18333	0.0284471
RBM25	-1.18322	0.0190984
LMBR1	-1.18302	0.044104
REXO2	-1.18261	0.00256761
ANKRD6	-1.18248	0.0189245
SPIRE1	-1.18186	0.000760476
XPO6	-1.18145	5.76e-07
KIRREL1	-1.18124	0.000175468
HEATR6	-1.18121	0.0402229
ZNF558	-1.18065	0.00187347
NPRL3	-1.18021	0.00344394
SMURF1	-1.18013	0.00903178
ELAC2	-1.18012	0.00461671
ADAM17	-1.17993	0.0230787
GAB2	-1.17911	0.0163393
CDK17	-1.17909	0.0162074
MYO19	-1.17883	0.00577801
IRS1	-1.1788	0.00373349
LRCH3	-1.17833	0.0320931
IMP4	-1.17698	0.041101
COG2	-1.17652	0.00383436
ZNF544	-1.17575	0.00170882
LRP12	-1.17543	0.0127665
SLCO3A1	-1.17534	0.0101364
C18orf25	-1.17471	0.00190319
UNC13B	-1.1742	0.0140779
DIS3L	-1.17362	0.0214361
TMEM30B	-1.17216	0.00298316
TP53BP1	-1.17175	5.83e-08
DHX33	-1.17174	0.0285809
DHTKD1	-1.17151	0.0296721
COPG2	-1.17149	0.00998742
IAH1	-1.17102	0.0035109
WDR35	-1.171	0.0452556
PLCE1	-1.17069	0.0339925
NOTCH2	-1.17012	0.00341423
DNAJC10	-1.16985	0.00956131
FANCM	-1.16903	0.0311148
GFPT1	-1.16851	0.0157868
UVRAG	-1.16844	0.0031223
PDIA6	-1.16836	0.00280185
MAP4K4	-1.16804	0.003167
DCBLD1	-1.16768	9.69e-05
DFFA	-1.16744	0.00469178
RMND1	-1.16673	0.0483319
MLH3	-1.16672	0.00156078
STAT5B	-1.16662	0.00958939
TFRC	-1.16639	0.00233194
CTPS1	-1.1656	0.0324116
GAS5	-1.16522	0.00871608
GRB10	-1.16487	0.0183598
LETMD1	-1.16379	0.0432181
SLC35A3	-1.16369	0.011432
PHKA2	-1.16364	0.0167188
BCL10	-1.16292	0.0308259
WEE1	-1.16229	0.0048553
DGLUCY	-1.16197	0.0230787
ERMP1	-1.15997	0.00647167
CDC6	-1.15892	0.027614
OTULIN	-1.15855	0.0125159
CD2AP	-1.1574	0.0261113
ELP2	-1.15716	0.0248927
NAT10	-1.15691	2.25e-05
STAT1	-1.15635	0.0214108
CUL4A	-1.15549	0.000560329
TNFRSF10B	-1.15501	0.0210229
STAC	-1.1541	0.0136057
IQGAP3	-1.15366	0.0093957
NUP85	-1.15312	0.0264008
GLG1	-1.15282	0.0387556
USP40	-1.15226	0.00463566
COX15	-1.15219	0.0157882
MSH6	-1.15201	0.009157
WDR19	-1.15136	0.0250093
MIB1	-1.15073	0.00271433
ABCC5	-1.15044	0.0314833
RBMXL1	-1.15031	0.0303537
TUBA4A	-1.14969	0.0290007
ANAPC5	-1.14966	0.00155041
EFTUD2	-1.14938	0.0261101
XPO1	-1.14815	0.00632054
SEH1L	-1.14813	0.00421092
EPS15L1	-1.14643	0.00843832
SS18L1	-1.14593	0.0168517
MTFR1	-1.14547	0.046095
GARRE1	-1.14394	0.0290007
MAP7	-1.14237	0.01073
KANSL3	-1.14105	0.0113513
GGA2	-1.13994	0.0230787
NUP88	-1.13961	0.0390547
KLHL12	-1.13881	0.0304082
YTHDC2	-1.13813	0.0453737
LRPPRC	-1.13787	0.00461671
DENND11	-1.13774	0.00121201
CLMN	-1.13715	0.0343258
QTRT2	-1.13591	0.0218632
MYLK	-1.13577	0.00980641
AFDN	-1.13509	0.00331476
RBBP7	-1.13236	0.0246983
ALG3	-1.13217	0.0135324
EIF2B5	-1.12969	0.0220291
MGA	-1.12824	0.0215807
RNF216	-1.12802	0.0423554
LARS1	-1.12799	0.000962132
SERPINB6	-1.12768	0.0125997
ELP1	-1.12415	0.0429728
LRRFIP1	-1.1236	0.0233017
POLR1A	-1.12257	0.00891403
NFRKB	-1.12096	0.0367844
DOCK9	-1.12045	0.0393851
MCCC2	-1.11982	0.0422403
DMKN	-1.11779	0.0425008
INO80	-1.11652	0.0429354
NUDT5	-1.11511	0.0465043
MKRN2	-1.11416	0.0353261
PTK2	-1.11409	0.00554703
DAP3	-1.11336	0.0259957
DHX15	-1.10903	0.00576516
CPNE1	-1.10595	0.0481508
PHF20	-1.10398	0.0230787
NCAPD3	-1.1038	0.0265941
GSPT1	-1.10332	0.0479433
OGA	-1.10174	0.0341063
BAIAP2L1	-1.10131	0.00982025
CDS2	-1.10106	0.0121563
MAP3K7	-1.09987	0.033018
NPC1	-1.09774	0.027415
LAMC1	-1.09255	0.0422961
SUGP2	-1.08889	0.0246588
UBE3C	-1.08386	0.000852049
CELF1	-1.08304	0.00841894
LONP2	1.07531	0.0279746
ACTN4	1.10612	0.00831445
TBC1D20	1.11043	0.0182681
SEC24C	1.11266	0.00831663
HECTD1	1.11335	0.0184502
IRF2BP2	1.11596	0.0458179
UBR3	1.11683	0.0205218
LDOC1	1.11804	0.0306615
ZNF629	1.12009	0.0284523
HNRNPAB	1.12017	0.0496155
IVNS1ABP	1.12369	0.00626906
MDM2	1.12376	0.0166807
KLHL42	1.1309	0.00386474
ZNF398	1.13483	0.00408375
SMG9	1.13503	0.0300189
ATP1A1	1.1377	0.000584299
AMOTL1	1.13899	0.0113286
SYT17	1.13939	0.0381413
ACOX1	1.13987	0.016834
PTPN1	1.14238	0.0273431
NCOA5	1.14402	0.0173644
MSL3	1.14425	0.0149897
AKIRIN1	1.14521	0.018413
ALS2	1.14596	0.0130779
WDR20	1.14596	0.0110371
STAT6	1.14651	0.0125784
CDC42SE1	1.14655	0.0428888
ETS2	1.14714	0.0489012
KMT5B	1.14978	0.00666095
PRPF3	1.15008	0.0026379
SPAG9	1.15092	0.00419486
ACSF2	1.15117	0.00259406
MGLL	1.15178	0.0203215
TMEM214	1.15195	0.030847
MINDY1	1.15196	0.0406653
MPPE1	1.15263	0.0437386
GSTK1	1.15438	0.00161271
ITPRID2	1.15524	0.0417783
MKNK1	1.1556	0.00461671
FAM107B	1.1574	0.0174837
DUSP3	1.15775	0.0277386
SLC25A44	1.15845	0.0243696
EVI5	1.15964	0.0190015
SOCS7	1.15991	0.0459301
CTSC	1.15993	0.000223313
CTNND1	1.16004	0.0306647
USF2	1.16019	0.0016679
RNF20	1.16063	0.0270312
FBXO3	1.1608	0.0220104
GTF2F1	1.16086	0.0122851
ENSA	1.1631	0.0158566
LPGAT1	1.16312	0.0185663
PI4KB	1.16358	0.000372193
PPP4R3B	1.16434	0.00351211
LAMB1	1.16505	0.00357335
SAP30L	1.1659	0.00919485
DLG3	1.16641	0.00175865
RNF19A	1.16704	0.0087346
DVL3	1.16746	0.0102632
TUT7	1.16855	0.0111999
ZNF646	1.17033	0.0182676
SH3GL1	1.17072	0.0193028
OGDH	1.17085	0.011067
ZER1	1.17147	0.0406197
DENND2D	1.17167	0.00515814
EZR	1.17211	0.0317018
CERK	1.17254	0.00630467
UBE2Q1	1.1727	0.0145694
MLF2	1.17336	0.0387556
FYN	1.17366	0.00988884
STING1	1.17367	0.0103799
ROCK1	1.17433	0.00861304
ARFIP2	1.17495	0.0469382
LDB1	1.17586	3.94e-06
FAM204A	1.17621	0.0338503
ACTR1A	1.17674	0.0194458
USP54	1.17745	0.0215823
TFAP2A	1.17779	0.0151069
NDRG1	1.17813	0.0119923
FOSL2	1.18011	0.000235897
DNAJC1	1.18039	0.00726439
RALA	1.18089	0.0386364
MOB3A	1.18123	0.0208229
HCFC1R1	1.1816	0.0274624
KIF20A	1.18163	0.0495518
HCAR1	1.18247	0.00835571
OFD1	1.18339	0.0120768
CFL1	1.18375	0.0289225
PCDH1	1.18402	0.0447252
KIF5B	1.18421	0.00942326
TUBA1A	1.18421	0.00415572
RAB35	1.18443	0.0152162
ATP6V0A1	1.1873	0.00486934
LTBP1	1.1873	0.0100143
SLFN11	1.18735	0.00576516
GLYR1	1.18737	6.46e-08
FTSJ1	1.18786	0.00549898
SLC12A2	1.18916	0.0103443
RBM3	1.18946	0.00249692
ESRP2	1.18961	0.0145228
WDTC1	1.18982	0.0100868
DPYD	1.19011	0.0152868
PDK2	1.19058	0.0111548
CYB5R3	1.19106	0.000218154
LSM8	1.19128	0.0035109
FAXC	1.19132	0.0417783
ATP6V1D	1.19147	0.041366
VPS4B	1.19148	0.021716
ZNF786	1.19212	0.0360946
TAPBP	1.19421	0.0327558
EML1	1.19424	0.00540192
PIAS3	1.19445	0.0018484
GORASP1	1.19454	0.0324005
SYNGR2	1.19474	0.0198691
TGFB1	1.19489	0.0260707
TDG	1.19585	0.0187143
AP4B1	1.19601	0.0489012
PDE4A	1.19795	0.00835293
P2RY2	1.19851	0.000677797
CDCA3	1.19861	0.0224117
IFT22	1.19875	0.00651687
HEBP2	1.19935	0.00448278
DLGAP4	1.19951	0.000524043
ZNF397	1.20003	0.00275134
SLC9A7P1	1.20094	0.0375563
SLC9A1	1.20105	0.030847
DYRK2	1.20135	0.0439169
EIF4G2	1.20231	0.0356138
DNAJB1	1.20303	0.00242853
RHBDF1	1.2033	0.0119935
DLC1	1.20363	0.000478266
PROM1	1.20368	0.000184101
LYPLA2	1.20385	0.0410465
FOXN3	1.20524	0.00173528
ATXN7L3B	1.20619	0.000831756
FRMD4A	1.20742	0.0180829
MSRB2	1.20743	0.0330591
NAPA	1.208	0.0115682
RTL8A	1.20803	0.00869934
PARD3B	1.20828	0.00393347
ISL1	1.21011	0.0340572
SBDS	1.21026	0.0120906
SLC48A1	1.21041	0.0348641
MTA3	1.21044	7.6e-07
KCNH2	1.21068	0.000273496
AGPAT2	1.21118	0.0372142
IGSF3	1.21141	0.00305573
GOLGA2	1.21177	0.0191838
ETV3	1.21244	0.00152239
PPP1R11	1.21261	0.00345776
CRMP1	1.21311	0.0441922
BRPF3	1.21311	0.0385322
C14orf132	1.21348	0.0205218
HMGN2	1.21404	0.00847149
KLHL13	1.21404	0.0355745
TMEM164	1.21446	0.00477717
UBLCP1	1.21504	0.0107125
STAG1	1.21528	8.67e-06
CPPED1	1.21542	0.0261536
PLXNA2	1.2155	0.0175738
SERINC2	1.21709	5.26e-05
FAM214A	1.21709	0.0235461
ARPC5	1.21735	0.00109131
HECA	1.21756	0.0010287
EPB41L1	1.21775	5.4e-07
EAPP	1.21778	0.0312557
TBL1X	1.21828	0.0203259
CLCN4	1.21934	0.000491441
ARL8A	1.21997	0.0100143
NIPAL3	1.22	0.00642806
TTC28	1.22056	0.00482073
H1-0	1.22066	0.000692479
LRRC8D	1.2208	0.0364949
SDC2	1.22086	0.00280576
NSUN3	1.2217	0.0113485
MUC20-OT1	1.22223	0.042258
TPCN1	1.22236	0.000384512
ZBTB18	1.22257	0.000614932
CACNG4	1.22258	7.37e-06
SOS2	1.22292	0.0372929
DNASE1	1.22408	0.00225289
SERPINH1	1.22457	0.00401151
STON2	1.2246	0.00624023
MALT1	1.22466	0.00120798
HDGF	1.22501	0.030427
AOPEP	1.22532	0.0133684
ATP6V1E1	1.2256	0.00796342
ERICH5	1.22581	0.0447319
DNTTIP1	1.22592	0.00283491
ANKRA2	1.22623	0.0131899
SH3BP5L	1.22634	0.0416059
EIF1AD	1.22718	0.0176389
EHD3	1.22749	0.0153216
SYT13	1.228	0.0190629
BCL6	1.2288	0.000132575
RIOK3	1.22925	0.000697869
THOC7	1.22937	0.00261031
PHF20L1	1.22997	0.0206217
YIPF3	1.23007	0.00238216
FKRP	1.23022	0.0450121
TRIM29	1.23087	8.29e-08
ARMC7	1.23209	0.0450373
PLEKHM1	1.23314	0.0483079
ERCC6	1.23336	0.00059639
PAQR7	1.23348	0.00146122
NAGK	1.23356	0.0363144
NUB1	1.23404	0.000820229
SYVN1	1.23429	6.07e-07
TRIB1	1.23488	8.78e-05
GNAL	1.23495	0.048235
RIN2	1.23561	1.41e-07
LSR	1.23612	0.0235745
PSD3	1.23747	0.000672941
DNMT3A	1.23806	0.0160556
PLAU	1.23839	0.0176498
RRP36	1.23873	0.0139483
TMEM178B	1.2398	0.00893552
ABHD12	1.23989	0.00414723
SPEF2	1.23998	0.0382879
SIAE	1.24093	0.036759
ATP6AP1	1.24111	3.45e-06
WBP2	1.24165	6.22e-05
TMEM139	1.2418	3.01e-05
ZFAND5	1.24246	1.65e-06
SCAMP2	1.24279	0.0127268
EDF1	1.24367	0.0184144
ABRACL	1.24398	0.0166042
TRIM52	1.2442	0.000973495
CAPN1	1.2453	0.0215848
WWTR1	1.24683	0.000575366
MRFAP1L1	1.24833	0.0356501
KANK2	1.24846	0.00060464
ZNF319	1.24899	0.0285231
MPPED2	1.24938	0.0395188
CCDC117	1.24971	0.0054781
KIF13B	1.25104	0.00551854
PLEKHM3	1.2511	0.0049451
UBE2M	1.25115	0.00542427
JCAD	1.25162	0.000201034
CILK1	1.2523	0.0201344
ZNF45	1.25297	0.00904537
SOX4	1.25344	0.00125234
AMOT	1.25493	0.00456397
THRB	1.25541	0.0355591
ELMOD3	1.25752	0.00914521
MOSPD3	1.25799	0.00552788
ZMIZ1	1.25863	0.0436381
SCNM1	1.25868	0.00183047
TMC5	1.25891	0.0136381
TMEM127	1.25924	0.00333609
TMEM79	1.25938	0.0365738
RHOC	1.25946	0.00529779
ZNFX1	1.2599	0.000226684
TCP11L2	1.2601	0.000602789
LAMTOR5	1.26035	0.0138091
FGFR2	1.2605	2.34e-09
KLHL2	1.26133	0.0188234
STEAP3	1.26144	0.000586472
RAB1B	1.26149	0.0145186
PLEKHF2	1.26196	0.0108103
ENC1	1.26308	5.57e-09
RNF19B	1.26364	0.0265019
CBX8	1.26383	0.0366746
DENND1B	1.26399	0.00153668
FBXL17	1.26409	0.00198584
PON2	1.26496	0.00554716
KRBA2	1.26501	0.0138874
CCDC186	1.26746	0.0263378
FBXO32	1.26842	0.000138882
EID1	1.26848	0.000604636
MOB3B	1.26875	0.0270915
STK38	1.26887	1.44e-06
TRAFD1	1.26898	0.0016338
PBX2	1.26913	0.000993628
IRF1	1.26994	0.000582462
NABP1	1.27024	0.010036
MAP7D2	1.27024	0.00291042
MTUS2	1.2704	0.00250728
TRIM13	1.27071	0.000752227
SYF2	1.27104	0.00403966
CPLANE1	1.27133	0.0410326
SASH1	1.27261	2.02e-07
MEGF9	1.27327	7.53e-05
PMF1	1.27342	0.0125344
ZNF620	1.27385	0.00314166
PEDS1	1.27438	0.0107665
FBXL19-AS1	1.27467	0.00046495
TTC1	1.27592	0.00835069
HNRNPH2	1.27596	0.000796564
ATP5MC2	1.27692	0.00322236
WASHC2A	1.27694	4.18e-06
JUP	1.2771	0.0022206
SPRING1	1.27836	2.04e-07
LIMA1	1.27925	0.0145186
IER5L	1.2794	0.000493336
YPEL2	1.28003	0.0182063
FTH1	1.28009	8.5e-05
FBLN5	1.28016	0.018267
RAB30-DT	1.28175	0.0318055
TEAD3	1.28279	0.000332303
GABARAPL2	1.28299	0.00190389
NRBP1	1.28367	3.95e-05
TMEM154	1.28369	0.0468685
NDRG2	1.28386	0.0289902
GLTP	1.28606	1.4e-05
SORBS2	1.28642	0.0428757
SRGAP3	1.28652	0.000823702
MARK2	1.28681	1.8e-09
DYNLL2	1.28697	0.0104629
BDKRB2	1.28704	0.00234956
AHNAK2	1.2877	0.00331986
PDAP1	1.28814	0.0127623
CPT1A	1.28829	0.00105787
GAD1	1.28832	0.0087346
SGF29	1.28927	0.0123579
ATP5IF1	1.28954	0.00993832
LASP1	1.28972	1.44e-05
GJB3	1.29067	4.52e-05
MPZL3	1.29074	0.0246588
ADCY9	1.29091	1.94e-06
P2RX4	1.29165	0.0012427
CASP7	1.2919	0.00320336
ATP6V0D1	1.29207	0.00247148
ZSCAN31	1.29238	0.00399473
PCDHB9	1.29271	0.0368716
MYD88	1.29294	5.24e-06
GAREM1	1.29321	0.00514836
HSPB1	1.29352	0.01564
RNF167	1.29496	0.000100308
PTGER2	1.29665	0.0120403
TMEM109	1.29704	0.0311873
LYPD6B	1.29711	0.0356534
LYPD1	1.29769	0.042029
PECR	1.29803	0.0027342
SLC35B3	1.29838	0.0010861
WDR13	1.29902	0.00371473
SNN	1.29919	0.0196968
ARNT2	1.29969	0.000632912
PDE4DIP	1.29998	1.79e-11
TP53I3	1.30052	0.0117394
PTGR1	1.30168	0.000432087
RAB3D	1.30195	7.72e-05
MPDU1	1.30391	0.0149217
VWA5A	1.30401	0.0261127
JUNB	1.3041	0.00860899
LMO4	1.30484	4.94e-07
NDUFB6	1.30491	0.0200202
TMEM184A	1.305	0.00407272
YPEL3	1.30555	1.25e-07
KLF13	1.30574	4.82e-06
ZNF385A	1.30626	0.00174706
ITGB4	1.3069	0.000655121
RARG	1.30707	0.011902
SDC1	1.30734	0.00481545
TMEM59	1.3077	0.000524076
TBC1D9	1.3099	0.00156078
CHMP1B	1.31017	0.0136618
TOMM5	1.31065	0.0447319
NORAD	1.31183	0.0142097
ZHX2	1.31241	8.05e-06
PORCN	1.31263	0.000947459
WNT10A	1.31296	0.0312456
CIITA	1.31354	0.000356997
FRAS1	1.31377	0.00246048
TNFSF13	1.31403	0.0398779
OSTF1	1.31449	0.0167078
SYT16	1.31487	0.0273817
CAMK2G	1.31514	5.9e-06
SH3PXD2B	1.31567	0.000157786
TMEM19	1.31636	0.00476799
DAG1	1.31656	2.54e-11
EPHX1	1.317	0.00041598
NTNG1	1.31704	0.0123497
JDP2	1.31833	0.0427549
LRCH2	1.31958	0.00640347
SERINC5	1.32031	8.46e-12
HEG1	1.3211	0.00100538
AC008771.1	1.32149	0.00557064
CXADR	1.32171	0.00817631
MYORG	1.32203	2.03e-07
SPACA6	1.32255	0.0386364
CBLB	1.32256	2.25e-05
NKIRAS2	1.32263	1.34e-06
RGS3	1.3239	0.00617475
LRATD2	1.32472	9.79e-08
SYT7	1.32504	0.0168298
MBD6	1.32574	7.07e-07
DHCR24	1.32623	6.07e-16
ERBB3	1.32635	1.15e-14
ANXA1	1.32643	0.0188739
ABHD4	1.32851	4.62e-05
LMBRD1	1.32856	0.00971759
GPRC5C	1.32894	0.0161038
TMEM54	1.32899	0.012473
MAPRE3	1.32976	0.00702929
C1orf210	1.33002	0.0309001
ABCD1	1.33006	0.0172595
DRAP1	1.33041	0.042029
TRIM38	1.33079	4.76e-11
KCNB1	1.33136	0.0156153
RAB9A	1.33159	0.00748502
RTN2	1.33255	0.0463919
CTNND2	1.33287	0.000164562
UQCRB	1.33297	0.0189086
NFKBIZ	1.33408	8.51e-06
FAM110B	1.33522	0.0311873
SLC22A23	1.33582	0.000382894
HIGD1A	1.33604	0.0175129
NR2F2	1.33619	0.00260435
STX3	1.33688	5.67e-07
PAK6	1.33791	0.00489783
ABCG4	1.33791	0.0324143
TOX2	1.33878	0.0184126
FOSB	1.33909	0.0304257
PRAF2	1.33928	0.0230457
BTG2	1.3393	0.00233272
C1orf21	1.33949	0.00104546
KLHL24	1.33949	2.3e-05
MEF2D	1.3396	0.00124368
HMGN3	1.33969	4.44e-05
TAGLN2	1.34039	2.85e-05
SPTBN2	1.34042	0.0472749
THBS1	1.34072	0.00153184
RAB5C	1.34073	0.000369944
MID1	1.34128	0.000785263
TJP3	1.3427	0.0102632
NIBAN1	1.3445	3.88e-05
PRICKLE2	1.34532	0.000427847
PFDN6	1.34566	0.0261939
SIPA1L2	1.34663	9.61e-06
NEK7	1.34839	0.00188076
HSPA1B	1.35055	0.0173021
TAX1BP3	1.35163	0.0476577
LCN2	1.35188	0.0373081
APOL3	1.35192	0.041366
SMIM14	1.35232	0.014695
FAM102B	1.35309	0.000573218
OTUD1	1.35335	0.000747674
SH3BGRL2	1.35345	0.0181682
PTPRU	1.35376	0.000131968
CDON	1.35581	0.00140198
FBRS	1.35785	0.010995
KLF11	1.35838	0.00886334
WWC3	1.35882	1.64e-17
ASTN2	1.35899	0.0397076
MAP2K6	1.35936	0.000306006
ANKS6	1.35988	1.97e-06
CHMP4B	1.35993	2.88e-08
SERTAD3	1.36231	0.000168754
SAP18	1.36246	0.00176129
ZSWIM8	1.36251	0.000302071
FAM214B	1.36376	0.00806914
ROGDI	1.36507	0.00372353
MYL9	1.36546	0.00553477
MACIR	1.36578	1.12e-08
LETM2	1.36588	0.0167566
METTL7B	1.36593	0.0160743
BDH2	1.36635	0.0269438
ADI1	1.36646	5.55e-05
RND3	1.36685	3.5e-07
AAMDC	1.36692	0.0372142
UBALD2	1.36711	0.00413042
KBTBD3	1.3676	0.0251298
CYTH2	1.3679	0.0414525
SERPINA1	1.3681	0.00516466
USF1	1.36826	1.74e-06
SLC16A14	1.36828	0.0348862
ACOT11	1.36833	0.0143958
AC022509.3	1.3687	0.0122304
MYL6	1.3689	0.0179326
ADAMTS3	1.36918	0.00222191
CALCOCO1	1.36985	3.36e-07
NDUFA6	1.3703	6.22e-05
C1orf116	1.37039	1.17e-08
PDE4DIPP2	1.37061	2.17e-05
ZFP36	1.37252	4.4e-05
AKNA	1.37317	3.53e-06
GRAMD4	1.37325	0.0359233
ITGA1	1.37337	0.0438963
CYB5R2	1.37358	0.00233194
ZNF362	1.37375	1.75e-13
NDUFB1	1.37377	0.0253237
ARAP3	1.37378	0.00959991
MALL	1.37423	0.00655531
VGLL3	1.37564	0.027631
ALAD	1.37617	6.06e-06
PITPNC1	1.37627	2.63e-05
LRCH4	1.37722	0.00293206
CELF4	1.37803	0.0148272
DIRAS1	1.38025	0.0104425
LPAR5	1.38026	0.0364972
CCDC170	1.38027	0.0244302
COX17	1.38063	0.00789993
TNFRSF11B	1.38086	0.0227987
HEXIM1	1.3819	3.33e-06
COL12A1	1.38193	1.41e-05
BCORL1	1.38324	0.00117643
CD55	1.38393	1.27e-06
PDGFC	1.38421	2.33e-07
CCPG1	1.38433	0.0129093
TIGD2	1.38448	5.94e-06
PINK1	1.38533	0.00956131
BGN	1.38611	2.73e-05
XPA	1.38689	0.036759
FRRS1	1.38701	0.0271115
SERF2	1.38815	0.0113574
TPM1	1.38952	3.11e-22
TCP11L1	1.38957	1.29e-08
ABHD11	1.39232	8.78e-07
CCDC107	1.39247	0.047763
HS6ST1	1.39332	1.67e-05
PIK3C2B	1.39391	2.85e-16
KLF9	1.39434	3.8e-09
MACC1	1.39507	1.2e-07
GABRG3	1.39547	0.00080013
GABARAPL1	1.39551	1.44e-07
B3GNT2	1.39556	3.69e-05
KRT80	1.39583	7.87e-07
G6PD	1.3962	8.13e-06
POLR2J	1.39692	0.0092782
GRHL1	1.3973	1.16e-07
NR2F1-AS1	1.39761	0.00776507
PRSS8	1.39798	0.00324257
ANKRD50	1.39875	1.88e-05
RASEF	1.40006	0.00462061
PMP22	1.40234	0.00337986
NREP	1.40259	0.00655673
MISP	1.40286	0.00126971
FAM184A	1.403	0.00823941
HDAC9	1.4034	8.47e-05
IL22RA1	1.40355	0.0263731
SLC29A3	1.40468	0.000394643
TRIM47	1.40552	0.00568529
MDK	1.40567	0.0020387
DUSP1	1.40586	8.17e-05
TLE5	1.40617	3e-05
PGPEP1	1.40844	0.0257205
BANK1	1.40858	0.044284
CASP10	1.40872	0.000681553
PRSS12	1.40876	0.000156551
GJB5	1.41017	0.0103173
MVP	1.41021	0.0235461
ZBTB7B	1.41085	0.0471843
PLPPR2	1.4111	2.55e-06
RMDN2	1.4113	0.0303773
HS6ST2	1.41155	0.00297147
AC022034.1	1.41254	0.00115485
TRPV6	1.41327	0.00813389
ACTA2	1.41349	0.0395756
AL109976.1	1.41351	0.0112674
KAT2B	1.4136	0.0019586
KCNS3	1.41379	1.09e-08
RAB11FIP1	1.41661	7.3e-23
AL031282.2	1.41675	0.00315529
MIEN1	1.41832	0.0085529
ATP7A	1.41899	0.000156639
ADCYAP1	1.42001	0.026171
KLHL29	1.42065	0.000244277
FREM2	1.42077	0.000314331
CHD3	1.4212	4.52e-11
PCAT1	1.42161	0.0277697
GRB7	1.42175	3.39e-05
PPM1K	1.42299	0.00700213
JPH2	1.42303	0.0311873
DLX1	1.42327	1.42e-07
RAB6B	1.4247	0.000422138
NMNAT2	1.42507	1.44e-08
CELF2	1.42541	0.00182259
RCAN3	1.42571	0.000233452
TUBB2A	1.42698	0.0271074
MEIS2	1.42795	1.4e-07
ATP8A2	1.42803	3.09e-06
PERP	1.4298	3.27e-08
PSD4	1.43038	0.000435108
JHY	1.43192	9.98e-05
RHBDL2	1.43278	0.0214898
SDK1	1.43312	0.0252623
SNED1	1.43511	0.00300097
CYP26B1	1.43822	0.0062219
CCDC69	1.4386	0.000397413
NPTXR	1.43876	3.39e-07
CNTNAP2	1.43949	0.0179255
AC118344.2	1.44034	0.00308951
RNASEL	1.4406	0.00137521
ANO2	1.44078	0.000382926
LINC00476	1.44286	0.0359233
HM13	1.4458	1.15e-08
DAB2IP	1.44624	0.00018478
CXCL8	1.4464	0.0033847
LINC00294	1.44695	0.00749486
BAG1	1.44765	0.0360833
DGKA	1.44778	1.5e-05
KRT23	1.448	3.34e-17
DSC2	1.44822	2.19e-14
NUAK1	1.4487	0.00254227
LINC01948	1.44904	0.0168009
GLUL	1.44938	2.09e-07
ATP6V1B1	1.44967	0.0207001
SYNPO	1.44971	9.43e-09
ZFP92	1.45078	1.08e-10
SPAG1	1.45089	9.17e-07
DACT1	1.45091	0.00686179
TRAK2	1.45147	0.0280556
DTX4	1.45167	9.4e-13
RGS2	1.45189	0.0246812
LZTS1	1.45203	0.00115167
UST	1.4531	0.0002843
MAGI2-AS3	1.45441	0.029105
MSRB3	1.45472	0.00470909
KRT8	1.45567	0.0048037
SPINT1	1.45569	5.49e-05
SATB1	1.4561	0.00245457
HTATSF1	1.45659	0.00456397
KIAA1522	1.45765	2.9e-07
RPL41	1.45777	0.0127623
CRIP2	1.45795	0.0110899
H3C6	1.45869	0.0152699
ASRGL1	1.46038	0.0236768
ZNF185	1.46045	3.78e-09
C9orf116	1.46052	0.0391578
SH3RF2	1.46054	9.51e-07
CAPS2	1.46138	0.000180898
SNPH	1.4618	0.00185818
AKAP5	1.46277	0.0198209
[truncated: 1,200 more rows]

## Sheet: Diff Exp PEO1 MI+EPZ vs DMSO
Table S1G: Differentially expressed transcripts in PEO1 cells following EPZ5676 (3.2 μm) and MI-136 (0.8 μm) treatment for 9 days
Gene	Fold-Change	padj
LINC02302	-59.3712	2.27e-05
CERNA2	-58.2181	4.22e-05
KRT38	-35.7057	0.00152772
MIR6784	-23.7995	0.0202293
AC079384.1	-23.6777	0.00475643
HP	-23.2222	1.02e-05
AL157407.1	-21.7931	0.00914541
SLC34A2	-16.2838	3.28e-158
AL450332.1	-13.6916	0.0456031
NPTX2	-13.6833	0.0236034
IL24	-13.6368	0.0281039
A2M	-13.3868	5.45e-40
GREB1	-13.1482	1.09e-151
RPSAP61	-11.9753	0.045626
RNU2-13P	-10.891	0.000230597
DIRAS3	-10.7689	1.62e-105
AKR1D1	-9.73762	0.00810878
BAALC	-9.05151	5.29e-42
FAM20A	-8.74802	5.65e-11
AGT	-8.33312	1.75e-90
SLC22A2	-8.27697	0.000670799
CP	-7.91206	1.05e-32
C4B	-7.83953	1.52e-06
CA12	-7.73064	1.59e-44
SEZ6	-7.60687	6.64e-33
HPD	-7.56881	0.0483557
RN7SL745P	-7.46046	2.42e-17
AC092275.1	-6.69362	0.0271199
NRAD1	-6.60774	1.17e-22
SERPINB3	-6.59459	2.72e-13
GPC6	-6.24489	8.77e-86
AC093063.1	-6.21891	0.00596843
ATP2B2	-6.13038	0.00695314
OBP2B	-5.94798	1.83e-08
SLC7A2-IT1	-5.90607	0.0169672
RBBP8	-5.8257	9.92e-32
SLC7A2	-5.69808	1.86e-79
DEPTOR	-5.66438	8.88e-69
SLC22A3	-5.57826	4.04e-228
THRSP	-5.4267	1.31e-24
AC091563.1	-5.13294	5.7e-23
ARHGAP26-IT1	-5.12453	2.19e-07
BX571818.1	-5.04117	4.57e-100
RNF152	-5.0107	3.19e-33
PKDCC	-4.99117	5.63e-27
CHRDL2	-4.95188	0.00437944
RAB7B	-4.73404	4.84e-26
COL14A1	-4.73034	0.000642725
WNT8A	-4.70339	0.0100029
GDF6	-4.70019	0.023809
AP006248.3	-4.68387	1.62e-06
SFTPD	-4.40468	5.63e-08
CABP7	-4.29807	3.5e-08
ITGA9	-4.29401	1.86e-07
PLEKHS1	-4.25987	3.18e-29
CBLN1	-4.252	4.54e-31
SIAH2-AS1	-4.23821	5.67e-09
LGALS17A	-4.22262	1.32e-13
MYOSLID	-4.18064	2.25e-05
TF	-4.16938	6.24e-08
TRHDE-AS1	-4.05211	2.28e-30
MIR938	-4.02324	0.0277644
RN7SL674P	-4.00578	1.39e-06
BTF3P6	-3.97797	0.0216689
LINC02873	-3.94845	0.0307589
ARHGAP26	-3.92035	5.43e-144
TCN1	-3.90345	0.000358023
CRB2	-3.90227	2.55e-07
GPER1	-3.8916	0.0089307
TBXAS1	-3.86007	0.00171629
LINC01914	-3.85111	7.13e-09
SERPINB4	-3.84274	0.000134019
GRIN2B	-3.82563	4.56e-14
PRIMA1	-3.79934	7.97e-51
COL8A2	-3.77905	0.0214919
ACOX2	-3.77683	0.0142717
CABLES1	-3.77045	1.31e-107
AC008786.1	-3.72101	0.00150892
PRSS51	-3.66271	0.0366948
UNGP3	-3.61244	0.000672447
GASK1B	-3.58632	2.92e-35
TRHDE	-3.57797	2.01e-18
LSM1P1	-3.52263	0.0020894
MIR604	-3.52134	0.000387171
KCNK15	-3.51099	3.4e-08
PSORS1C3	-3.50671	0.000157967
BMERB1	-3.50515	9.78e-44
ADAMTS15	-3.50506	1.96e-74
CDHR1	-3.49602	0.01289
AL109933.5	-3.49288	0.000411993
AC080038.1	-3.48718	0.0163057
RHOBTB1	-3.47211	1.99e-32
MIR548AO	-3.46372	0.00909614
MEIS1-AS2	-3.45681	0.0186048
BOC	-3.45036	9.59e-22
AC010809.3	-3.45028	0.0142629
MAP1LC3B2	-3.41559	0.000202175
FIBIN	-3.40188	9.3e-38
C1S	-3.38306	7.77e-39
ITGB3	-3.34841	8.03e-09
AP006248.4	-3.30138	0.00931624
HHIP	-3.29869	0.0246136
PDGFRB	-3.28526	0.000257693
LINC02432	-3.24376	0.00540886
C1QL1	-3.2437	1.41e-19
TMEM215	-3.21756	0.0077004
LINC01730	-3.2107	0.0308912
CHRNA9	-3.19578	7.93e-09
SLC6A6	-3.19073	3.6e-69
IRX3	-3.16381	5.06e-45
LINC00173	-3.12567	1.52e-14
SOD2	-3.12098	4.07e-89
AC097382.2	-3.05695	0.0226332
KRT6B	-3.04778	0.00806922
KANK4	-3.02681	1.17e-12
AC135507.1	-3.02454	0.0244442
RBM24	-3.02245	3.75e-07
RASGRP1	-2.98423	2.71e-13
RIMS4	-2.98212	5.63e-27
SFRP1	-2.96446	6.27e-124
AR	-2.95836	2.01e-48
AC009518.1	-2.95721	1.91e-05
GAL	-2.94761	4.8e-19
FBXL21P	-2.93383	0.0448345
RN7SL398P	-2.91983	0.0290031
THY1-AS1	-2.91608	0.0112871
MFAP5	-2.90135	0.0128354
NPR1	-2.89803	4.07e-29
KCNF1	-2.86162	7.59e-16
LINC00310	-2.86125	0.0234665
SLIT3	-2.8523	4.39e-43
AL118522.1	-2.8469	0.00130403
AP003396.2	-2.84599	0.0441797
NXPE2	-2.84188	0.0213797
MIR4798	-2.8335	0.0062255
SLC28A3	-2.83116	1.11e-14
AL121769.1	-2.82704	0.00121439
AC111000.2	-2.82602	1.57e-06
BEND6	-2.8256	4.7e-06
STEAP1	-2.81732	6.24e-15
MYC	-2.79981	1.53e-87
ERG	-2.7649	1.67e-05
UGT2B7	-2.75721	7.69e-28
USP2-AS1	-2.75638	8.76e-12
SOX9	-2.75349	2.18e-56
C4A	-2.73133	0.0017734
OLFML3	-2.72642	3.25e-14
NRP1	-2.71278	1.45e-44
RPS29P7	-2.70643	0.0120336
BNC2-AS1	-2.69599	0.0488906
AC104393.1	-2.68277	0.00244642
LONRF2	-2.67422	1.15e-48
HSPD1P1	-2.67014	0.0106248
GFPT2	-2.66903	6.94e-29
THY1	-2.66602	1.15e-71
SORCS2	-2.65555	2.36e-24
AC093627.1	-2.651	0.000380787
AC012213.2	-2.64585	0.0456114
MGAT3	-2.62327	5.57e-15
RUBCNL	-2.60112	1.64e-08
LTBP2	-2.59895	1.89e-22
AL596214.1	-2.59223	1.02e-07
CADM1	-2.57573	5.79e-21
BNC2	-2.56157	3.52e-22
ZNF732	-2.55704	0.00276936
CRNDE	-2.54174	8.73e-44
FAP	-2.53356	2.66e-06
AC090360.1	-2.52192	0.0197981
INHBA	-2.50105	3.13e-44
HERC5	-2.49369	0.0204888
AC011389.2	-2.49027	0.0292524
CISH	-2.48032	3.5e-23
AC010343.1	-2.47004	0.0163732
AL035409.1	-2.46213	5.16e-09
CALML3	-2.45949	0.00130488
AL121938.1	-2.45261	0.0323996
SHC3	-2.45061	3.15e-62
WT1	-2.44646	2.83e-69
AC097634.1	-2.43326	8.13e-06
LINC02043	-2.43238	0.00987267
COL12A1	-2.42621	7.27e-40
SIAH3	-2.4261	9.16e-20
PXK	-2.42292	1.14e-27
STON2	-2.41864	1.86e-49
RYR2	-2.40796	5.15e-12
EMX2	-2.40288	5.67e-07
Z95118.2	-2.38906	0.0211373
BRINP2	-2.38854	2.21e-08
MXRA5	-2.3794	5.35e-09
B4GALT5	-2.36655	9.25e-63
MPP6	-2.3621	8.03e-17
RDH10	-2.35015	4.29e-42
FOXS1	-2.3493	2.88e-13
AC006116.8	-2.33883	0.0468285
SVIL	-2.31804	1.03e-99
MIR646HG	-2.31753	2.16e-15
MRC2	-2.31163	9.12e-14
RESF1	-2.31128	1.6e-05
BAG2	-2.30049	3.33e-14
RPL32P16	-2.29665	0.0417446
AL136295.17	-2.29582	0.000585718
AC027682.4	-2.29091	0.032942
TPD52L1	-2.28993	6.99e-33
OR2L9P	-2.28192	0.0335833
NNMT	-2.27336	0.000332883
AC048344.4	-2.27267	0.000376811
EPB41L3	-2.27209	2.47e-10
TMEM47	-2.27152	2.79e-12
DGKI	-2.26751	2.76e-16
ADAMTS2	-2.26505	9.01e-09
SNAI1	-2.26113	1.48e-09
EMSLR	-2.25985	2.45e-18
PLCG2	-2.24505	2.22e-19
AC018645.3	-2.24303	0.000257693
PVT1	-2.24134	1.89e-12
VNN2	-2.23465	0.00684177
AP000465.1	-2.229	9.88e-06
YBX1P10	-2.2266	0.0483321
IMPDH1P8	-2.21434	4.52e-05
SLIT2	-2.20686	1.51e-29
SIAH2	-2.20534	2.65e-31
KCTD9P1	-2.20485	0.0290673
FIRRE	-2.19925	2e-24
VPS9D1-AS1	-2.18727	5.06e-12
CD34	-2.18229	0.00662613
FOXD1	-2.18089	9.92e-13
DLGAP1	-2.17463	3.84e-09
AMZ1	-2.17026	1.58e-06
ASS1	-2.17002	3.13e-20
KCTD21-AS1	-2.1638	0.00357902
ARNTL	-2.1604	1.1e-21
LINC00930	-2.16004	0.00481893
NOX4	-2.15435	0.0124961
SUSD3	-2.14877	4.12e-07
HS3ST3A1	-2.14865	9.7e-05
AC008760.2	-2.14523	7.63e-08
AP001628.1	-2.14443	0.00452779
AC006460.2	-2.1442	6.52e-06
AP002847.1	-2.13473	0.00816487
EPB41L2	-2.13107	5.03e-12
ADGRL2	-2.11685	4.43e-05
PDE7B	-2.11643	8.05e-16
IRX5	-2.11587	1.02e-14
AC010980.1	-2.10275	0.0151942
HOXB3	-2.10021	3.7e-63
FYB1	-2.10008	0.00820341
PRR7-AS1	-2.09953	5.41e-16
YWHAZP10	-2.09604	0.0025045
ST6GALNAC5	-2.09517	1.52e-23
IL15	-2.08926	1.38e-21
CAVIN2-AS1	-2.0856	5e-06
CTHRC1	-2.08296	0.00588107
EFNA5	-2.08022	1.14e-29
DHRS2	-2.07964	1.25e-06
RNF183	-2.07891	0.00110515
AL035409.2	-2.07688	5.48e-05
LDLR	-2.07077	1.41e-27
CA9	-2.06776	0.02116
BICD1	-2.06416	4.12e-08
AL139383.1	-2.06167	1.04e-06
C3	-2.0594	5.92e-36
ZNF208	-2.05827	3.18e-14
PLEKHA4	-2.05247	4.45e-06
SNHG26	-2.05112	1.04e-08
MPV17L	-2.04587	9.5e-34
ABCA4	-2.03862	8.6e-22
AK4	-2.03392	1.37e-18
CHST11	-2.03366	9.12e-65
AC025265.1	-2.03127	0.00130865
GPR146	-2.01405	0.0213657
FMNL2	-2.01395	2.4e-24
PI3	-2.01379	2.34e-05
RNU7-80P	-2.01379	0.0365735
SLIT2-IT1	-2.01373	0.000560622
EEF2KMT	-2.00765	3.83e-11
CLIC4	-2.00684	3.18e-14
MFHAS1	-2.00329	8.76e-14
BNC1	-2.00329	0.0265021
AC107021.2	-2.00285	0.000578371
AC026356.2	-1.9993	0.000565553
TBX18	-1.99444	6.85e-25
ANKRD33B	-1.9908	2.16e-20
PAICS	-1.9878	2.43e-06
AL353150.1	-1.98699	5.44e-06
EEF1B2P3	-1.98574	0.0112239
KCNC4	-1.98573	7.51e-12
AP002381.2	-1.98429	0.00039791
DPYSL3	-1.98315	2.84e-77
PIPOX	-1.97951	9.45e-08
STARD4-AS1	-1.97726	0.0145253
GBGT1	-1.97565	1.26e-05
NAB1	-1.975	4.2e-34
MIR17HG	-1.9746	9.53e-18
CTBP2P8	-1.97254	3.39e-06
THSD1	-1.97254	1.25e-09
SLC7A5	-1.9724	1.22e-26
POU5F1	-1.96916	0.0222078
NEMP2	-1.96754	2.79e-16
TNFSF10	-1.9615	3.02e-07
RABEPK	-1.95805	1.16e-12
SLC9B2	-1.95719	3.49e-11
TRPM8	-1.9454	0.0165789
AC244033.2	-1.94236	0.0159956
HOXA4	-1.93893	0.0344615
NEIL2	-1.93419	5.65e-05
MB21D2	-1.93116	1.59e-16
EGR1	-1.92967	3.02e-08
AL606834.1	-1.92191	0.00347968
ZNF560	-1.9192	2.39e-11
AC084375.1	-1.91448	1.01e-07
AC090945.1	-1.91393	0.0182506
GPX3	-1.91365	1.79e-14
L3HYPDH	-1.9121	2.09e-06
C2orf88	-1.9067	0.000332883
AC004492.1	-1.9053	0.0238675
HK2-DT	-1.90524	0.0163025
SRSF12	-1.90353	0.000105909
SNORD12C	-1.89327	0.0469382
MT-TM	-1.88875	0.0372367
PSTPIP2	-1.88804	5.68e-09
KCNJ2	-1.88627	4.57e-10
RASSF9	-1.88068	6.5e-20
PPIL6	-1.8804	0.00274907
RPL35AP9	-1.87944	0.034613
HLA-DRB1	-1.87844	0.00206723
PTGER2	-1.87543	2.58e-14
SLC6A15	-1.87512	2.76e-10
PPAT	-1.87197	7.36e-21
TENM3	-1.8717	1.58e-30
SLCO2A1	-1.87106	0.000180948
ITGB6	-1.87069	2.4e-41
PCOLCE2	-1.87024	0.00341383
IL1RL2	-1.86955	3.94e-05
DNAH17-AS1	-1.86858	2.31e-07
MED13L	-1.86537	3.72e-15
RAMP1	-1.86279	0.000958081
ANPEP	-1.85929	2.16e-27
EBPL	-1.8579	1.41e-13
AFF3	-1.85661	9.58e-06
AARD	-1.85528	4.64e-12
MIR100HG	-1.8538	1.06e-10
GPR143	-1.85365	1.52e-10
METTL8	-1.85183	9.5e-13
PDZK1	-1.84859	2.08e-22
CEBPD	-1.84806	0.00199866
WLS	-1.84591	2.78e-23
SCARB1	-1.84571	5.92e-32
MCOLN2	-1.84263	8.5e-06
TLN2	-1.84154	4.07e-35
PMEPA1	-1.83921	1.24e-24
DIXDC1	-1.83878	1.18e-26
CFB	-1.83712	2.6e-05
AC016831.4	-1.83632	0.000961973
HMGA2	-1.83438	7.67e-09
G3BP1P1	-1.83073	0.0435633
PKIB	-1.83024	4.31e-08
SQLE	-1.82734	1.73e-26
AC016026.1	-1.82705	0.0224542
RNF150	-1.82677	8.11e-14
TENM3-AS1	-1.82503	4.54e-06
LDHB	-1.82446	9.46e-09
FABP5	-1.8238	2.89e-06
MEST	-1.82258	5.99e-10
TWNK	-1.81998	2.36e-07
KLF16	-1.81993	0.0048921
FAM20C	-1.81854	0.000943903
LINC01138	-1.81614	9.86e-06
KIRREL1-IT1	-1.81372	0.000573506
STEAP2	-1.81218	5.93e-08
TIMP3	-1.81097	3.93e-30
RSAD2	-1.80442	3.71e-06
AC015813.5	-1.79804	0.0330286
LNCSRLR	-1.79691	0.00105802
CENPV	-1.79667	0.0259178
FKBP5	-1.79587	1.72e-13
MRPS6	-1.79558	7.27e-09
MRPS31P4	-1.79399	0.0292689
TAF4B	-1.79331	1.18e-30
NME1	-1.79285	7.35e-15
CGAS	-1.78929	5.99e-10
NFE2L3	-1.78879	5.62e-05
ACVR2B-AS1	-1.78549	0.000155304
E2F5	-1.78548	1.75e-06
HIPK2	-1.7839	1.54e-05
DCDC2	-1.77892	2.58e-27
AC022966.2	-1.77686	0.0118873
AC007614.1	-1.77658	2.76e-05
GALNT16	-1.77305	0.00219144
CHI3L1	-1.77288	2.05e-10
ZNF485	-1.77117	4.09e-06
LRIG1	-1.76819	2.31e-28
SNHG15	-1.76697	3.32e-06
ARL4C	-1.76687	1.36e-12
TDRD6	-1.76295	0.0277174
VDAC1	-1.76	1.93e-11
ZNF239	-1.75955	9.93e-12
FMNL3	-1.75821	0.00195359
FOXP1	-1.75523	4.92e-09
PUS7	-1.75327	4.61e-22
FOSL1	-1.75201	4.96e-07
LINC02728	-1.75134	0.0263473
POLR1E	-1.75125	1.81e-24
LINC00839	-1.7511	1.5e-08
MYBL1	-1.75087	3.69e-18
TSHZ2	-1.75073	1.98e-07
DZIP1	-1.74797	7.85e-25
SNHG4	-1.74594	4.35e-10
FRMD3	-1.74518	1.04e-11
AC006978.1	-1.74464	0.00342138
FJX1	-1.74358	0.0075624
CDC42EP4	-1.74042	2.48e-17
AC084834.1	-1.74005	0.0223511
POPDC3	-1.73931	5.75e-06
DHODH	-1.73906	1.57e-05
CDC25B	-1.73761	7.7e-07
CARNMT1	-1.73733	5.83e-14
RASGRF1	-1.73557	2.79e-06
AC006504.7	-1.73472	0.0352399
FAM216A	-1.73431	0.00240724
MBLAC2	-1.73283	1.51e-08
IL1RAP	-1.73033	1.2e-10
ANGPTL2	-1.73009	0.00508525
SUSD2	-1.72959	2.29e-07
NFIX	-1.72925	5.65e-09
TRAP1	-1.72836	1.57e-11
PTX3	-1.72662	1.12e-05
LRP8	-1.72614	9.39e-14
HOXB8	-1.72513	2.77e-12
AC090515.4	-1.72377	0.0411431
APBB2	-1.72172	3.18e-05
VNN1	-1.72083	0.0145832
OTUD7B	-1.72042	1.01e-17
CEP83	-1.71991	9.72e-09
LYAR	-1.71952	5.73e-09
NLE1	-1.71917	1.06e-06
AC026356.1	-1.71826	0.0145464
ICAM1	-1.71774	1.76e-11
EPHA4	-1.71549	3.04e-15
ADORA1	-1.71296	0.00399318
AC007787.2	-1.71281	0.0194475
AC021945.1	-1.71191	0.0179783
FAM95C	-1.71134	0.0222344
JAM3	-1.71109	0.00146531
FBXW4P1	-1.71097	0.0206535
TAF10	-1.71074	0.00149875
SIX1	-1.7096	2.59e-17
GRK3	-1.70683	5.1e-08
TBC1D4	-1.70682	3.39e-14
DSC3	-1.70664	6e-07
SRM	-1.70609	1.01e-13
AGPAT5	-1.70411	2.16e-18
FXN	-1.70351	1.45e-06
ZBTB12	-1.70338	0.0415835
NT5DC3	-1.70309	8.84e-16
BZW2	-1.70201	5.4e-11
HSPD1	-1.70179	9.2e-08
GJC1	-1.69995	2.63e-05
HOMER1	-1.69963	5.05e-13
AC048341.2	-1.69756	1.83e-05
AL590867.2	-1.69543	0.0120431
KCNT1	-1.69509	3.08e-06
ADM5	-1.69426	0.0140512
MREG	-1.6935	4.24e-14
GNG12	-1.69248	2.91e-11
CLU	-1.68899	5.51e-12
COBL	-1.68869	7.43e-22
LINC00665	-1.68777	4.77e-27
AC005586.1	-1.68751	1e-05
AC090877.1	-1.68558	0.0156338
RAB32	-1.68505	0.0200256
MRM1	-1.68473	0.0166812
TMEM120B	-1.68465	7.44e-15
AC016831.1	-1.68427	1.49e-09
KIRREL1	-1.68379	1.27e-41
GALNT18	-1.68303	1.06e-05
IRS1	-1.68221	2.77e-28
ALDH2	-1.68219	9.31e-09
AC254633.1	-1.68149	0.0037545
RASSF3	-1.68101	4.04e-18
SNORA74D	-1.679	0.0185001
UCK2	-1.67824	4.89e-21
LINC01535	-1.67786	1.61e-07
NCOA7	-1.67748	5.8e-05
ARL10	-1.67632	0.00496801
E2F6	-1.67554	1.12e-23
TMEM97	-1.6748	1.62e-09
FOXP1-IT1	-1.67446	0.000812564
NOP16	-1.67412	4.43e-06
FAM78B	-1.6732	0.0131526
CCNG1	-1.67142	7.17e-10
EVA1C	-1.67	1.09e-06
AHCYL1	-1.66668	1.05e-21
SLC16A1	-1.66337	5.34e-29
PER3	-1.66322	8.06e-20
TLCD3A	-1.66283	7.91e-09
CSF1	-1.66206	5.44e-06
TEX15	-1.66189	0.00019489
PLCD3	-1.66184	5.36e-13
SLC35F6	-1.66157	5.79e-24
CYP4F26P	-1.66033	0.000501985
TMCC1-AS1	-1.66014	0.0194808
USP2	-1.65867	2.51e-20
LRIG3	-1.65865	2.18e-23
LGR4	-1.6579	1.76e-29
ST6GAL1	-1.65769	3.91e-09
CA3-AS1	-1.65752	0.0320679
CAP2	-1.65513	1.78e-08
PUM3	-1.65495	1.3e-06
ARSJ	-1.65374	1.46e-07
ZBED6CL	-1.65364	6.87e-05
SLC16A1-AS1	-1.65286	1.64e-06
NR6A1	-1.6516	2.71e-08
NFIA	-1.65114	1.18e-10
SOX9-AS1	-1.65114	7.91e-08
CFI	-1.65019	0.000840868
AC009086.2	-1.65016	0.034465
PLAC8L1	-1.64997	0.0135835
KCNMA1	-1.6487	3.73e-09
B3GALNT1	-1.64711	5.4e-08
ZNF98	-1.64684	8.02e-07
BCAT1	-1.64638	6.63e-07
TEX2	-1.64601	3.2e-37
ATRNL1	-1.64481	0.00099835
RNU6ATAC18P	-1.64429	0.0206535
NPY1R	-1.64377	0.000151067
TSEN2	-1.64296	9.51e-08
MYBPH	-1.64204	0.000826003
MSN	-1.64132	2.17e-40
PDLIM4	-1.64096	3.94e-06
ZNF667	-1.64086	1.84e-11
UBASH3B	-1.63968	1.7e-26
PTEN	-1.63861	0.000966159
CEBPB	-1.6368	0.00465353
PRKX	-1.63467	9.57e-17
MECOM	-1.63458	7.01e-12
NDUFAF2	-1.63416	3.71e-11
TMTC4	-1.63373	2.59e-05
LBHD1	-1.63205	4.34e-06
OSMR	-1.63159	1.96e-06
KCNN2	-1.6307	0.0213311
AC111170.2	-1.62983	0.0412189
AL353572.4	-1.62885	0.0232685
PPAN	-1.62741	0.000602953
ASB13	-1.62728	9.46e-06
RAI14	-1.62613	1.18e-25
RASL10B	-1.62483	9.46e-07
ST3GAL5	-1.6247	0.00641083
RAB31	-1.62437	6.08e-08
CHN1	-1.6239	0.00120908
ALKBH2	-1.62067	3.9e-06
AC125807.2	-1.6203	5.44e-06
NKILA	-1.61893	0.000650234
PRSS23	-1.61803	9.23e-08
PELI2	-1.61774	1.03e-07
AC063965.2	-1.61712	0.00125916
PDGFRL	-1.61547	8.14e-06
CCDC144CP	-1.61149	0.00509749
EXOSC5	-1.61111	0.000627991
AC105285.1	-1.61074	0.0127386
FAM86B1	-1.61043	0.00619953
FAM86HP	-1.60995	0.00285488
CD44	-1.60944	0.00166827
PLXDC2	-1.6094	0.000192989
TTL	-1.60845	6.1e-25
PPARGC1B	-1.60832	3.31e-07
ANXA6	-1.60762	8.72e-09
ALDH5A1	-1.60732	5.43e-10
CDCA7	-1.60725	6.47e-09
AHCY	-1.60722	2.04e-08
IL4R	-1.60632	4.89e-13
DTNA	-1.6043	0.000155007
LBH	-1.60349	6.51e-25
PITRM1-AS1	-1.60319	0.0138399
URB2	-1.60315	2.03e-12
MAP3K20	-1.60313	1.98e-06
SNHG8	-1.60221	0.0299594
KCTD6	-1.60098	0.000345625
SMKR1	-1.60079	4.4e-05
TMOD1	-1.60005	0.0259548
BAHCC1	-1.59867	2.05e-06
AC010809.2	-1.59802	0.0439396
PPIF	-1.59647	0.00126616
POLR3G	-1.59596	0.0039086
NPM3	-1.5956	0.00179968
HOXA10-AS	-1.59424	0.00735027
AC005840.2	-1.59399	0.0173557
USP32P3	-1.59113	0.00363283
GATA6	-1.59068	0.0139646
THNSL1	-1.59048	1.67e-06
FGF2	-1.59017	2.67e-05
POLR1G	-1.58996	1.23e-10
PNMA2	-1.5868	4.21e-11
ATP11C	-1.58652	3.6e-11
FAM86EP	-1.58592	9.37e-06
SLC35F1	-1.58564	0.00107718
CCDC138	-1.58239	2.88e-06
MMP24	-1.58202	3.39e-10
NHSL2	-1.58161	0.00215469
GCLM	-1.58154	7.15e-27
HOXB4	-1.57952	8.24e-20
ZHX1	-1.57946	3.86e-05
MTARC1	-1.57792	0.000378396
PDE7A	-1.57737	2.86e-17
TOP1MT	-1.5759	4.63e-07
CYTOR	-1.57538	9.18e-09
GFOD1	-1.57536	2.49e-26
EXT1	-1.57088	8.31e-08
AC103702.1	-1.57068	1.07e-12
IPO5	-1.57023	8.67e-13
GEMIN5	-1.5698	2.8e-25
PTPRE	-1.56959	9.96e-09
AP005432.1	-1.56955	0.0353041
POLR1B	-1.56823	1.19e-11
TFAP4	-1.56706	1.22e-15
ADAT2	-1.56646	0.000727872
FOXQ1	-1.56644	0.000820384
LPCAT1	-1.5658	0.000896258
LINC00623	-1.56561	0.0192369
LGR6	-1.56544	0.00463535
S100A1	-1.56531	0.0103857
TIAM2	-1.56527	7.14e-19
C1QBP	-1.5641	1.12e-17
RRS1	-1.56328	0.000213892
AC016582.2	-1.56274	0.00115282
GREB1L	-1.56216	0.000181863
MRTO4	-1.5616	1.1e-06
UNC5CL	-1.56144	0.0187794
EXTL2	-1.56074	0.000365715
TACSTD2	-1.55885	3.69e-22
TBX3	-1.55863	3.13e-08
WASF3	-1.55856	0.00015923
COA7	-1.55792	9.16e-18
MATK	-1.55716	0.0382993
MFGE8	-1.55701	8.88e-19
ZNF853	-1.55651	0.0016989
WT1-AS	-1.5565	5.37e-11
PDIA5	-1.5554	1.25e-05
HDDC2	-1.55508	0.00202996
MIR99AHG	-1.5545	0.00130066
TKT	-1.5544	1.07e-17
HOXB5	-1.55314	4.27e-08
ODC1	-1.55289	3.81e-06
JMY	-1.55199	8.98e-17
ZNF121	-1.55186	9.65e-05
SOCS5	-1.55167	6.35e-24
NOLC1	-1.55154	0.000887439
LINC-PINT	-1.54891	0.000519016
C1R	-1.54856	6.77e-06
SNX5	-1.54831	8.2e-21
PLOD2	-1.54683	4.98e-11
MTHFD1L	-1.54661	2.81e-08
TGIF2	-1.54586	3.22e-06
GLS	-1.54575	1.19e-09
CIITA	-1.54468	3.11e-10
CD70	-1.54273	0.0372288
ZNF790-AS1	-1.54254	0.000301452
RPL11P3	-1.54193	0.00699374
GPR135	-1.5408	7.41e-05
TTF2	-1.54052	9.29e-33
CAD	-1.53943	0.000364181
AL390195.2	-1.53935	0.0482477
DKC1	-1.5385	1.37e-10
KLHL23	-1.53725	1.08e-06
AC135983.2	-1.53674	1.22e-05
TEF	-1.53587	0.000312173
CDKL1	-1.53555	7.07e-07
ISL1	-1.53425	3.81e-10
SYDE2	-1.53355	4.34e-08
ANO7	-1.5332	0.0204916
MARCHF1	-1.53212	5.6e-06
CCDC88A	-1.53207	1.78e-05
RASSF8	-1.53131	0.00137429
CDH3	-1.53124	8.98e-24
NLN	-1.53123	7.58e-10
NFIB	-1.52984	0.00752721
NOP56	-1.52939	2.27e-14
HOXA-AS2	-1.5287	2.26e-05
IGF1R	-1.52866	4.54e-05
SOX7	-1.52837	2.79e-10
CA2	-1.52813	9.22e-07
C12orf66	-1.528	0.00126834
ADGRF2	-1.52773	0.0293892
ARHGAP29	-1.5275	0.0119418
NR2C2AP	-1.52646	0.0221247
AL031595.3	-1.52587	0.0244442
RNASEH1-AS1	-1.52548	0.000210531
PCDH19	-1.52531	0.0285151
ESR1	-1.52498	7.64e-22
AMN1	-1.52478	0.0413625
LINC00662	-1.52453	6.95e-05
NDUFAF4	-1.52375	0.000709653
AC025588.1	-1.52357	0.0301412
SGPP2	-1.52307	7.47e-12
SMG1P6	-1.52276	0.013833
CBX2	-1.52229	0.0138421
TRPS1	-1.52149	0.00183709
BX322639.1	-1.52142	5.75e-07
ZNF233	-1.52099	0.0245753
SH3BP5	-1.5198	3.43e-08
SNHG17	-1.51923	0.00726243
VAV3	-1.519	0.00703883
NUP62CL	-1.51871	0.000995146
MICAL3	-1.51855	2.43e-06
FZD4	-1.51849	2.05e-10
GNPNAT1	-1.51811	3.38e-06
EMX2OS	-1.51806	0.0018595
TGFA	-1.51729	5.41e-14
FHOD3	-1.51641	1.96e-12
IMPDH2	-1.5161	1.3e-11
ARRDC4	-1.51574	5.8e-06
PDSS1	-1.51542	0.000237852
ANKRD18B	-1.51461	0.00162969
DSCC1	-1.51403	4.57e-09
MAP4	-1.5139	6.14e-06
TNF	-1.51165	0.0319537
EPM2A	-1.51127	0.000611617
FAM217B	-1.51049	1.67e-06
UNG	-1.50976	1.24e-13
UXS1	-1.50968	8.64e-07
C1GALT1	-1.50955	6.99e-05
SEMA3A	-1.50926	0.0213024
KIAA1549L	-1.50868	0.00071086
CATSPERB	-1.50825	0.0108554
SNHG16	-1.50819	7.08e-15
ST3GAL1	-1.50798	9.89e-12
PAPSS2	-1.50779	0.00152481
SLC43A3	-1.50726	6.54e-06
BCR	-1.50719	4.62e-06
AC023355.1	-1.50711	0.0271307
NOB1	-1.50707	8.02e-08
AP002373.2	-1.50707	0.0485806
LIFR	-1.50677	5.39e-07
SMG1P3	-1.50603	0.000125087
LONRF1	-1.50472	0.000541337
KBTBD6	-1.50416	8.88e-06
AC010624.5	-1.50396	0.046314
ADGRA3	-1.50383	3.48e-13
ZNF587B	-1.50333	2.03e-06
TFRC	-1.50304	4.92e-21
AC004076.2	-1.50257	0.0165692
SCNN1D	-1.50183	0.0487362
PCDHAC2	-1.50177	0.000155007
SINHCAF	-1.50156	4.03e-05
ZFP82	-1.50124	1.87e-07
SRPRB	-1.5012	5.81e-09
ABTB2	-1.50115	0.000132522
QSOX2	-1.50104	0.00563411
TMCC3	-1.50095	5.13e-07
NPM1	-1.49992	0.00757477
CCDC88C	-1.49929	1.08e-11
PPA1	-1.49873	4.89e-05
TNFAIP3	-1.49829	8.64e-06
CHST10	-1.4982	2.53e-10
CMSS1	-1.49807	4.75e-16
OGFRP1	-1.497	0.00044506
ENTR1	-1.49637	0.00130427
RCL1	-1.49602	1.46e-05
RSL1D1	-1.49574	1.29e-19
RUVBL1	-1.49504	4.18e-09
LYRM4	-1.49474	0.000834174
SC5D	-1.49303	0.00101914
GARNL3	-1.49228	0.0124199
RGS7	-1.49056	0.000526136
EEF1B2	-1.4901	0.00140685
PUS1	-1.49007	1.76e-07
HOXA10	-1.49003	0.0131233
AL109615.4	-1.48959	0.0467673
SLC5A3	-1.48952	1.81e-05
METTL1	-1.48923	4.53e-08
ZNF814	-1.48761	0.0066939
ZNF727	-1.48724	1.21e-10
PSMG1	-1.48694	1.28e-07
KLK8	-1.48681	0.00423752
SAV1	-1.48671	1.5e-07
KIF9-AS1	-1.48613	0.0489517
ZNF418	-1.48502	5.13e-05
GALNT7	-1.48437	5.44e-06
UTP20	-1.48346	7.02e-20
ZBTB25	-1.48244	9.56e-08
TIFA	-1.48241	0.000332883
ZNF280C	-1.48203	0.00196764
TYSND1	-1.48199	0.0335576
LIMS1	-1.48191	1.78e-09
AP000941.1	-1.48181	0.0406609
FOS	-1.48101	0.000100264
NUP210	-1.48023	2.47e-10
EYA2	-1.48019	0.000171337
ECI2	-1.48	0.00285254
NR1H3	-1.47998	6.04e-07
SEMA5A	-1.47968	1.01e-05
OLFM1	-1.47883	9.01e-06
AC245041.1	-1.47867	0.00984302
ZFAS1	-1.47813	4.69e-05
MTHFD2	-1.47811	3.31e-11
CHD7	-1.47801	3.56e-13
FHL2	-1.47794	9.94e-12
EIF4EBP3	-1.47681	0.0109835
SNX18P3	-1.47681	0.0219056
AL162595.1	-1.47641	0.0171988
TRAF5	-1.476	0.000144984
UBE2Q2P2	-1.47595	0.00673974
GART	-1.47525	4.95e-09
EEF2K	-1.47492	3.71e-14
RAVER2	-1.47436	8.35e-10
HEATR1	-1.47383	3.25e-10
SNX30	-1.47371	8.73e-12
ZNF626	-1.47222	2.98e-05
UTP25	-1.47213	3.02e-09
LIPT2	-1.47199	0.0319368
GTF2H2C	-1.47118	0.000541337
FAM86C2P	-1.4706	0.00448406
ME1	-1.47041	2.95e-05
CHST3	-1.4702	2.18e-12
AC027020.2	-1.46987	0.0274302
TEAD4	-1.46948	4.06e-08
INPP4B	-1.4689	0.0260658
ELOVL5	-1.46867	0.0252525
SLC39A8	-1.46846	8.85e-07
ZNRF2	-1.46758	0.0333416
AC122718.2	-1.46706	0.0293044
NAA15	-1.46511	3.01e-12
POLR1A	-1.46489	2.11e-26
AC245041.2	-1.46399	5.92e-06
ANKRD30B	-1.46348	0.0376811
ABCE1	-1.46256	0.00145199
AP003119.3	-1.46221	0.00614091
FLG-AS1	-1.46086	0.0151222
DZIP1L	-1.46035	0.000452751
WDR3	-1.45968	1.2e-11
BBOX1	-1.45847	0.0392601
NARS2	-1.45806	2.02e-08
SLC1A5	-1.45695	3.43e-08
MARS2	-1.45682	3.9e-06
NIP7	-1.45674	0.000446133
UGT8	-1.45673	4.86e-05
XPO5	-1.45642	4.63e-14
PER2	-1.45608	1.66e-06
KLLN	-1.45578	0.0352937
C12orf45	-1.45549	3.23e-17
ATP2B1	-1.45525	8.39e-14
BEND3	-1.45502	1.66e-05
SLC2A12	-1.45494	0.0079337
ME3	-1.45351	3e-09
SMG1P7	-1.45344	0.00587984
SPECC1	-1.45322	9.68e-38
ADCY3	-1.45213	3.73e-09
ITGA6	-1.45096	1.13e-09
ASTN1	-1.45096	1.26e-06
CHDH	-1.45092	7.97e-05
PADI2	-1.4503	6.89e-05
FMN1	-1.45012	5.43e-05
S1PR2	-1.44995	3.03e-06
DCAF13	-1.44969	1.93e-11
MLKL	-1.44896	0.0056657
RUNX2	-1.44887	0.0387339
TXLNG	-1.44869	1.77e-16
RIMS2	-1.44842	3.14e-08
ASB9	-1.44777	0.0480842
ACAT2	-1.44683	0.000290416
SLC7A1	-1.44642	0.000229688
HSPE1	-1.44636	0.00151136
HR	-1.4463	0.0307331
KLK7	-1.44611	1.86e-10
NOMO1	-1.44572	0.0017382
TRNP1	-1.44536	0.000190291
NOTCH1	-1.4434	0.013614
PDCD2L	-1.44291	0.00691858
FAM86B3P	-1.44275	8.16e-05
GMPS	-1.44272	0.00554253
TMEM64	-1.44244	1.73e-07
SEH1L	-1.44159	2.18e-19
F2R	-1.44118	0.000619571
TRIM58	-1.44062	0.0071113
KTN1-AS1	-1.4403	0.014309
RAPGEF5	-1.44025	4.82e-05
ZC3H8	-1.44009	0.0252781
MKX	-1.43953	2.22e-15
C11orf71	-1.43925	0.00422472
SLC35F2	-1.43902	3.22e-07
PLAT	-1.43852	0.00018679
PRELID3A	-1.43716	0.00792088
GABPB1-AS1	-1.43697	0.0479975
NOP58	-1.43619	4.04e-08
PNPT1	-1.43617	2.47e-06
RPUSD4	-1.43589	0.00526237
AC107871.1	-1.43571	0.041253
AC006480.2	-1.43545	0.0372958
CREG1	-1.43533	5.65e-07
TCF7L2	-1.43524	0.01858
SMYD5	-1.43491	0.00792971
LINC02449	-1.43464	0.0259359
KPNA5	-1.43448	0.000270805
AL513165.1	-1.43432	0.0425116
CEP170	-1.43423	0.000728952
ZNF330	-1.43354	0.00630192
CPNE8	-1.43342	9.92e-05
DDX31	-1.43323	1.03e-07
C2orf50	-1.43216	1.4e-06
IDI1	-1.43181	7.73e-05
DDX21	-1.43165	0.000452013
RPS23	-1.43126	1.22e-05
PTPN4	-1.43101	0.000486628
CECR2	-1.43096	0.0190806
PARVB	-1.43081	0.00112377
ACTR3B	-1.4306	1.8e-07
EFNB3	-1.4295	0.0106795
PTGIS	-1.42939	4.88e-06
IMP4	-1.42916	2.19e-08
SYT12	-1.42839	0.0205966
WDR43	-1.42741	1.03e-07
USP27X	-1.42645	0.0195242
SLC2A9	-1.42607	9.9e-09
FLVCR1	-1.4257	4.55e-06
HMGCS1	-1.42558	0.000389185
AEN	-1.42527	0.000233044
AL450345.2	-1.42483	0.0383393
RRP12	-1.4245	4.36e-05
BICC1	-1.42421	6.57e-06
MAP3K21	-1.42367	1.23e-13
QTRT1	-1.42343	0.0140096
PDCD11	-1.42244	2.46e-07
AC016831.6	-1.42189	0.00325274
SSB	-1.4218	0.0460104
MDN1	-1.42172	3.27e-10
RHBDF2	-1.42116	0.0195799
PSMG4	-1.42082	3.2e-05
CDK6	-1.42053	0.000140994
IMPA2	-1.42047	4.02e-08
USP18	-1.42022	0.012858
SFXN4	-1.41972	0.00118743
NAPEPLD	-1.41925	2.42e-05
CHSY1	-1.41922	3.05e-12
TSHZ1	-1.41907	5.73e-05
INSIG1	-1.41866	2.02e-05
ZBTB1	-1.41829	4.67e-14
AC009404.1	-1.41803	2.89e-05
TRAF3	-1.41783	7.06e-06
CDC25A	-1.41776	0.000851848
MRPS25	-1.417	5.71e-12
COLGALT2	-1.41686	0.0327973
SCFD2	-1.41632	1.42e-05
AL121839.2	-1.41531	0.00251276
SACS	-1.415	1.94e-05
LRPPRC	-1.41484	2.12e-19
ATP2C1	-1.41393	3.13e-17
TASOR2	-1.4139	0.00706668
CBS	-1.41374	0.0100029
ZNF382	-1.4133	0.00100833
DCTPP1	-1.41171	0.000192424
TRMT5	-1.41117	0.00231119
LINC02609	-1.41093	0.0405313
RPS2P5	-1.41037	0.000274458
TRPC1	-1.41006	7.26e-05
DZIP3	-1.40933	0.000330338
NR1D1	-1.40917	0.00285106
FAM136A	-1.40895	1.11e-05
ALX3	-1.40838	8.73e-05
RPL12	-1.40834	0.00128125
URB1	-1.40792	6.85e-07
NXN	-1.40755	6.64e-06
COLGALT1	-1.40733	0.000812136
DHCR7	-1.40692	1.12e-12
TRMT1	-1.40683	0.00283309
PABPC4	-1.40595	3.63e-06
SLC4A4	-1.4058	1.95e-08
LAMA4	-1.40544	1.58e-06
AMER1	-1.40536	4.35e-07
HRH1	-1.40534	0.000648352
DHX37	-1.40492	0.041253
GEMIN4	-1.40483	0.00406625
AC026401.3	-1.40452	0.0172898
CEP68	-1.403	4.51e-06
ITPK1	-1.40291	1.19e-06
RPS2	-1.40184	0.00328382
GCA	-1.4015	0.00211883
CCDC86	-1.40129	8.73e-07
AL135999.1	-1.40122	0.0027484
ZNF529	-1.40041	4.87e-08
SEMA3F	-1.40025	0.00113569
AP002748.4	-1.39941	0.0306671
SETMAR	-1.39888	0.00488986
PINX1	-1.39873	0.000245116
REXO2	-1.39858	9.97e-12
KLF10	-1.39824	0.0350439
UBIAD1	-1.39798	4.18e-06
PBX1	-1.3974	0.00231544
RFTN1	-1.39686	0.0022022
PABPC1L	-1.39644	0.000558754
MTHFD1	-1.39607	4.04e-08
ZNF551	-1.39583	1.5e-08
TTLL12	-1.39574	0.000705057
OSBPL10	-1.39567	3.72e-17
AMD1	-1.39534	2.28e-10
CASK	-1.39457	1.15e-09
PHF21B	-1.39394	6e-05
BOLA3-AS1	-1.39349	1.91e-05
MSMO1	-1.39331	0.000128805
TFB2M	-1.39326	0.000222743
JCAD	-1.39319	2.92e-09
NAP1L1	-1.39287	4.08e-09
DGKE	-1.39262	2.64e-06
L3MBTL4	-1.39182	3.54e-07
ANKRD13B	-1.39156	0.00125669
NIFK	-1.3909	0.0187177
LTA4H	-1.39062	1.49e-11
TWIST2	-1.39036	0.00117077
MRPL4	-1.39023	0.00102363
DIMT1	-1.39013	8.56e-05
TSR1	-1.38952	8.11e-09
CTSB	-1.38907	2.37e-13
TRIP13	-1.38881	1.88e-11
SUSD6	-1.38835	8.6e-08
NCL	-1.38732	0.00525397
CELSR1	-1.38704	0.0219567
CCNB1IP1	-1.38687	8.01e-05
DIS3L	-1.38594	9.02e-09
UGCG	-1.38534	1.46e-07
SCD5	-1.38485	5.93e-09
LYSMD2	-1.38469	0.032178
FBL	-1.38454	0.00482483
ZNF257	-1.38366	0.00762903
TFAM	-1.38364	1.66e-06
NTAQ1	-1.38302	1.01e-06
MYBBP1A	-1.38267	0.0144976
SYNGAP1	-1.38245	0.000933712
MT1A	-1.38209	0.0144177
AC010615.2	-1.38027	4.34e-06
CFAP69	-1.38024	0.0131142
MAK16	-1.37863	6.47e-05
PRDX1	-1.3784	0.000289625
MNS1	-1.37833	0.020436
ROCK2	-1.37826	3.75e-06
PTPN2	-1.37747	0.00544868
NOL8	-1.37741	4.13e-09
KLHL15	-1.37696	8.31e-07
WASF1	-1.37687	1.61e-05
ANO1	-1.37671	0.000818496
BIN1	-1.37649	0.0142103
EFR3A	-1.37624	1.07e-08
MEIS1	-1.37623	0.00431928
PDZK1IP1	-1.376	0.00310075
WNK1	-1.37591	0.0153186
TESMIN	-1.3756	4.68e-05
CHCHD4	-1.37548	0.0019182
SNHG1	-1.37548	0.000657514
OGDHL	-1.37469	0.0136307
PELI1	-1.37459	0.000390879
ADSL	-1.37449	0.00517057
KIF2A	-1.37337	0.0167208
AC011447.7	-1.3733	0.0445815
ZNF502	-1.37329	0.0191196
ZCCHC14	-1.37242	0.000172724
ACLY	-1.37234	4.45e-05
PABPC1	-1.37224	0.000204514
CCDC8	-1.3722	0.00342437
FAT2	-1.3718	0.00540243
TRABD2A	-1.37168	1.59e-09
TMEM147-AS1	-1.37159	0.000510522
CIBAR1	-1.37129	2.09e-06
SUV39H2	-1.37083	7.61e-06
SNHG10	-1.3708	0.0160391
ZNF527	-1.37074	0.00032977
PTPN13	-1.37023	1.33e-08
PURPL	-1.36993	0.0134654
B4GALT6	-1.36892	0.0297023
TNS3	-1.36856	3.86e-15
RIOK1	-1.36822	0.000775823
PPTC7	-1.3677	0.00678098
EPB41L4A-AS1	-1.3676	0.00830654
POLR1C	-1.36752	0.000619571
AFAP1-AS1	-1.36653	0.00589313
CTPS1	-1.36602	1.9e-07
PANK1	-1.36596	0.000369951
RBFA	-1.36536	3.53e-08
DENND2B	-1.36533	2.5e-07
PNO1	-1.36508	0.000101094
FAM169A	-1.36486	0.000239944
TCFL5	-1.36475	0.000687909
DHRS3	-1.36456	0.00620565
GOLM1	-1.36446	2.88e-06
SDHAP3	-1.36426	4.64e-09
THG1L	-1.36411	4.13e-05
TMEM267	-1.3641	4.5e-05
DHX33	-1.36409	2.79e-07
GNL3	-1.36408	1.96e-08
TENM4	-1.36365	0.000483899
MYH10	-1.3632	3.88e-09
RASL11A	-1.36293	0.00383405
ARMC10	-1.36289	7.47e-08
UTP4	-1.36276	2.95e-05
GPD1L	-1.36238	1.69e-06
DYNC2H1	-1.36233	0.000894794
AKAP12	-1.36189	5.44e-06
WDR35	-1.36144	8.59e-06
SIX4	-1.36117	0.000684041
SCO1	-1.36096	7.51e-08
ZNF568	-1.36083	7.77e-05
L2HGDH	-1.36076	2.22e-06
PLXNA1	-1.36051	0.00654912
DESI1	-1.36044	1.69e-06
GPATCH4	-1.35977	0.0017208
IGF2BP2	-1.35957	3.12e-05
NALCN	-1.35916	1.19e-06
USP31	-1.3591	0.00248362
ZNF891	-1.35908	3.01e-09
ZNRF3	-1.35906	0.000106312
ZNF337	-1.35884	2.23e-06
PPRC1	-1.35852	7.1e-06
SFXN2	-1.35773	0.00929304
ABHD14B	-1.35746	0.000732657
PTRH2	-1.35688	2.54e-05
GLB1L2	-1.3568	0.0200911
PHLDB1	-1.35642	3.47e-06
PMS1	-1.35631	0.000552224
NBPF11	-1.3563	4.44e-06
NT5C3A	-1.35616	0.00244826
TOMM5	-1.35611	0.00914858
METAP1	-1.35582	2.09e-07
ADAMTS17	-1.35578	0.00910046
AC093627.4	-1.35515	0.00357022
ZNF614	-1.35484	0.0251705
ZPR1	-1.35477	1.68e-09
CDKL2	-1.35458	0.00288293
SOCS2	-1.35371	0.0450337
ZNF492	-1.35363	0.000104127
KAZN	-1.35342	9.32e-15
WDR91	-1.35308	4.46e-06
SLC25A27	-1.35241	0.00593887
C19orf48	-1.35214	0.00495694
RPS12	-1.35145	0.00270945
ZC3HAV1L	-1.35063	3.48e-06
ZNF74	-1.35031	0.0131747
DCAF4	-1.35008	1.27e-06
HEMK1	-1.34963	0.0277174
ZFP36L2	-1.34959	0.0038321
HOMER2	-1.34955	2.82e-17
PDCD5	-1.34933	0.025879
EXOSC2	-1.34876	0.000287191
ACTN1	-1.34717	5.05e-09
ADD2	-1.34691	1.98e-08
INTS7	-1.34651	9.38e-06
ZNF276	-1.346	0.0474184
NOP14	-1.34599	0.000404557
HPRT1	-1.34557	0.000190847
DNM1L	-1.34538	0.00433311
NCS1	-1.34519	5.22e-06
ECHDC1	-1.34495	0.000365983
ZNF146	-1.34495	0.000144478
IFITM3	-1.34483	0.0123341
COG2	-1.34475	6.82e-10
NFXL1	-1.34465	0.000216017
WDR46	-1.34432	0.000556106
GINS4	-1.34309	0.000844098
B4GALT2	-1.34241	0.00457066
BYSL	-1.34226	0.00218525
SNHG20	-1.34173	0.000164184
AGAP2-AS1	-1.34159	0.0116424
CLN6	-1.34153	0.000176088
SLC22A5	-1.34136	1.38e-08
NOC3L	-1.34117	0.0042785
SEPTIN11	-1.34112	4.77e-06
BTG3	-1.34102	0.011094
HOXB9	-1.34079	1.01e-05
UBE2FP1	-1.3406	0.0351812
YRDC	-1.3405	0.00423585
AC048341.1	-1.34026	0.025879
TCOF1	-1.33984	9.78e-10
PRSS21	-1.33967	0.00420944
MAP3K4	-1.339	1.25e-12
TDRP	-1.33885	0.017066
ENAH	-1.33876	4.15e-05
PAWR	-1.33805	5.95e-05
DDX10	-1.33803	5.22e-08
XYLB	-1.33799	0.00023414
PFKP	-1.33795	0.000103752
PBX3	-1.33777	0.00128525
EIF4A1	-1.33757	0.0244442
ATP1B3	-1.33714	9.62e-08
MCTP2	-1.33703	0.00145398
GPHN	-1.337	5.93e-05
LYRM7	-1.33694	0.0200673
TCF7	-1.33689	0.000192424
ANKRD18A	-1.33676	0.0470356
EIF4EBP1	-1.33652	0.0215425
TUT4	-1.33651	9.64e-06
WFDC2	-1.33632	1.69e-05
SREBF2	-1.33629	0.00293686
PRKDC	-1.33619	0.000268275
ETS1	-1.33604	0.000153986
ZNF772	-1.33592	1.6e-06
PTCD2	-1.33575	6.59e-05
WDR74	-1.33568	0.0196608
ANAPC1	-1.33451	2.37e-05
DYRK3	-1.33439	0.00604526
THAP4	-1.33417	6.89e-05
TDRD3	-1.33395	0.0211811
DHX34	-1.33393	0.000222144
MAPKBP1	-1.33378	5.43e-07
MGAT4A	-1.33329	0.0012352
AC015813.1	-1.33292	0.00584578
NKRF	-1.33255	2.95e-06
EEF1AKMT4	-1.33222	0.0137385
LETM1	-1.33194	0.0366839
PIEZO1	-1.33147	0.0123406
TBC1D16	-1.33133	2.92e-07
ZNF549	-1.33132	0.00105412
DNAJC2	-1.33109	6.91e-06
FAHD1	-1.33108	0.0108396
NAF1	-1.33087	0.000295198
PRMT3	-1.33084	3.57e-05
ITGB5	-1.33067	0.0135656
UBE3D	-1.3302	0.00410434
SNRPD3	-1.32954	0.0127386
TIMM9	-1.32947	0.00442237
CCT2	-1.32934	4.35e-08
QTRT2	-1.32896	3.81e-10
GNL3L	-1.3282	1.72e-13
ADAMTS16	-1.32818	0.00881857
ANKRD10	-1.32787	4.32e-10
ZNF324B	-1.32743	0.0287284
ZNF486	-1.32731	0.00696407
GEMIN6	-1.32708	0.00359424
REV1	-1.32685	0.00441394
SESTD1	-1.32663	9.66e-05
AMPD2	-1.3265	0.00936277
HSP90AB1	-1.32622	1.5e-06
GAB2	-1.32617	1.03e-06
SNRPD1	-1.32584	0.0112166
AJAP1	-1.32574	1.66e-05
ZNF462	-1.32571	0.0263262
ZNF680	-1.32451	6.01e-05
MTHFD2L	-1.32445	0.00701232
CCT5	-1.32444	5.98e-06
G3BP1	-1.32425	6.58e-12
HDAC4	-1.32382	0.00211358
SLC25A19	-1.32324	0.00151242
ZNF493	-1.32309	0.0182625
MRPS2	-1.32296	0.00146531
CHD1	-1.32277	1.48e-05
ZNF860	-1.32255	0.00548548
COL4A2	-1.32207	0.00402292
KLK10	-1.3216	0.00279386
NASP	-1.32153	1.05e-08
QKI	-1.32124	0.00212848
GTPBP4	-1.32063	0.0426644
SIM2	-1.32014	0.0057088
AL031009.1	-1.31963	0.024975
FDFT1	-1.31941	5.22e-08
UNC80	-1.31941	0.00161784
PITPNB	-1.31892	0.0111406
TRNT1	-1.31865	1.99e-06
TSPAN5	-1.31844	6.52e-09
PTDSS1	-1.3184	0.0111373
SOWAHC	-1.31784	8.77e-08
ATIC	-1.31755	4.44e-05
TRMT13	-1.31716	0.0445461
PRKCA	-1.3169	0.000902549
CDPF1	-1.31665	0.023885
VIM	-1.31641	3.51e-05
ACP6	-1.3164	0.000525315
CHCHD7	-1.31613	0.0114552
LOXL3	-1.31599	0.0153866
SH3KBP1	-1.31589	0.00200512
HSDL2	-1.31554	0.000228826
KIAA1958	-1.31549	0.00345376
RPL23A	-1.31531	0.000334039
PDK1	-1.31495	0.0113776
FAM117B	-1.31489	0.000183182
RCAN1	-1.31462	0.00936277
VWDE	-1.31335	1.17e-05
ZNF124	-1.31335	0.00402632
SLCO3A1	-1.31309	4.24e-07
SPTBN1	-1.31287	3.47e-05
TTC27	-1.31283	1.62e-05
CACHD1	-1.31262	0.000280999
GLA	-1.31262	0.00660233
APEX1	-1.31247	1.87e-08
USP36	-1.31174	4.32e-05
RRN3P1	-1.31168	0.000863481
DAAM2	-1.31113	0.00706171
CNKSR2	-1.31065	0.00323596
PPP1CC	-1.31036	0.00488986
VKORC1L1	-1.31003	0.0106816
APLP2	-1.30984	1.18e-07
ZNF544	-1.3094	1.12e-09
WDR89	-1.30922	0.00183917
UTP14A	-1.30921	4.8e-06
ZNF749	-1.30914	9.93e-06
DENND5B	-1.30906	0.0191221
ZNF283	-1.30898	2.22e-05
ECHDC3	-1.30848	0.0126248
LTBP1	-1.30844	4.34e-06
ATR	-1.30829	0.0143426
LRP12	-1.30827	1.92e-06
PSIP1	-1.30817	0.0315754
TMEM243	-1.30817	0.0224177
MGA	-1.30815	3.47e-10
TAF1D	-1.30763	1.04e-09
RAN	-1.30738	0.00084142
NOL6	-1.30723	0.00805876
LARP1	-1.30682	3.69e-06
AC007996.1	-1.30656	0.0491221
STXBP5	-1.30639	0.00264513
RFX3	-1.30609	0.0164846
USP45	-1.30552	0.00117771
CD74	-1.30538	0.0032045
TMA16	-1.30517	0.00513327
MCM3AP-AS1	-1.30496	0.0239323
ATP6V1C2	-1.30438	0.0274048
C9orf64	-1.30418	0.00183585
HSPA9	-1.30418	0.00976905
NXT1	-1.30364	0.0290216
ZNF431	-1.30335	5.17e-05
NCBP2	-1.30328	0.0145528
MRPL32	-1.30306	0.0164522
SLC39A14	-1.30214	1.92e-11
FANCC	-1.30174	0.0163057
INTS10	-1.30156	3.66e-06
LAP3	-1.30141	5.52e-06
MED22	-1.30141	0.000389774
SLC35B4	-1.30138	0.000552502
SCG5	-1.30096	0.000580748
POLD2	-1.30079	0.00040901
NBN	-1.30056	0.0495699
POP1	-1.30043	1.86e-08
LYN	-1.3004	0.000306709
BRI3BP	-1.30038	7.37e-06
GAS5	-1.30016	2.79e-07
RPL5	-1.29987	7.44e-06
YEATS4	-1.29961	0.00319009
PKP4	-1.29948	3.83e-11
PRMT1	-1.29922	0.00137316
SLC6A8	-1.2992	0.0005242
PSAT1	-1.29907	0.0046528
PLA2G12A	-1.29905	0.00933841
CLIP4	-1.29891	6.79e-05
KLK6	-1.29808	4.63e-09
PIK3CB	-1.29806	0.0256652
CCDC183-AS1	-1.29729	0.0391248
WDR27	-1.29708	0.00701941
ZNF320	-1.29708	0.00177408
ANKRD27	-1.29706	2.18e-08
EFTUD2	-1.29704	8.2e-07
ZSWIM6	-1.29701	0.0281056
RPL4	-1.29683	0.00215239
ERBB4	-1.29669	5.88e-05
ERLIN1	-1.29666	0.00173147
FAM210A	-1.29664	0.000678866
CSKMT	-1.29657	0.0181824
FAM201A	-1.29628	0.0447763
ZNF550	-1.29611	0.00131811
SPRED1	-1.29581	4.34e-06
ZNF66	-1.29577	0.0487132
PPFIBP1	-1.29564	1.02e-06
FMOD	-1.29563	0.0484924
TRMT11	-1.2955	3.97e-06
BTBD2	-1.29531	0.00281541
RAB33B	-1.29512	0.0257616
NAT10	-1.29507	8.17e-17
HACD3	-1.29471	0.0396025
TSPAN33	-1.29466	0.0126808
AGPS	-1.29413	0.000122799
PPP3CC	-1.29408	0.00197391
GOLGA8B	-1.29387	0.00322486
TP53	-1.29373	6.83e-07
FBXO41	-1.2937	0.0157442
USP10	-1.29362	5.49e-05
SNHG5	-1.29352	0.00124559
TMEM201	-1.29342	0.015417
YEATS2	-1.29316	6.72e-14
URI1	-1.29239	1.54e-05
GRPEL1	-1.29228	0.00136469
HMBS	-1.29227	0.0129231
ATP10A	-1.2921	1.27e-07
MGAT5	-1.2918	3.72e-09
ZNF718	-1.29117	2.53e-05
MYO18A	-1.29105	0.0222356
TNFRSF10B	-1.29092	1.72e-06
REXO4	-1.29066	0.00691762
MICOS13	-1.29062	0.0259548
WDR75	-1.29004	0.00143043
POLR3H	-1.28986	0.023809
LTB4R	-1.28967	0.000313997
HIC2	-1.28921	0.0327531
NEK6	-1.2891	1.59e-05
OCLN	-1.28891	0.00311928
BCS1L	-1.28888	0.0346073
PYGL	-1.28821	0.000272785
PRPF4	-1.28806	0.000894103
ALDH3A2	-1.28734	9.58e-05
ALG3	-1.2873	7.62e-10
FAM120C	-1.28724	0.0169451
ZRANB3	-1.28699	0.0154696
EEF1A1P5	-1.28695	0.0218165
ATP6V0A2	-1.28691	2.82e-08
USPL1	-1.28682	0.0356002
ACAT1	-1.28643	0.0152836
AHCTF1	-1.28636	0.00015254
PAK1IP1	-1.28634	0.00490357
RPL19	-1.28613	0.02116
ZNF202	-1.28597	0.000260793
ACSL5	-1.2859	0.00101637
CCT6A	-1.2857	1.88e-06
NUP35	-1.28558	0.0273508
RANBP1	-1.28532	1.33e-05
SLC30A1	-1.2853	4.95e-05
CNNM1	-1.28521	0.0259178
FAM210B	-1.28516	1.36e-06
B3GALNT2	-1.28497	9.11e-08
CAVIN2	-1.28468	0.0490275
ADAMTSL3	-1.28384	0.00210388
NHS	-1.28366	0.000157967
TNFAIP2	-1.28329	0.0049368
HNRNPF	-1.28327	0.0417206
TNPO1	-1.28324	0.00677447
PCCA	-1.283	0.00983444
SEPTIN10	-1.28284	1.84e-06
ERI1	-1.28228	0.000427897
RABGGTB	-1.28198	3.16e-08
ZNF506	-1.28186	0.00110515
WARS2	-1.28165	0.0134452
ABCC3	-1.28155	0.0417617
MSH6	-1.28137	1.21e-07
ZNF813	-1.28124	0.0164874
TSPAN9	-1.28093	0.000822781
TSKU	-1.28023	4.76e-05
NTN1	-1.28007	0.0239383
PIGW	-1.27995	0.0440954
PLTP	-1.27991	0.0162803
PCCB	-1.27947	0.0146939
MEX3A	-1.27903	0.0393485
SKA2	-1.279	0.0060799
ZNF227	-1.2787	0.0022811
USP3	-1.2787	0.000437319
FASTKD2	-1.27857	0.000721948
SOCS3	-1.27839	7.72e-05
ISCA1	-1.27826	0.0366434
TRIM25	-1.27787	9.77e-10
POLR3D	-1.27771	0.000497511
GABPB2	-1.27762	0.00525773
ATP5MC1	-1.27738	0.0279683
DCUN1D3	-1.27671	0.0142434
SIGMAR1	-1.27666	0.000908452
XRCC3	-1.27659	0.0177176
AIMP2	-1.27628	0.03522
NOM1	-1.27611	0.00108554
YBX3	-1.27588	0.0127207
MCM7	-1.27584	0.000910855
ZNF595	-1.27583	0.0180491
RBMX	-1.2758	0.0418663
ZNF667-AS1	-1.27529	0.00290092
MSANTD4	-1.27514	0.00015254
SELENOI	-1.27496	6.04e-05
TIMM50	-1.27479	0.0259373
ZNF34	-1.27461	0.0187466
CMTM7	-1.27396	1.78e-06
GID4	-1.27392	0.00359424
SH2B3	-1.2739	0.0490266
PODXL	-1.27381	1.04e-07
RPS8	-1.27378	0.0259178
ELAC2	-1.27371	2.89e-06
CHRNA5	-1.27329	0.00428575
DPH5	-1.27319	0.00144783
ZNF300	-1.27264	0.00248514
AC006504.1	-1.2725	0.0372669
ME2	-1.27243	0.00733806
RPL23	-1.27241	0.00647226
PPA2	-1.27226	0.000364181
SORD	-1.27194	0.00226458
ZNF543	-1.27189	0.000345628
MAT2A	-1.27091	2.93e-05
HS2ST1	-1.27078	0.00127573
SPATS2	-1.27043	1.28e-07
PHF12	-1.27034	8.76e-06
SHPRH	-1.27021	0.00370702
RPL36	-1.26981	0.0138453
SNHG6	-1.26967	0.0211811
RPAIN	-1.26964	5.73e-05
DSE	-1.26962	0.00194906
STOX2	-1.2695	0.00472515
ANKRD36	-1.26903	0.00604526
FOXK1	-1.26896	0.00179258
SLC5A6	-1.26854	0.00186298
ZADH2	-1.26823	5.87e-07
EHBP1	-1.26805	0.00949897
CCDC77	-1.26796	0.0427217
TNFRSF10A	-1.26796	8.97e-05
EHD4	-1.26779	0.00100948
TOMM40	-1.26757	0.0288696
INTS13	-1.26739	0.00825734
ABCC1	-1.26731	0.00409338
HIVEP3	-1.26723	0.00189825
WDR12	-1.26715	0.000738805
DENND1A	-1.26706	7.73e-05
BX890604.1	-1.26689	8.63e-06
RYK	-1.26663	0.0474434
PTCD3	-1.26643	6.02e-05
DCTD	-1.26641	9.7e-05
SPIN1	-1.26615	0.00252986
ZNF420	-1.26611	0.0311422
ERICH1	-1.26592	0.000148603
TCF12	-1.26578	0.0335251
ZNHIT6	-1.26577	0.00107055
SLC35G2	-1.26573	0.0130952
CSTF3	-1.26524	0.00999486
RPL18A	-1.26513	0.0433272
HSPA4	-1.26509	2.61e-05
MPPED2	-1.26494	0.0274492
E2F3	-1.2649	0.000922849
NEU3	-1.26462	2.28e-05
ERC1	-1.26458	7.92e-05
NUDCD1	-1.26457	0.0169641
CEBPZ	-1.26443	0.000126067
VRK1	-1.26442	0.001154
RPL10A	-1.26441	0.035352
CLNS1A	-1.2643	6.5e-05
KARS1	-1.26413	8.83e-05
NUDCD2	-1.26412	0.00312929
ABCF2	-1.26366	0.000495885
ZNF229	-1.26362	0.000666373
UAP1	-1.26322	0.027881
HSPH1	-1.26321	7.15e-06
KAT2A	-1.26304	0.00790304
ZNF542P	-1.26294	0.0147891
TUBA4A	-1.26282	3.83e-06
CYP2U1	-1.2628	0.0182625
PLXND1	-1.26204	0.0158889
DUXAP10	-1.26203	0.0264464
SLC4A7	-1.26149	1.08e-06
SRSF1	-1.2611	0.0204606
ARHGAP11A	-1.26105	0.00322755
TEX10	-1.2606	0.000325379
PRKACB	-1.26034	0.0123575
XPOT	-1.2598	0.032916
CLUH	-1.25947	0.0355988
NR1D2	-1.25899	0.0163416
AVEN	-1.25831	0.0338678
MYO19	-1.2578	1.83e-05
C2orf27A	-1.25775	0.0430369
FAM86C1P	-1.2575	0.0494552
DIPK2A	-1.25726	0.000184997
ZNF470	-1.2566	0.0351471
RPL22	-1.25637	0.000403495
C19orf44	-1.25606	0.0122256
PLAGL2	-1.25575	0.0205966
HMGA1	-1.25525	0.00101528
RPL7	-1.2549	0.00282874
RPS6	-1.25476	0.00748315
EEF1A1	-1.25473	0.0144857
SLC25A36	-1.25465	0.00524433
POGLUT1	-1.25465	0.00188886
MMAB	-1.25456	0.000320425
LTV1	-1.25403	0.0261458
STIM1	-1.25403	7.03e-05
RACK1	-1.25403	0.0382587
ZNF200	-1.25352	0.0236496
EPB41L5	-1.25343	0.00049849
DFFA	-1.25308	3.38e-06
MIR4458HG	-1.25298	0.0480718
SRSF7	-1.25253	2.55e-07
IL17RD	-1.25234	0.0137595
ZNF26	-1.25198	0.00236229
GUF1	-1.25163	0.0062614
NDE1	-1.25151	7.12e-06
ZBED4	-1.25145	5.67e-06
MTURN	-1.25081	0.00408566
GLRX2	-1.25069	0.0019115
RBM38	-1.25046	0.00662639
RXYLT1	-1.25015	0.0163937
PCID2	-1.25014	0.00046778
DDX55	-1.25012	4.48e-08
TRIM37	-1.24999	0.00102224
PRKAA2	-1.24954	0.0451519
AC006504.5	-1.24924	0.000147747
AIFM2	-1.2488	0.0185279
FGD1	-1.24845	0.000237749
RAB4A	-1.24775	0.033009
DNMT1	-1.24752	5.59e-05
PDCL3	-1.24748	0.0301954
PPP1R3D	-1.24747	0.0180652
ZNF43	-1.24684	0.00310546
ZNF587	-1.24664	0.00264345
FAT1	-1.24663	0.00896213
SPARC	-1.24655	0.00827806
CHEK1	-1.24633	0.0242694
MVK	-1.24628	0.0331202
OGT	-1.24589	0.000358023
MRRF	-1.24556	0.0114456
CCT3	-1.24538	0.00463347
CCNJL	-1.24459	0.000491495
ERCC8	-1.24455	0.0127219
STAC	-1.24449	7.56e-06
PEBP1	-1.24442	0.000559379
MRPS23	-1.2438	0.0383404
DCUN1D2	-1.24316	0.0168853
SMARCC1	-1.24294	1.7e-08
SLC6A11	-1.24235	0.000980246
SMS	-1.24219	0.0019142
AKR7A2	-1.24217	0.0019356
NUDT4	-1.24211	3.61e-05
NHP2	-1.24204	0.0360586
DENND5A	-1.24203	0.000128569
THAP12	-1.24187	0.00227261
LDLRAD3	-1.24185	0.00235624
TCP1	-1.24182	0.0011982
RFC3	-1.24161	0.0232228
ZNF343	-1.2415	0.0014934
CARS2	-1.24131	2.18e-06
MRPL3	-1.24128	0.000132336
BLMH	-1.24099	0.0151285
ZNF131	-1.24094	2.82e-06
CLCN2	-1.24021	0.043564
ZNF572	-1.24017	0.0248333
TTC3	-1.2401	0.000904049
PWP1	-1.23964	0.000258648
ANKRD36B	-1.23946	0.00396782
ZNF724	-1.23931	0.0495159
KNOP1	-1.23918	0.000186627
LSG1	-1.23856	1.83e-07
TRIT1	-1.23812	0.00227415
MCM4	-1.23808	0.0495812
LRRK1	-1.23748	0.000838619
GRWD1	-1.23722	0.0258765
FCHSD2	-1.23685	0.00445823
TSGA10	-1.2364	0.0400183
DCUN1D4	-1.23602	0.0145203
PARP1	-1.23597	5.17e-05
EVL	-1.23552	0.0496209
GDI2	-1.23538	0.00852666
PDGFC	-1.23514	0.00444887
GLMN	-1.23464	0.0168112
PRMT5	-1.23454	1.01e-05
CHERP	-1.23441	0.00445611
XRCC2	-1.23418	0.0356898
TRIM27	-1.23393	0.000204156
FGFRL1	-1.23366	0.0147708
TCF4	-1.23361	0.0383173
YARS2	-1.23348	0.0076539
STK17A	-1.23343	0.0195799
CORO1C	-1.23329	1.42e-05
TBC1D8	-1.23319	0.00226557
NMT2	-1.23287	0.000235962
PRPF19	-1.23278	0.00112023
DHX15	-1.23215	1.86e-10
FASTKD1	-1.23213	0.000888785
RRP7BP	-1.23213	0.0343897
SPIN4	-1.23204	0.00015093
MSH2	-1.23196	0.00467909
ZNF525	-1.23195	0.0180624
UMPS	-1.23158	9.74e-05
SIRT5	-1.23142	0.00260485
DDX50	-1.23085	0.000796205
CBX3	-1.23026	0.000381211
ESF1	-1.23009	0.00858058
DANCR	-1.22999	0.0435972
OSBPL11	-1.22994	0.00135141
KDM1A	-1.2299	0.000233066
SMYD2	-1.22957	0.017413
C1orf198	-1.22949	8e-05
TOE1	-1.22948	0.0134356
CACYBP	-1.22917	0.0324176
GSPT1	-1.22911	2.46e-07
NUFIP1	-1.22905	0.0334985
ANAPC7	-1.22903	4.61e-05
RPF2	-1.229	0.0200765
HEATR3	-1.22894	0.0346907
EIF5B	-1.22888	0.0291805
MIR205HG	-1.22809	0.0372323
ZDHHC23	-1.22805	0.000105909
ALDH7A1	-1.22781	9.42e-06
ZNF90	-1.22742	0.0223573
ANKRD28	-1.22719	0.0472939
COTL1	-1.22711	0.00142047
CDK7	-1.22697	0.012547
ARL5A	-1.22683	0.0416399
POFUT1	-1.22628	0.000618476
AC010478.1	-1.22626	0.0335251
IL13RA1	-1.22558	0.0286657
PRKCQ-AS1	-1.22544	0.0388645
SNU13	-1.2254	0.0208722
ZNF274	-1.22536	0.00854988
ZSCAN5A	-1.22503	0.0382587
UBE2Q2	-1.22499	0.016043
ZNF600	-1.22493	0.000445854
MYLK	-1.22434	5.63e-07
GOLIM4	-1.22386	0.00683106
PEX10	-1.22381	0.0288421
PM20D2	-1.22379	0.00118441
BHLHE41	-1.22345	0.00632402
JPH1	-1.2231	0.0233585
FGFR2	-1.22241	9.15e-08
SLC25A24	-1.22188	0.00232084
SAMM50	-1.22166	0.000338917
SSX2IP	-1.22146	0.0341828
MCC	-1.22117	2.61e-05
KIF21A	-1.22115	0.0103739
NCR3LG1	-1.22111	0.0351832
PDCD2	-1.22097	0.00200512
RBBP7	-1.22092	1.84e-05
LMBR1	-1.22087	0.0088735
SPIDR	-1.22074	0.017489
ALDH18A1	-1.22055	0.000138833
KIF1B	-1.22053	1.24e-06
ZNF736	-1.22026	0.000488581
SRSF10	-1.22002	0.0213946
TCTN3	-1.21966	0.0330178
ZNF385B	-1.2196	0.0164424
DAPK1	-1.21921	7.7e-07
WDFY2	-1.21905	0.0354865
FAR1	-1.21878	0.00409224
SORL1	-1.21872	0.000910211
ETF1	-1.21827	0.000102715
SIRPA	-1.2182	0.000455624
RPL34	-1.21745	0.0140835
MPI	-1.21672	0.00018968
BTF3	-1.21638	0.0022022
NUDT5	-1.21624	3.86e-05
UTP23	-1.21613	0.0434151
SCLY	-1.21607	0.0465568
IMMT	-1.21546	0.0462658
TRIB1	-1.21504	0.000357783
CMTM4	-1.21489	0.00987066
HIP1	-1.21478	0.00024051
PHF5A	-1.2144	0.0019148
ZNF562	-1.21426	0.00680879
MRE11	-1.21401	0.0285305
AIF1L	-1.21397	0.0162192
EIF4B	-1.21376	0.000894741
DOCK4	-1.21358	0.0153487
ZNF780B	-1.21297	0.0101873
PPIH	-1.21256	0.00102363
PGD	-1.21251	0.00914858
AKAP1	-1.21247	0.00575177
PIM2	-1.21158	0.0369226
HELB	-1.21143	0.0355988
MTR	-1.21143	7.59e-07
NXPE3	-1.21125	0.0285109
TOMM20	-1.21116	0.000123676
SMAD3	-1.21116	0.000957171
ZNF354C	-1.21052	0.00221295
PHACTR4	-1.2098	0.000378228
TFDP1	-1.20974	0.00314411
ACACA	-1.20967	0.000543322
ADPGK	-1.2096	0.000200126
DLX1	-1.20953	0.0087213
PISD	-1.20951	0.00373595
PAX8	-1.20937	0.0123185
ZNF793	-1.20934	0.0471599
ZNF429	-1.20895	0.0218542
EPCAM	-1.20893	0.0274608
MTRR	-1.20871	5.08e-05
SLC29A1	-1.20858	0.0478577
DAP3	-1.20854	2.04e-06
ZFP64	-1.20838	0.00108996
MTPAP	-1.20803	0.000895176
ZNF268	-1.20802	0.0370099
PCBP1-AS1	-1.20789	0.0407789
GPI	-1.20789	0.0272879
ILF3	-1.20772	3.63e-10
NDUFAF6	-1.20733	0.0189974
TOMM70	-1.20724	0.00469489
MYO1E	-1.20645	0.0208342
BTBD1	-1.20607	0.0300188
LARS1	-1.20578	1.77e-08
MIEF1	-1.2057	0.00127069
CIP2A	-1.20566	0.0400269
ADGRG1	-1.20544	0.000366806
APP	-1.20517	0.00969858
TRAF7	-1.20498	0.0245736
METTL3	-1.20491	0.00220453
CYB5A	-1.20475	0.00327002
DCAF1	-1.20443	0.000134146
KLHL5	-1.20419	0.0279181
HNRNPU	-1.20397	1.39e-06
ADH5	-1.2038	0.0234665
WTAP	-1.2035	0.0411235
ZNF789	-1.20343	0.0231641
HMGCR	-1.20318	0.0181824
ZKSCAN2	-1.20256	0.0217591
CTNNA1	-1.20227	0.0306671
TPM3P9	-1.20222	0.0487333
ST13	-1.202	0.00886063
RIPK2	-1.20179	0.0262941
COA4	-1.20178	0.0138425
PRICKLE3	-1.2017	0.00102028
ZNF841	-1.20106	0.0105622
FOXK2	-1.20042	1.23e-09
ZNF140	-1.20001	0.0259178
PARD3	-1.19991	0.000353734
EIF4E	-1.1993	0.0482591
POLE3	-1.19927	0.0434796
EZH2	-1.19925	0.000233839
ENO1	-1.19891	0.0392601
SREK1	-1.19881	0.00418619
ACVR1B	-1.19881	0.00411043
NIT2	-1.19827	0.0460476
SPATA5	-1.19797	0.01936
DNAJA3	-1.19792	0.00388042
BUB3	-1.1978	0.00264782
NUP205	-1.19772	0.0273767
TGFBRAP1	-1.19738	0.000495885
AATF	-1.19723	0.0495556
ZNF605	-1.19618	0.0470934
ZNF875	-1.1955	0.015417
SLC35D1	-1.19533	0.0125536
MCMBP	-1.19527	0.0272515
ZNF133	-1.19501	0.0253371
GTF2H3	-1.195	0.0177971
MTIF2	-1.19476	0.015417
RUFY3	-1.1947	0.00190406
RAP2C	-1.19468	0.0202914
SERBP1	-1.19461	4.88e-05
PTPRG	-1.19459	0.0169701
EIF3M	-1.19362	0.0424126
PITPNA	-1.19359	2.26e-05
ORC1	-1.19354	0.0158448
MAP7	-1.19311	8.22e-05
USP11	-1.19263	1.17e-05
BHLHE40	-1.19226	1.24e-05
CHASERR	-1.19208	0.0167423
RBM25	-1.19164	0.0105346
CAMSAP1	-1.19155	0.00112377
CBFB	-1.19138	0.00889966
AK2	-1.19074	0.0213069
YWHAG	-1.19062	0.00127742
PLCG1	-1.19039	0.0353696
ELP2	-1.19026	0.00384121
SHQ1	-1.18996	0.00507265
HNRNPDL	-1.18963	0.0379126
NIN	-1.1895	0.000736907
MAGI3	-1.18945	0.000207965
FKBP10	-1.18869	0.0322324
ESYT1	-1.18829	0.0477764
NUP93	-1.18816	0.019369
NPRL3	-1.18792	0.00110515
FAN1	-1.18789	0.000840868
ECPAS	-1.18765	0.0441756
HAUS4	-1.187	0.0488906
TMEM30B	-1.18655	0.000840692
LAS1L	-1.18545	0.00227714
ZNF778	-1.18515	0.014016
NHEJ1	-1.18485	0.0391577
LIG3	-1.18483	0.00154668
UBE2G2	-1.18474	0.00282428
FUS	-1.18469	0.0237231
USP38	-1.18422	0.00268253
WRN	-1.18414	0.00224303
NEK9	-1.18366	0.00151579
PGAM5	-1.18355	0.0221053
LINC01128	-1.18289	0.0207167
HADH	-1.18279	0.037537
NFKB1	-1.18265	0.00194668
DENND11	-1.18264	5.46e-06
PIK3R1	-1.18248	0.0132694
DCAF6	-1.18184	0.00151844
USP24	-1.18178	0.00128984
ZNF558	-1.18172	0.00149326
PLSCR1	-1.18096	0.0105391
MCCC2	-1.1808	0.000341763
SCNN1A	-1.18076	2.77e-05
ADARB1	-1.18057	0.0305083
ZDHHC9	-1.18056	0.0453687
OGFOD1	-1.18049	0.00100833
SMAD5	-1.18044	0.0463677
CUL4A	-1.17981	2.64e-05
MIB1	-1.17941	0.00016862
UIMC1	-1.1792	0.0267067
LRP6	-1.17902	0.00097208
HIPK3	-1.17888	0.0259373
GPR161	-1.17885	0.0203565
ELF4	-1.17872	0.0118147
TRERF1	-1.1778	0.011176
PITRM1	-1.1775	0.00755557
SKP2	-1.17747	0.00441377
CD46	-1.17746	0.00513327
WWC2	-1.17735	0.000140523
RBM28	-1.17722	9.56e-06
DYNC1LI1	-1.1772	0.033761
OTUD4	-1.17684	0.00654362
FYCO1	-1.17633	0.0372718
PPARG	-1.17612	0.0486125
PLCE1	-1.17605	0.0167659
MLLT1	-1.17571	0.0280602
RBM15B	-1.17556	0.000492488
MRPS30	-1.17523	0.0109952
HNRNPAB	-1.1751	0.000964161
SNRNP40	-1.17489	0.0400718
BACE1	-1.1748	0.031794
SUPV3L1	-1.17451	0.00162869
METTL16	-1.17445	0.0101653
POLR2H	-1.1743	0.0490473
EIF4A2	-1.17423	0.0292044
MID1IP1	-1.17407	0.0163597
PAXBP1	-1.17401	0.035165
FOXO3	-1.17379	0.00626673
THADA	-1.17177	0.0051007
ZC3HAV1	-1.17139	0.0383173
PRPF38B	-1.17117	0.0168026
HPS4	-1.17101	0.00305539
ELP3	-1.17101	0.0140092
SSBP1	-1.17063	0.0406146
ZNF586	-1.17052	0.0458648
MLST8	-1.1703	0.031544
PEX26	-1.1702	0.0240244
SS18L1	-1.16944	0.00217521
ZNF708	-1.16881	0.0485806
TTC39C	-1.16787	0.00218142
RBM47	-1.16765	0.00847704
FBXO30	-1.16752	0.0488906
PA2G4	-1.16735	0.00408566
ACADM	-1.1673	0.0282483
EIF5A	-1.16672	0.0236467
EPS15L1	-1.16671	0.00121864
NUP107	-1.16634	0.000813883
ALG8	-1.16628	0.0314934
CPSF6	-1.16604	0.0345777
TCTN1	-1.16597	0.0098352
EIF3D	-1.16592	0.0367467
DAXX	-1.16586	0.046602
KCTD10	-1.16545	1.36e-05
SERPINE2	-1.16532	0.0366434
ANAPC5	-1.16521	0.000265252
ENOPH1	-1.16466	0.0412376
FH	-1.16432	0.0196783
SPIRE1	-1.16396	0.00165264
CRTAP	-1.16396	0.00497373
ADNP2	-1.16384	0.048293
NSD2	-1.16372	0.011299
ANKIB1	-1.16359	0.00762633
GTF2E2	-1.16345	0.0313039
RMND1	-1.16339	0.0392677
PPP1R9A	-1.16327	0.000306124
CELF1	-1.16327	3.68e-09
PIP4K2B	-1.16296	0.01018
PCF11	-1.16291	0.000619571
ZNF766	-1.16273	0.0433681
NUP160	-1.16189	0.00184565
HARS1	-1.16182	0.0169672
PHLPP2	-1.16141	0.0105851
XRN2	-1.16134	0.0407994
RPS29	-1.16124	0.0418495
IFT52	-1.1612	0.0159956
IFT172	-1.16052	0.0104332
EHMT2	-1.16041	0.0437482
SNX9	-1.16037	0.00390046
DDX18	-1.15968	0.0169569
C8orf33	-1.15966	0.0318625
LUC7L3	-1.15951	0.02845
CDK2	-1.1595	0.0204566
ULK4	-1.1593	0.00738066
STAT3	-1.15914	0.00148946
INAFM2	-1.15904	0.0171384
MCM10	-1.15877	0.0424373
PCNX4	-1.15876	0.0329534
ATM	-1.15858	0.0457117
TDP1	-1.15845	0.0344682
TERF2	-1.15757	0.043978
DNPEP	-1.15713	0.0496315
ASXL1	-1.1569	0.0147708
OVOL2	-1.1569	0.0146052
ICE2	-1.15618	0.041296
QARS1	-1.15491	0.00578373
NCK1	-1.15458	0.022355
MLH3	-1.15436	0.00318574
ZFYVE9	-1.15433	0.0256266
UBFD1	-1.15273	0.00161943
MAN2A1	-1.15121	0.00217521
KLHDC10	-1.15044	0.0119004
ORC2	-1.14988	0.0496873
JPT2	-1.14958	0.0274557
ERN1	-1.14946	0.048293
N4BP2	-1.14936	0.0265021
PTPN11	-1.14921	0.00130427
EIF1AX	-1.14918	0.0330198
KLF6	-1.14863	0.0013938
STT3B	-1.14817	0.0268205
ARHGAP12	-1.14726	0.0472595
POMGNT1	-1.14722	0.0112612
CTNNB1	-1.14651	0.00887265
SRSF6	-1.14549	0.039528
TWSG1	-1.14544	0.045405
CDV3	-1.14533	0.0109356
UBP1	-1.14364	0.0484924
TARBP1	-1.14359	0.0438782
KPNB1	-1.1435	4.4e-05
ZNF440	-1.14327	0.0419508
PAXIP1	-1.14315	0.0112166
CLPB	-1.14262	0.0171237
KIF13A	-1.14201	0.00645487
TGS1	-1.14098	0.0449612
RBM19	-1.14014	0.00592672
XRCC6	-1.13917	0.0405544
ZNF426	-1.13842	0.0343759
NOL9	-1.13768	0.000190324
SUGP2	-1.13716	0.000103279
C1RL	-1.13618	0.0391286
SLC25A43	-1.13407	0.0204854
NSUN2	-1.13404	0.000454065
[truncated: 2,597 more rows]

## Sheet: Diff Exp PEO4 MI+EPZ vs DMSO
Table S1H: Differentially expressed transcripts in PEO4 cells following EPZ5676 (3.2 μm) and MI-136 (0.8 μm) treatment for 9 days
Gene	Fold-Change	padj
MEDAG	-24.9055	0.00241745
AC079384.1	-12.5164	0.0117159
SLC34A2	-9.02297	9.58e-97
A2M	-8.97184	1.99e-31
GDF6	-8.38517	7.23e-10
AC137834.2	-8.36701	0.0405517
CERNA2	-7.66483	0.00436056
KDR	-7.37047	8.21e-51
RNU2-13P	-7.34194	1.65e-05
DGKI	-6.07654	1.5e-77
TRHDE-AS1	-6.05153	3.48e-82
RN7SKP230	-6.01153	0.0293465
GREB1	-5.66977	1.81e-71
NRAD1	-5.59127	3.52e-28
ACOX2	-5.52011	2.78e-05
AC093423.2	-5.47512	0.0182119
TRHDE	-5.39027	1.95e-57
SEZ6	-5.32507	5.09e-17
KCNK15	-5.20999	1.69e-13
AL157996.1	-5.15967	0.0244523
SNORD1B	-5.01137	0.0101568
MIR563	-4.82767	0.0144638
PKNOX2	-4.79155	4.95e-07
GPC6	-4.77463	8.39e-77
AC080038.1	-4.72958	0.000650652
SLC7A2-IT1	-4.70766	0.00882737
AGT	-4.67501	1.72e-51
ITGA9	-4.66317	5.51e-11
CARMN	-4.61782	0.0430379
RN7SL745P	-4.59938	1.8e-14
BAALC	-4.57681	7.26e-28
SLC22A3	-4.57633	8.17e-189
SLC22A2	-4.45851	0.00253874
CA12	-4.42682	2.38e-30
AP006248.3	-4.30538	2.42e-05
PRSS51	-4.28395	0.0150766
DIRAS3	-4.28275	1.48e-44
SERPINB3	-4.18735	9.17e-10
AC245100.6	-4.08985	0.0155906
OBP2B	-4.05516	2.91e-09
AC078842.1	-4.03657	0.00158306
CEP170P1	-4.02757	0.0273722
RNF152	-3.96636	7.78e-39
ARHGAP26	-3.94214	3.07e-155
JMJD1C-AS1	-3.93127	0.00904254
BMERB1	-3.92916	1.48e-52
RBBP8	-3.9112	3.96e-19
RN7SL674P	-3.85199	8.46e-07
KRT6B	-3.82201	0.00203614
PLCG2	-3.80652	4.53e-54
AC016877.2	-3.78553	0.0291893
SLC7A2	-3.67138	1.24e-45
CBLN1	-3.67049	1.16e-48
PPIAP31	-3.65541	0.0287172
AL118522.1	-3.65028	0.00014139
FAM20A	-3.61805	3.84e-05
ARHGAP26-IT1	-3.52184	7.68e-06
SVIL2P	-3.50713	1.5e-07
AC091563.1	-3.44988	8.07e-18
LONRF2	-3.44468	4.06e-79
NHSL2	-3.39684	6.54e-25
AC079140.3	-3.32302	0.00473505
TBXAS1	-3.29615	0.00215898
ERG	-3.24887	3.89e-15
AC107952.2	-3.24024	0.0282508
FAP	-3.23761	2.27e-16
AC022968.1	-3.19613	0.0498288
HP	-3.18611	0.0027649
MMADHCP2	-3.15405	1.68e-06
ESM1	-3.13284	0.0141131
MARCO	-3.10829	0.041247
DEPTOR	-3.09359	1.44e-29
TGFA-IT1	-3.08944	0.00966001
INHBA	-3.05963	5.02e-66
LTBP2	-3.01713	7.53e-30
RASGRF1	-2.99309	3.89e-27
Z99289.2	-2.98594	0.000281986
BX571818.1	-2.97311	1.4e-43
KCNF1	-2.96679	2.36e-19
SHC3	-2.92494	1.42e-90
MYOSLID	-2.92067	7.85e-06
AC011389.2	-2.90533	0.000891277
AL353150.1	-2.90072	5.47e-14
GGT5	-2.87329	0.00141751
SCNN1G	-2.8481	4.69e-28
G3BP1P1	-2.84594	0.000145296
RIMS4	-2.8222	3.15e-23
TNF	-2.81789	1.74e-09
RNA5-8SN4	-2.80817	0.0377088
WT1	-2.79588	1.92e-92
MB21D2	-2.78628	1.87e-37
ITGB3	-2.74863	8.24e-09
IL24	-2.74445	0.042463
HHIP	-2.74359	0.0194948
GALNT16	-2.74037	2.12e-12
AC133540.1	-2.72452	0.0472514
TMEM215	-2.71178	0.00406681
BRINP2	-2.70722	8.65e-11
AMZ1	-2.69017	2.85e-10
AC048344.4	-2.67691	8.72e-07
SOD2	-2.6732	2.65e-67
RUBCNL	-2.64859	2.76e-12
PRIMA1	-2.63672	2.16e-23
CP	-2.6349	3.42e-08
VNN3	-2.61584	0.00652554
VNN1	-2.59544	7.92e-08
AC008264.2	-2.58338	0.000129832
UGT2B7	-2.5812	5.83e-19
RHOBTB1	-2.53837	3.05e-22
HS3ST3A1	-2.53628	1.05e-06
CALML3	-2.53175	0.000284299
SIAH2-AS1	-2.52817	1.63e-05
C4A	-2.52787	0.000123673
RAB7B	-2.52782	2.3e-12
SERPINB4	-2.52159	0.000836666
CRB2	-2.51781	0.000301926
AL109933.5	-2.51122	0.0142712
GNG12-AS1	-2.50917	0.00123504
MIR604	-2.50668	0.00950636
AC009248.2	-2.49917	0.0307803
SORCS2	-2.48714	2.35e-21
KDM4A-AS1	-2.46572	0.00536026
ADAMTS2	-2.45647	2.87e-13
ENO1P3	-2.45132	0.00144067
BNC2	-2.45049	2.68e-20
MAP3K20-AS1	-2.45016	0.000248968
C1S	-2.44091	6.31e-28
AC016397.2	-2.4242	0.0481753
LRIG1	-2.42274	1.52e-67
MAP1LC3B2	-2.41894	0.00011447
NUDCP1	-2.41005	0.00136093
MRC2	-2.4049	1.83e-15
MIR7156	-2.40046	0.0228088
IRX5	-2.39738	4.62e-16
AP005233.2	-2.38394	0.00139171
ADAMTS15	-2.38334	3.61e-33
C4B	-2.38223	0.00289957
AC090945.1	-2.37586	0.000199448
SLIT3	-2.3584	6.3e-31
PPIAP19	-2.35103	0.0277508
ARNTL	-2.33448	2.17e-27
MT-TM	-2.33254	0.00198669
RYR2	-2.32736	2.34e-08
AC108047.1	-2.32372	0.00811781
CADM1	-2.31906	1.08e-16
AC097634.1	-2.31904	0.000132204
CDH26	-2.31828	0.000896767
CRNDE	-2.31437	6.98e-40
LRP8	-2.3107	2.29e-36
GATA6	-2.29512	1.82e-06
AC002064.1	-2.29061	0.0179144
LDLR	-2.28957	1.89e-36
AC083880.1	-2.28517	0.0334302
RASGRP1	-2.28373	9.08e-08
MIR646HG	-2.28131	1.53e-15
EFNA5	-2.27907	7.8e-37
AC009518.1	-2.27785	1.43e-06
FAM86JP	-2.26393	0.000516157
DCDC2	-2.26348	7.55e-49
TF	-2.26183	0.0017189
AC079316.1	-2.25085	0.00456408
CISH	-2.24798	6.7e-18
EPB41L2	-2.24785	1.42e-14
IMPDH1P8	-2.24529	3.32e-06
SPART-AS1	-2.236	0.00888913
LGALS17A	-2.23561	7.14e-05
TGFA	-2.23072	5.38e-51
KCNMA1	-2.21961	3.26e-22
CLIC4	-2.21261	1.38e-18
SVIL	-2.20764	5.65e-88
AC118658.1	-2.20564	0.0142712
SFTPD	-2.19757	0.0118896
PKDCC	-2.19021	5.59e-07
SLC22A4	-2.18763	0.00616941
AC079316.2	-2.18333	0.00334126
SLIT2-IT1	-2.18233	0.00011447
MFNG	-2.17833	0.0204953
GCSH	-2.17751	0.0361439
AC099336.2	-2.17598	0.00811707
VNN2	-2.17488	0.00014801
DHRS2	-2.17088	6.8e-12
FAM86B2	-2.16621	0.0176995
OLFM1	-2.16558	1.2e-14
MYEOV	-2.15559	1.03e-22
RAMP1	-2.15426	2.61e-05
CCN5	-2.15267	0.0398616
AL596214.1	-2.15203	1.68e-05
AC026356.2	-2.14407	1.23e-05
AC114811.2	-2.14248	3.45e-09
BTBD11	-2.13911	1.45e-09
SIAH2	-2.13688	4.32e-28
AC007614.1	-2.13059	4.03e-12
LAGE3P1	-2.12895	0.0360065
AC090946.1	-2.12423	0.0128515
AL589986.2	-2.11261	0.000747877
MIR548L	-2.11226	0.00584742
CRYM-AS1	-2.11151	0.00134165
AC018644.1	-2.10558	0.00128598
NEMP2	-2.09449	4.71e-21
PDE7B	-2.0916	1.78e-12
FIBIN	-2.0915	2.22e-17
EVA1C	-2.09143	2.34e-13
TMEM120B	-2.09089	3.97e-28
NPR1	-2.0895	1.77e-11
SQLE	-2.08843	7.15e-39
TSPAN5	-2.07954	7.51e-58
NEURL2	-2.07725	0.00468507
CAVIN2-AS1	-2.07668	5.65e-07
IL15	-2.07204	2.09e-21
LHFPL6	-2.07159	4.48e-10
OLFML3	-2.06632	1.37e-07
PTPRE	-2.06625	3.1e-20
IL1RL2	-2.06322	2.45e-05
AC092868.2	-2.06181	0.00933595
AC117453.1	-2.05753	0.0418369
AC093155.1	-2.05158	0.0352473
RBM24	-2.05121	0.00244958
SRPX2	-2.04054	3.42e-10
ADGRL2	-2.03955	0.000123209
GRIN2B	-2.03277	1.04e-06
NLRP3P1	-2.03129	0.00523385
AC018607.1	-2.03089	0.0178924
AL139383.1	-2.02618	8.81e-06
HOMER1	-2.02497	2.4e-21
CCDC148	-2.02419	0.00369382
GCATP1	-2.02329	0.00438217
AL136985.3	-2.02116	0.0144318
AP000465.1	-2.01923	1.12e-05
EXT1	-2.0075	5.82e-18
DLGAP1	-2.00541	9.45e-08
FOXS1	-2.00323	4.88e-10
LINC02043	-2.00054	0.0418559
FMNL2	-1.99953	4.09e-27
ABTB2	-1.99219	1.39e-11
FOSL1	-1.99057	7.32e-11
NGF	-1.98927	4.09e-10
FJX1	-1.98725	0.000479323
LAMA4	-1.98315	4.62e-31
AC113935.1	-1.98247	0.00675155
GAL	-1.97762	1.03e-08
BICD1	-1.97524	3.16e-07
MEST	-1.97386	1.39e-12
AF131215.2	-1.9736	0.0022098
BAG2	-1.97318	1.56e-10
SNORD12C	-1.96846	0.0158385
INSIG1	-1.96354	6.02e-19
TBX18	-1.96246	9.11e-20
GFPT2	-1.95355	6e-17
SUSD3	-1.94903	1.02e-05
KCNC4	-1.94656	3.12e-11
PVT1	-1.94308	1.31e-08
AC016831.1	-1.94242	2.46e-15
AC104451.1	-1.94162	0.0460873
RYR3	-1.93901	0.00244992
SNRPGP10	-1.93233	0.0334302
FAM86EP	-1.93049	1.25e-10
SLC28A3	-1.92784	2.74e-05
DPY19L1P1	-1.92668	0.000208437
MXRA5	-1.92518	2.29e-05
MAMDC4	-1.92412	0.0284195
CABLES1	-1.91626	3.25e-27
GPX3	-1.91546	2.28e-14
TRPM8	-1.91306	0.000793074
SLIT2	-1.90639	1.85e-19
CPNE7	-1.90537	0.000235723
C3	-1.90408	1.73e-28
AC026356.1	-1.89883	0.00200008
AR	-1.89845	6.47e-17
THRSP	-1.89529	2.49e-05
POLR3G	-1.89522	2.11e-06
SH3KBP1	-1.89424	6.34e-16
CHST11	-1.89375	3.62e-53
ZNF732	-1.89087	0.000218886
HMGA2	-1.88893	1.31e-09
CTBP2P8	-1.88838	0.000105368
NKILA	-1.88815	2.82e-05
SCML1	-1.88773	4.4e-08
C17orf67	-1.88332	0.00565435
POPDC3	-1.88271	2.21e-07
SYT14	-1.88252	0.00146373
AC111000.2	-1.88153	0.0210616
SLC7A5	-1.87949	1.96e-22
BX537318.1	-1.87743	0.0268833
CLU	-1.87339	2.21e-15
SFRP1	-1.87271	2.16e-42
HK2-DT	-1.872	0.016946
PXK	-1.8717	1.7e-13
MYBPH	-1.86818	6.5e-05
CCDC169	-1.86793	0.00791201
SH2D5	-1.86543	0.0412691
PMEPA1	-1.86338	9.31e-25
PPIAP30	-1.86338	0.0430451
NRP1	-1.86287	1.19e-17
CYP2T1P	-1.86262	0.0054237
PRR7-AS1	-1.85777	1.85e-12
C12orf66	-1.85623	4.06e-07
OASL	-1.85569	7.61e-05
LRRC75B	-1.85415	0.00324912
MIR99AHG	-1.85388	9.14e-07
IL4R	-1.85385	1.18e-20
IRX3	-1.85164	8.82e-13
CDCA7	-1.8512	1.35e-16
L3HYPDH	-1.85017	8.14e-07
PIPOX	-1.84938	0.000540688
NFE2L3	-1.84825	7.48e-08
CTSH	-1.84737	2.51e-14
AC016831.4	-1.84634	0.000740265
SOX9-AS1	-1.84561	8.32e-12
MT-TI	-1.84357	0.000471157
CHI3L1	-1.84278	1.02e-11
ASIC2	-1.83751	0.00016845
CDCA4P4	-1.8373	0.0384388
GPR143	-1.83665	3.56e-10
FMR1-AS1	-1.83526	0.0452704
SLCO2A1	-1.83421	3.25e-05
LINC00173	-1.83288	1.95e-05
LINC-PINT	-1.83285	3.14e-07
MYC	-1.83199	6.28e-31
TWIST2	-1.83199	3.57e-11
HERC5	-1.83186	0.00193974
AC009086.2	-1.83044	0.0278408
FAM86B1	-1.82615	4.77e-05
ADTRP	-1.82494	4.73e-05
AC007938.6	-1.82321	0.0329569
ZNF415P1	-1.82319	0.0344954
WT1-AS	-1.81667	7.55e-16
PPAT	-1.81626	5.35e-19
B4GALT6	-1.81354	2.46e-06
EEF1B2P3	-1.80402	0.00840262
TPD52L1	-1.80329	8.55e-17
FOXL1	-1.80134	0.000247341
SLC16A1	-1.80119	6.2e-40
EIF4EBP1	-1.79711	7.68e-08
MTHFD1L	-1.79461	9.26e-15
RESF1	-1.79229	0.0053735
DNAH17-AS1	-1.79112	1.28e-08
AC008883.3	-1.78853	0.00584878
WNT7A	-1.78826	2.31e-11
AL391825.1	-1.78613	0.0055394
ICAM1	-1.78482	3.36e-15
HERC2P10	-1.78469	0.0296198
PYCR3	-1.78385	0.00317817
LINC01238	-1.78319	0.000459702
EEF2KMT	-1.78064	4.22e-08
AC091057.4	-1.78018	0.0176062
AC008760.2	-1.77765	0.000155384
RABEPK	-1.77673	1.51e-08
E2F5	-1.77337	1.03e-08
LNCSRLR	-1.77323	0.000182279
LRRIQ3	-1.77267	0.0108936
AC131009.3	-1.77259	0.0141245
MRM1	-1.77196	0.00843696
AL031595.3	-1.77105	0.000430611
FAM86C2P	-1.77006	1.24e-06
HMGCS1	-1.76821	1.39e-09
AC005586.1	-1.76748	1.7e-06
GASK1B	-1.76651	8.83e-09
KANK4	-1.76312	4.82e-06
AL035409.2	-1.75906	0.00188472
AC063965.2	-1.75809	8.16e-06
DNMBP	-1.75786	1.8e-42
SLC13A3	-1.7555	0.0214778
RAI14	-1.75481	3.56e-32
CFB	-1.75413	5.25e-05
THSD1	-1.75398	8.86e-08
ITGB6	-1.75389	4.24e-30
CSRP1	-1.75084	1.86e-13
AL627309.7	-1.75042	0.00807593
IGF1R	-1.74917	1.89e-08
AC022336.3	-1.74556	0.0343726
AC007461.1	-1.74383	0.0448811
SOX9	-1.74375	4.74e-17
DZIP1	-1.74215	2.12e-25
TEX2	-1.74132	1.01e-43
AGPAT5	-1.73867	5.67e-22
HPDL	-1.73838	0.0165487
TRAP1	-1.73728	1.06e-11
AP001029.2	-1.73574	0.00126588
MPP6	-1.73557	2.4e-08
CYTOR	-1.73354	3.54e-13
ALX3	-1.73349	2.37e-10
CD34	-1.7307	0.0393616
C1QL1	-1.72922	0.000123438
CD44	-1.72855	0.000192492
BDKRB1	-1.72835	3.28e-06
CAD	-1.72763	2.61e-06
SULF2	-1.72622	5.41e-05
FIRRE	-1.72557	2.45e-15
FHOD3	-1.72349	3.74e-20
SMG1P6	-1.72261	0.000222916
USP2-AS1	-1.72049	0.000652725
GREB1L	-1.71967	2.61e-06
ETV5	-1.71897	1.87e-13
CHAC2	-1.71818	0.00273651
RPS2P5	-1.71788	7.63e-10
NAB1	-1.71759	4.71e-21
PLEKHA4	-1.71703	0.000979381
AC087854.1	-1.71699	0.0145868
ASS1	-1.71603	6.53e-10
PABPC1L	-1.71498	2.29e-09
MPV17L	-1.7137	2.31e-18
MATK	-1.71155	0.0271445
MMRN2	-1.70621	0.00657344
ST6GALNAC5	-1.70573	1.65e-12
XRCC3	-1.70179	4.26e-09
METTL8	-1.70093	3.37e-11
CRACR2A	-1.70028	3.8e-06
SIX1	-1.69811	1.52e-16
CEP83	-1.69579	1.52e-08
NOCT	-1.6927	0.00115324
AK4	-1.6923	1.98e-10
FBXL21P	-1.69166	0.0392043
AC016769.5	-1.69073	0.0130634
RELB	-1.69012	0.0084083
SERPINE2	-1.69008	2.93e-19
RASSF9	-1.68959	9e-14
AC025265.1	-1.689	0.0180241
B4GALT5	-1.68882	3.32e-23
IDUA	-1.68753	0.0152847
MARCHF1	-1.68507	1.03e-05
UXS1	-1.68496	3.38e-10
FGD6	-1.68341	7.39e-09
INSIG1-DT	-1.68112	0.0182419
AC073957.3	-1.67979	0.012533
ATP11C	-1.67894	1.22e-13
SCLY	-1.67872	1.27e-10
AMN1	-1.67786	0.00421993
HOXB3	-1.67609	4.78e-30
CHN1	-1.67579	1.59e-05
TSPY26P	-1.67397	1.89e-05
ADAT2	-1.67363	8.4e-06
FOS	-1.67359	9.55e-09
WDR27	-1.67251	4.04e-10
ZNF485	-1.67137	4.09e-06
OPHN1	-1.66982	9.76e-15
SLC25A32	-1.66976	0.00580416
FDFT1	-1.66855	1.34e-25
SLC5A3	-1.66853	9.02e-09
AL122035.1	-1.66788	0.0276606
MMP24	-1.66582	3.17e-10
AC108727.1	-1.665	0.0418802
HSPH1	-1.66477	5.05e-26
VASN	-1.66411	0.00332841
DPYSL3	-1.66382	2.65e-42
ARSJ	-1.66377	1.72e-07
CD320	-1.66351	0.0310008
TMEM97	-1.66316	3.01e-09
PAICS	-1.66307	0.000944933
SLC18B1	-1.66284	2.11e-05
TSPAN15	-1.66275	7.28e-29
ITGB5	-1.6626	6.68e-07
FAM86HP	-1.66256	0.000135325
AHCYL1	-1.6606	2.66e-21
LINC00997	-1.65913	0.000836259
PDIA5	-1.65904	2.22e-07
AC005524.1	-1.65836	0.00833995
BOP1	-1.6566	0.0470719
MRPS6	-1.65472	1.86e-07
NUP210	-1.65376	9.39e-17
KCNJ2	-1.65355	1.24e-05
DHCR7	-1.65152	9.38e-26
MYO1E	-1.6512	1.83e-13
TTYH2	-1.65077	0.000711674
BZW2	-1.64804	7.39e-10
MED13L	-1.64775	8.11e-10
NT5DC3	-1.64687	5.47e-14
TTF2	-1.64482	5.09e-44
NUDT11	-1.6432	0.00019959
SCFD2	-1.64248	3.8e-10
TAF4B	-1.64124	1.9e-24
IPO5	-1.64107	1.73e-15
ZNF853	-1.64096	7.72e-05
CDC25B	-1.63935	1.46e-05
ABHD14B	-1.63926	2.69e-08
PRSS21	-1.63915	3.49e-08
ADIRF-AS1	-1.63746	0.00327049
ADAMTS17	-1.63606	8.9e-06
NME1	-1.63559	5.96e-11
HIPK2	-1.63285	0.000388856
NPM3	-1.63056	0.000850266
FAM86C1P	-1.62989	8.24e-07
FOXP1-IT1	-1.6296	0.00130467
APBB2	-1.62879	0.000197145
PDZK1	-1.6284	3.09e-18
CGAS	-1.62839	3.48e-07
SRM	-1.62706	1.15e-10
AC093838.2	-1.62699	0.0201393
PUS7	-1.62679	6.75e-17
SLC9B2	-1.62656	7.15e-07
PTGIS	-1.62454	3.85e-10
SCARB1	-1.62343	1.34e-16
RPS6KA3	-1.62328	0.00406681
INPP4B	-1.62246	0.00264384
SLC6A15	-1.6224	2.3e-07
STEAP1	-1.62209	0.000216562
FRMD3	-1.62167	2.35e-08
ACP6	-1.62135	3.5e-11
PSMG1	-1.62072	4.11e-10
FKBP5	-1.6201	6.84e-11
PDZK1IP1	-1.61995	4.78e-06
PABPC3	-1.61718	0.0428973
UNC80	-1.61621	5.17e-09
THAP12P4	-1.61601	0.0158017
SMAD3	-1.61582	2.63e-20
HRH1	-1.61518	2.72e-07
PER3	-1.61404	8.38e-17
AC122718.2	-1.61345	0.00357575
ETV4	-1.61242	9.55e-09
SLC43A3	-1.61193	9.59e-08
PLD5P1	-1.61133	0.029142
LINC01127	-1.60994	0.0046598
AL606834.1	-1.60832	0.0273368
WASF3	-1.60822	1.91e-07
ITGA6	-1.60585	7.11e-17
CLDN16	-1.60483	0.00336703
BTBD19	-1.60467	0.0299608
LINC01176	-1.60461	0.0293465
GALNT7	-1.60409	1.15e-07
FOXD1	-1.60389	4.14e-05
MGAT3	-1.60236	0.000304587
EGR1	-1.60213	4.05e-05
CCDC78	-1.60212	0.000779977
FNDC10	-1.60167	0.0092022
CARNMT1	-1.59955	1.34e-10
GNG12	-1.59919	5.24e-09
DTNA	-1.59872	7.39e-05
CSF1	-1.59799	3.96e-05
USP32P3	-1.59598	0.00155431
AL035409.1	-1.59515	0.00358847
B4GALT2	-1.59478	1.17e-06
RN7SKP80	-1.59437	0.035418
MYBL1	-1.59391	6.5e-13
FHL2	-1.59296	2.48e-16
IDI1	-1.59117	6.76e-08
TRAF5	-1.59099	2.37e-07
PBX3	-1.59076	5.47e-08
ANGPTL4	-1.58993	0.00122578
AGER	-1.58951	0.0144638
SLC30A1	-1.58915	1.05e-15
RASSF3	-1.58887	8.32e-14
DUSP6	-1.58869	1.57e-06
JAM3	-1.58803	4.9e-05
FOXP1	-1.58753	3.27e-06
PAM16	-1.5863	0.00791741
PODXL	-1.58574	8.63e-27
ADORA1	-1.58418	0.0188754
AL133215.2	-1.58385	0.0492908
OGDHL	-1.58364	0.000100086
TTL	-1.58128	1.61e-24
AL603750.1	-1.58127	0.0218397
TBX3	-1.58104	1.69e-06
DHRS3	-1.58084	1.25e-05
AC254633.1	-1.57915	0.0142033
RDH10	-1.57834	5.85e-12
URB2	-1.57681	2.18e-11
DISP3	-1.57672	0.0412691
AC023355.1	-1.57583	0.00464341
TNFAIP3	-1.57471	2.37e-07
LIMS1	-1.57261	1.79e-12
TRAF3	-1.57224	2.42e-09
LYN	-1.57056	8.96e-11
ADAM19	-1.57047	4.53e-09
CHDH	-1.56898	6.33e-06
TAS2R20	-1.56765	0.0222602
HMGA1	-1.56629	9.95e-13
AL033543.1	-1.56616	0.00106978
DENND4A	-1.56607	0.00935987
B3GNTL1	-1.56577	1.26e-05
GLI3	-1.56568	0.000229428
LINC02609	-1.56518	0.00126333
DAPK2	-1.56413	9.77e-05
ARHGAP5-AS1	-1.56378	0.00482093
CCNG1	-1.56278	7.59e-08
DUSP4	-1.56183	3.13e-09
AC107021.2	-1.56094	0.0281377
HSD17B8	-1.56041	0.0153292
FAM86B3P	-1.5602	7.43e-08
CEP170	-1.56008	6.51e-06
QSOX2	-1.55996	0.00160328
SNHG15	-1.5597	0.000201996
AC006460.2	-1.55948	0.0143259
SAV1	-1.55888	2.32e-09
C11orf71	-1.55779	0.00016932
TDRP	-1.55732	8.53e-06
HNRNPLP2	-1.55635	0.0115137
AC105285.1	-1.55619	0.0159684
CEBPD	-1.55545	0.041044
AC084125.2	-1.55509	0.0438136
SMG1P2	-1.55485	0.00822671
MYBBP1A	-1.5543	0.000330428
ENTR1	-1.55368	0.000290721
EFR3A	-1.55287	4.13e-16
MREG	-1.55212	2.05e-09
NFIA	-1.55187	2.73e-08
CCDC88A	-1.55158	1.18e-06
ACAT2	-1.55055	2.55e-05
AL627309.6	-1.54903	0.0192431
MIR100HG	-1.54868	4.83e-06
LGR4	-1.54857	2.88e-21
ACOT7	-1.54771	0.0134222
SLFNL1-AS1	-1.54761	0.0190284
AP002336.1	-1.54758	0.0414484
ALDH5A1	-1.54693	2.21e-08
SREBF2	-1.54624	1.36e-06
PPP3CC	-1.54555	2.21e-08
TOMM34	-1.54533	5.81e-08
AL009176.1	-1.54533	0.0106366
ZNRF2	-1.54487	0.0129462
NLN	-1.54487	5.16e-10
CHD7	-1.54441	4.43e-16
SNHG4	-1.54436	1.7e-06
ZHX1	-1.5432	0.00010875
MBLAC2	-1.5431	4.41e-06
SMG1P1	-1.54258	0.0027473
THY1	-1.54161	5.81e-14
RASIP1	-1.54117	0.00554502
AF131215.5	-1.54073	0.0137199
SFXN4	-1.53871	2.86e-05
FGF2	-1.53861	0.000170996
CORO1A	-1.53736	0.0481826
PRKX	-1.53731	1.35e-13
AC023043.3	-1.53706	0.0383672
ZNF695	-1.53645	0.000232547
TIMP3	-1.53611	6.07e-17
NXN	-1.5353	1.44e-08
ZRANB2-AS2	-1.53434	0.0308753
BPHL	-1.53375	0.000459152
RHBDF2	-1.53257	0.00275903
BEND3	-1.53223	6.17e-07
PRKCA	-1.53164	1.08e-08
SYTL5	-1.53138	0.0191002
SNAI1	-1.53136	0.00125328
MVK	-1.5303	8.73e-06
ANPEP	-1.52872	5.88e-13
SLC35F2	-1.52854	6.62e-10
MTHFD2	-1.52661	1.48e-13
ITPK1	-1.52495	9.4e-10
SPECC1	-1.52435	1.27e-44
LINC00887	-1.52342	0.0160296
KBTBD8	-1.52326	0.0172834
SLC43A1	-1.52289	0.0316019
TRIM55	-1.52248	0.000128176
SOWAHC	-1.52233	1.26e-16
AC004943.2	-1.52227	0.00311294
USP31	-1.52227	1.13e-05
IGF2BP2	-1.52158	3.72e-09
COL5A1	-1.52057	0.0315264
ZFP36L2	-1.51979	1.54e-05
CHST10	-1.51895	7.19e-10
TTLL12	-1.51827	1.09e-05
ODC1	-1.51792	1.38e-05
KAZN	-1.51734	2.22e-26
LINC00271	-1.51709	0.0324671
VPS9D1-AS1	-1.51666	0.00086536
AC020917.4	-1.51603	0.0378948
TXLNG	-1.51464	1.64e-19
PFAS	-1.51456	0.0333013
CEBPB	-1.51435	0.0219999
AC079416.2	-1.51423	0.0361609
AHCY	-1.51299	1.48e-06
URB1	-1.51293	6.18e-10
TRIP13	-1.51276	4.2e-16
WARS2-AS1	-1.51219	0.000129357
AL390728.5	-1.51138	0.0142977
EIF2B3	-1.51117	3.68e-06
BCAT1	-1.51014	2.06e-05
NDUFAF2	-1.50973	3.92e-08
AP006621.5	-1.50938	0.0240098
JPH1	-1.5081	7.47e-10
AC006978.1	-1.50704	0.0388134
RSAD2	-1.50668	4.04e-06
AEN	-1.50529	2.08e-05
BCS1L	-1.50511	0.000336042
GPT2	-1.50486	0.00014139
PIEZO1	-1.50369	0.000102183
UCK2	-1.5034	1.75e-13
VARS1	-1.50305	0.00143598
ANKRD18A	-1.50285	0.0018976
NTN1	-1.50242	3.85e-05
ESR1	-1.50171	6.84e-20
TMEM231	-1.50116	0.000454781
ASTN1	-1.50096	4.44e-07
DSCC1	-1.4984	3.85e-09
WNK2	-1.4983	0.010307
NPIPB11	-1.49817	0.0388504
RPLP0P6	-1.49783	0.0261274
AC009533.1	-1.49765	0.023391
PARVB	-1.49715	0.000140208
MFHAS1	-1.49622	7.2e-05
TBC1D4	-1.49584	9.99e-09
FAM216A	-1.49518	0.0153346
SYDE2	-1.49504	6.31e-08
FAAP100	-1.4948	0.0413284
GBGT1	-1.49454	0.00938318
DZIP3	-1.49449	2.5e-05
HIVEP3	-1.49268	5.6e-09
AC107068.1	-1.49267	0.0199796
DST	-1.49219	0.000209681
MGAT4A	-1.49152	2.11e-06
TEX15	-1.49036	0.0073188
KATNB1	-1.48964	0.0337606
HERC2P3	-1.48915	0.0046085
NOC4L	-1.48883	0.00381406
KLLN	-1.48837	0.0198834
BCL11A	-1.48821	0.00038366
KCNT1	-1.48755	0.00104202
DDR2	-1.4869	0.0193531
FARSB	-1.48673	0.00787934
ANKRD36B	-1.48668	2.02e-09
OSBPL10	-1.48584	5.7e-22
GEMIN4	-1.4838	0.000575009
SMG1P3	-1.48311	0.000242973
SEMA5A	-1.48097	2e-06
DPY19L3	-1.48085	8.31e-07
MAP2	-1.4804	0.00487998
TRPC1	-1.47969	1.02e-06
FP565260.1	-1.47943	0.019659
CBS	-1.47904	0.00603523
CDH3	-1.47837	6.14e-20
PDLIM4	-1.47826	0.000935584
TRMT1	-1.47809	0.000486954
RCAN1	-1.47787	5.08e-05
PLK3	-1.47781	0.00625749
SLC35F1	-1.47686	0.00227595
MTARC1	-1.47664	0.00119689
PDSS1	-1.47588	0.000439995
ZNF876P	-1.47575	0.000156054
RAB3IL1	-1.4752	0.00671661
SLC16A1-AS1	-1.47431	0.000301219
SLC1A5	-1.47383	1.37e-08
SPRED1	-1.47367	1.84e-13
C1R	-1.47259	9.53e-05
ZNF462	-1.47252	0.000915413
SH3BP5	-1.47235	1.1e-06
LONRF1	-1.47177	0.000519578
GJC1	-1.47069	0.00420053
MDN1	-1.47069	3.7e-12
XKR6	-1.47062	0.0234828
GLB1L	-1.46916	0.00548556
TIFA	-1.46907	0.000446806
LINC01914	-1.46882	0.0347367
NEIL2	-1.46814	0.0342457
GALNT18	-1.46752	0.00172698
SEPTIN11	-1.46618	1.03e-09
MSMO1	-1.46571	1.9e-06
MICAL3	-1.46538	2.39e-05
TENM3	-1.46479	3.04e-11
CHD1L	-1.46388	0.0155906
DHODH	-1.46388	0.0068659
RFTN1	-1.46242	0.000789911
TYSND1	-1.46168	0.0410608
LEKR1	-1.46119	0.047434
EGLN1	-1.46098	0.0338517
PCCB	-1.46073	4.46e-05
ASB13	-1.46047	0.000744804
WNK1	-1.4604	0.00242042
AC009269.5	-1.45925	0.0167408
UPP1	-1.45895	0.048209
TENM3-AS1	-1.45889	0.00621894
RAB31	-1.45865	4.35e-05
PCDHAC2	-1.45825	0.00253895
PDK1	-1.45822	7.94e-05
SLC25A15	-1.45809	0.00320623
VDAC1	-1.45807	2.38e-05
TLCD3A	-1.45783	9.35e-05
MTR	-1.4575	1.62e-24
RIMS2	-1.45745	2.32e-08
KHDRBS3	-1.45683	0.000132728
ZNF90	-1.4562	2.11e-06
C1GALT1	-1.45559	0.000590315
ZNF22-AS1	-1.45531	0.00361076
MMAB	-1.45456	2.73e-09
NXT1	-1.454	0.00121324
COLGALT1	-1.4538	0.000193164
TSEN2	-1.45276	9.91e-05
PPRC1	-1.4514	2.52e-08
PDGFRL	-1.45138	0.00112159
ABCA4	-1.45088	3.17e-06
CD46	-1.44967	1.76e-13
HDAC4	-1.44951	1.83e-05
HDDC2	-1.44912	0.0133616
DCTPP1	-1.44898	8.6e-05
HSPD1	-1.44894	0.000452129
SLC7A1	-1.44646	0.000247284
DGKE	-1.44606	1.22e-07
PUM3	-1.44595	0.000800231
GPR135	-1.44559	0.000865572
UTP20	-1.44547	2.9e-17
ANKRD18B	-1.44491	0.00737461
RRP12	-1.44459	2.15e-05
GCLM	-1.44436	9.92e-18
NOMO1	-1.44387	0.001889
SLC35F6	-1.44375	2.63e-12
TMEM201	-1.44365	0.000263786
EDNRA	-1.44358	0.00741604
PRELID3A	-1.44326	0.00722275
GFOD1	-1.44306	3.93e-15
WDR74	-1.44285	0.00163411
PPFIA1	-1.44267	1.07e-07
RBFA	-1.44251	1.29e-10
AC107027.3	-1.44242	0.0199152
SUV39H2	-1.44198	2.11e-08
PYGL	-1.44177	8.83e-09
PRMT3	-1.44166	2.95e-08
ZNF280C	-1.44126	0.00369811
HOXB8	-1.44069	0.000509628
LPCAT1	-1.4402	0.010092
KCTD6	-1.43991	0.00811331
FLVCR1	-1.43984	2.56e-06
ATP8B1	-1.4396	4.23e-19
LDHB	-1.43925	0.000582579
ZNF680	-1.43909	3.88e-08
EIF4BP3	-1.43897	0.0149782
HPRT1	-1.43895	3.17e-06
NR6A1	-1.43895	0.000167641
CDC42EP4	-1.43875	1.49e-07
PPIF	-1.43845	0.0181263
EPM2A	-1.43749	0.00224156
RAVER2	-1.43744	1.22e-09
FAH	-1.43718	4.23e-05
CYP4F26P	-1.43617	0.0287317
HK2	-1.43585	0.000968771
PLOD2	-1.43525	9.75e-08
PPARGC1B	-1.43502	0.000220255
KLHL23	-1.4345	2.5e-05
URI1	-1.43447	1.39e-10
MAK16	-1.43384	4.76e-06
ECI2	-1.43378	0.00357471
ARL4C	-1.43349	1.9e-05
CALML3-AS1	-1.43343	0.000149833
TIAM2	-1.4316	7.63e-12
THNSL1	-1.43156	0.000575069
ARHGAP12	-1.43136	1.43e-10
SNX30	-1.4312	1.15e-09
LINC00662	-1.431	0.000860209
PFKP	-1.43056	1.01e-06
GEMIN5	-1.43018	5.39e-16
CCNB1IP1	-1.43009	1.95e-06
PER2	-1.42998	2.6e-05
H3C13	-1.42906	0.0431228
FABP5	-1.42897	0.00390172
CTPS1	-1.42742	1.53e-09
KIAA1958	-1.42692	6.82e-05
ME1	-1.42672	6.16e-05
MIR17HG	-1.42636	3.26e-07
TXN	-1.42478	0.0340987
ARHGAP29	-1.424	0.0445189
MSTO2P	-1.42367	0.00795476
NFIB	-1.42352	0.0336779
CHSY1	-1.42326	7.93e-13
STEAP2	-1.42316	0.00324912
CMTM7	-1.4229	3.12e-12
MAP3K21	-1.42279	7.85e-14
CAP2	-1.42246	0.000662642
LINC01535	-1.42235	0.0028772
EBPL	-1.42209	3.31e-05
DDX31	-1.42121	2.06e-07
SMYD5	-1.42081	0.0103471
GOLGA8B	-1.42078	4.81e-06
IARS1	-1.42056	7.1e-06
TMEM267	-1.4205	1.88e-05
SLC4A7	-1.42037	3.19e-15
POLD1	-1.42007	0.0435756
ARL6IP6	-1.41985	6.09e-05
CFAP69	-1.41979	0.00382863
TMEM9B-AS1	-1.41914	0.00394818
SNX18P3	-1.41898	0.0392846
FXN	-1.41867	0.00273614
TONSL	-1.41858	0.042662
RCL1	-1.41833	0.00024492
IL1RAP	-1.41796	6.2e-05
EVL	-1.41782	0.000168733
ZDHHC8	-1.41747	0.0211504
PDE8A	-1.41719	0.00431092
EARS2	-1.41716	0.0127357
SETD1A	-1.41714	0.00183705
MIR503HG	-1.41697	0.0418678
SPATS2L	-1.41648	0.0074035
ZNF560	-1.41628	0.0177209
TFAP4	-1.41507	1.39e-08
LINC01572	-1.415	0.00826254
GASK1A	-1.41491	0.0111727
ACTR3B	-1.41406	3.82e-07
ABCE1	-1.41404	0.00418576
AC016831.6	-1.41287	0.00368071
CAMK2D	-1.4128	0.000110387
NUDT16L2P	-1.41217	0.000500022
PC	-1.41154	0.0141417
AL158055.1	-1.4115	0.0422082
XPO5	-1.41114	2.77e-12
ME2	-1.41108	2.43e-05
DPH6	-1.41091	0.000174723
SNX5	-1.41054	4.47e-13
TASOR2	-1.41036	0.00727784
BX322639.1	-1.41008	3.22e-05
RPL4P4	-1.4087	0.00990117
ZNF660	-1.40831	0.0327862
DOCK11	-1.40814	0.00849056
IMP4	-1.40799	1.93e-07
LAPTM4B	-1.40788	7.68e-10
ACLY	-1.40774	8.64e-06
DCAF13	-1.40753	7.98e-10
CLIP4	-1.40738	4.19e-08
PELI1	-1.40734	0.000132998
ANKMY2	-1.40586	0.00893048
NSMF	-1.40519	0.00618125
SNHG17	-1.40502	0.0374924
CENPH	-1.40401	0.0101533
ANKRD33B	-1.4038	1.97e-05
TOP1MT	-1.40377	0.000275785
DKC1	-1.40363	1.17e-06
ATP2B1	-1.40327	5.39e-11
PRUNE2	-1.40297	1.99e-05
FAM86DP	-1.40294	0.00104294
ANO1	-1.40285	1.63e-05
PEMT	-1.40207	0.00388789
RNASEH1-AS1	-1.40158	0.0105931
RNF150	-1.40144	2.14e-05
MFGE8	-1.40102	1.01e-10
NINL	-1.40087	0.0460952
WDR3	-1.40008	8.5e-10
SLC20A1	-1.39999	0.00188242
HEATR1	-1.39911	8.67e-08
METTL1	-1.39906	2.24e-05
LYAR	-1.39803	0.000828365
ZNF529	-1.39666	2.47e-07
SLC25A19	-1.39653	0.000225362
NOD1	-1.3962	0.000584393
SFI1	-1.39563	0.0257894
ZNF239	-1.39488	0.00014892
RHBDD1	-1.39487	3.51e-05
MARS2	-1.39419	0.000148614
C12orf45	-1.39414	5.22e-14
EZH2	-1.39369	6.59e-14
SALL4	-1.39356	0.00456566
TLN2	-1.39352	3.89e-09
XYLB	-1.39351	2.9e-05
ZNF337-AS1	-1.39286	0.00282418
NLE1	-1.39266	0.00564975
ZNF736	-1.39142	8.29e-10
AC135983.2	-1.39101	0.00140135
LRP5	-1.39078	0.00108086
TESMIN	-1.39053	1.96e-05
ANKRD31	-1.3905	0.036186
UACA	-1.38998	0.0161209
PPIL1	-1.38989	0.0165144
SPRY4	-1.3891	0.000129475
IKBIP	-1.38835	0.00810575
ALDH18A1	-1.38816	3.32e-11
SMURF2	-1.38812	0.00237419
LRRC8B	-1.38799	0.0164455
AC067750.1	-1.38762	0.0408333
MCM3AP-AS1	-1.38748	0.00292681
VWDE	-1.38735	1.24e-07
AL355488.1	-1.38692	0.000205397
NOL6	-1.38642	0.000743621
TTC3	-1.38626	6.51e-08
MRPS25	-1.38587	1.07e-10
POLR1B	-1.3857	2.08e-06
LINC00839	-1.38562	0.000879891
COTL1	-1.38544	6.75e-08
LINC01138	-1.38544	0.0333461
ANGEL1	-1.38533	5.29e-05
NOLC1	-1.38518	0.0216736
SFMBT1	-1.38497	0.000188878
AKAP7	-1.38493	0.00999599
B3GALNT1	-1.38482	0.000696726
LINC00665	-1.38456	2.65e-11
PTPN4	-1.3842	0.00188688
APLP2	-1.38419	1.08e-10
GART	-1.3839	1.68e-06
GMPS	-1.38366	0.0168771
NALCN	-1.3835	3.48e-07
ZNF667	-1.3835	4.08e-05
FZD4	-1.38327	1.55e-07
SLC25A27	-1.38313	0.00368296
PSMG4	-1.38292	8.41e-05
PMS1	-1.38289	0.000261705
AC012020.1	-1.38285	0.0214835
TARBP1	-1.38276	1.82e-09
SCML2	-1.38264	0.00098244
CMSS1	-1.38184	2.11e-10
CHCHD6	-1.38153	0.0350014
TENM4	-1.38074	0.000327466
NCS1	-1.38036	1.44e-06
LINC02604	-1.38032	0.0274224
NARS2	-1.38021	3.99e-06
AFF3	-1.38008	0.0487883
IL1R2	-1.37974	0.00104242
EMSLR	-1.37865	0.000333059
CHID1	-1.37834	0.0285576
C2orf49-DT	-1.37773	0.0291474
THAP9-AS1	-1.37757	1.41e-05
DHRS11	-1.3768	0.0220293
BOLA3-AS1	-1.37659	1.95e-05
MNS1	-1.37651	0.0216645
DIXDC1	-1.37592	2.5e-06
UNG	-1.37576	4.26e-08
DYNC2H1	-1.37525	0.000546651
CCDC88C	-1.37485	3.01e-07
DTD1	-1.37476	0.000459152
ZBTB25	-1.37389	2.51e-05
DENND5A	-1.37387	2.8e-10
SACS	-1.37381	0.000117971
DNAH14	-1.37351	0.000544738
SHB	-1.37318	0.000195161
ATIC	-1.3728	2.68e-06
HPS4	-1.37272	3.8e-10
FLG-AS1	-1.37228	0.0427406
STARD4	-1.3721	0.000560007
SETMAR	-1.37145	0.00559214
DIPK2A	-1.37139	1.24e-07
GOLM1	-1.37087	2.37e-06
QTRT1	-1.37082	0.034349
ALDH2	-1.37076	0.00132721
RASSF8	-1.3707	0.0278297
POLR1E	-1.37068	4.55e-08
ATP2C1	-1.37057	1.14e-13
MYH10	-1.37049	4.98e-09
AC009404.1	-1.37045	0.000145404
NOTCH1	-1.36996	0.0432304
COBL	-1.36989	5.43e-08
YEATS2	-1.36952	2.27e-20
METTL3	-1.36944	1.29e-08
LYSMD2	-1.36915	0.0369541
SLC6A6	-1.36906	1.99e-05
BRCA2	-1.368	0.00143567
LTA4H	-1.36792	1.97e-10
HMBS	-1.36786	0.00208791
ANXA6	-1.36765	0.000225691
UGCG	-1.36705	4.48e-07
SLC39A14	-1.3666	2.47e-16
FANCC	-1.36636	0.00216889
EEF1B2	-1.36565	0.0188702
POLE2	-1.36539	0.0492433
WDPCP	-1.36483	0.000298301
DOC2A	-1.36462	0.0331875
SLC35G2	-1.36431	0.000832514
UGT8	-1.36425	0.00113109
FASTKD1	-1.36403	4.13e-09
SND1-IT1	-1.36376	0.0474873
C1orf198	-1.36366	6.03e-09
SUSD2	-1.36345	0.00922466
ERLIN1	-1.36328	0.000104745
RUVBL1	-1.36313	1.35e-05
MLKL	-1.36246	0.0153389
ECE1	-1.36232	1.34e-06
UAP1	-1.36225	0.00150544
TWNK	-1.36206	0.0190846
SLC4A4	-1.36191	0.00135648
FMNL3	-1.36163	0.00930968
FSBP	-1.36132	0.0118321
USP27X	-1.36123	0.0424872
WDR35	-1.36086	2.68e-06
EXTL2	-1.36038	0.0147624
SRPK1	-1.36032	0.022939
SMYD2	-1.36015	8.91e-05
MTHFD1	-1.35985	6.76e-07
PAWR	-1.35983	1.9e-05
CCDC138	-1.35957	0.00336654
WLS	-1.35929	5.75e-06
ANKRD28	-1.35911	0.000774016
REXO2	-1.35887	5.94e-10
PAPSS2	-1.3588	0.0200856
SIGMAR1	-1.35866	1.66e-05
PTPN2	-1.35831	0.00874999
SIX4	-1.35825	0.000715784
SH2B3	-1.35772	0.00904989
AL161772.1	-1.35765	0.0487396
ST6GAL1	-1.35736	0.000959413
TMTC4	-1.35732	0.014998
POLR3D	-1.35665	6.52e-06
TGIF2	-1.35656	0.00112131
USP53	-1.35646	0.0104261
USP11	-1.35621	1.82e-14
ATR	-1.35593	0.00380256
TRNT1	-1.35572	3.15e-08
SEPTIN6	-1.35542	0.00126619
ADAMTS16	-1.35462	0.010468
MAT2A	-1.35449	4.13e-08
GARNL3	-1.35443	0.0481753
GCN1	-1.35393	0.0349386
ALKBH2	-1.35374	0.010823
POMGNT1	-1.35354	2.93e-09
THAP4	-1.35298	2.98e-05
FOXN2	-1.35283	0.0449091
COG2	-1.35272	1.85e-09
GRB10	-1.35241	6.37e-08
SV2A	-1.35212	0.00111648
CHCHD10	-1.35192	0.0367137
NUP62CL	-1.35118	0.0287172
KCNQ5	-1.35087	0.0100089
ANKRD36	-1.35051	0.000237639
HELLS	-1.34984	0.00182966
MDGA1	-1.34982	0.0139475
DCAF4	-1.34972	9.91e-07
DNM1L	-1.34948	0.00372908
UBIAD1	-1.34902	0.000214326
WDFY2	-1.34895	0.000781353
EPHX2	-1.34815	0.00038958
BIN1	-1.3479	0.0232147
PCID2	-1.34775	3.76e-07
MCM3	-1.34651	0.00979421
CLPP	-1.3463	0.000473572
TIMM50	-1.34606	0.00369238
POLR1A	-1.34529	1.85e-15
RPS2	-1.34521	0.0122518
PRDX1	-1.34502	0.000962896
ACTN1	-1.34478	9.12e-09
RBM19	-1.34415	8.64e-10
L3MBTL4	-1.34352	4.77e-06
FAHD2B	-1.34326	0.00301779
NSUN5P1	-1.34325	0.0415465
PM20D2	-1.34319	5.1e-07
MAP4	-1.34295	0.00269894
SEPTIN10	-1.3429	9.17e-09
DHX33	-1.34219	1.71e-06
COA7	-1.34203	6.99e-08
DHX34	-1.34103	0.000244507
PLXND1	-1.34035	0.00104596
CDPF1	-1.34023	0.022606
ZXDA	-1.34021	0.000346195
CHCHD7	-1.34017	0.0062064
GNG4	-1.34006	0.0253438
GAS6-DT	-1.33984	0.0350282
RAB11FIP2	-1.3396	0.0337149
HSDL2	-1.33957	9.46e-05
HK1	-1.33937	1.16e-07
POLD2	-1.33928	7.67e-05
SLC25A37	-1.33858	1.39e-16
DDX10	-1.33853	5.76e-08
CECR7	-1.33852	0.0218898
USPL1	-1.3385	0.00747103
TDRD3	-1.3385	0.0163351
CELSR1	-1.33845	0.0460871
PSTPIP2	-1.33796	0.0302387
LINC00578	-1.33791	0.023391
CNKSR2	-1.33746	0.00111796
MAILR	-1.33701	0.0414917
PIGW	-1.33667	0.0150023
TFB1M	-1.33641	0.0280308
LAMTOR5-AS1	-1.33624	0.00161438
DOCK5	-1.33576	0.00535531
CEP72	-1.33576	0.0437075
PDE7A	-1.33467	2.63e-07
E2F3	-1.33461	2.25e-05
ZC3HAV1	-1.33422	1.18e-05
METAP1	-1.3342	1.05e-06
AC008038.1	-1.33408	0.0262502
ADGRG6	-1.33339	0.0250407
ARMC6	-1.33318	0.0477618
CHST3	-1.33317	4.21e-07
FPGS	-1.333	0.0334635
TMEM177	-1.33296	0.00133952
FAM217B	-1.33269	0.00201879
NFXL1	-1.33265	5.67e-05
ZNF124	-1.33193	0.00227391
KIF2A	-1.33187	0.0338361
XPOT	-1.33158	0.00444541
SNX9	-1.33142	1.05e-09
RIOX2	-1.33071	0.000855274
NUP35	-1.33024	0.00907926
DDX50P1	-1.3301	0.0364906
ANKRD27	-1.32991	5.94e-10
AC093157.1	-1.3299	0.0133057
PLXDC2	-1.32928	0.0498595
SDHAF3	-1.3292	0.0156845
ABCC1	-1.32909	0.000340481
CLMP	-1.32894	0.00933309
TCFL5	-1.32855	0.000918531
IPPK	-1.32842	0.0144755
HPCAL1	-1.32798	0.0104948
GARS1	-1.32785	7.86e-09
FAM169A	-1.32762	0.00150139
CDT1	-1.32734	0.0447041
FANCD2	-1.3273	2.06e-07
PRKAA2	-1.32716	0.00508877
ZYG11A	-1.32698	0.00209088
FAM118A	-1.3266	0.00065137
USP36	-1.32651	2.35e-05
WRN	-1.32608	2.33e-08
ZNF92	-1.3258	0.0114465
OGFRP1	-1.32567	0.0364906
NOC3L	-1.32488	0.00578086
PNPT1	-1.32469	0.000351798
SNU13	-1.32396	0.000576958
RAN	-1.32385	0.000431245
NPRL3	-1.32374	2.94e-08
ANAPC1	-1.32344	4.68e-05
ZNF626	-1.32342	0.0055276
CD47	-1.3232	0.000612295
SESTD1	-1.32308	0.000104695
FAF1	-1.32295	3.56e-14
GLS	-1.32283	0.000304207
PUS1	-1.32264	0.00100245
TTC27	-1.32251	1.65e-05
MMS19	-1.3223	0.000581809
MAP3K4	-1.322	6.18e-11
UTP25	-1.32162	6.67e-05
ECSIT	-1.32157	0.0352473
DUS4L	-1.32156	0.0452126
SGSH	-1.32124	0.0412992
JPT1	-1.32103	0.0208026
PAK1IP1	-1.32083	0.00280635
LRPPRC	-1.3207	1.26e-12
EPB41L3	-1.32062	0.00406681
ARL17A	-1.32061	0.0133088
SEH1L	-1.32057	6.29e-11
MLPH	-1.32045	0.0162439
CNTN1	-1.32042	0.0316859
EME1	-1.32041	0.00383812
SLC35B4	-1.32033	1.48e-05
PYGB	-1.32028	0.0116815
HSPA2	-1.32019	0.0140807
EMX2OS	-1.31986	0.0116733
NEDD4	-1.31984	0.0320551
SLBP	-1.31969	0.0289357
RNASEH2B	-1.31942	0.000199378
AGTPBP1	-1.31931	0.00258266
GPD1L	-1.31925	2.02e-05
SLC25A36	-1.31918	0.000334782
CSPP1	-1.3191	0.00146373
PEX10	-1.31899	0.00304141
TCTN1	-1.31853	1.18e-06
FAM171A1	-1.31837	0.00183705
UHRF1	-1.31816	0.0105522
WWC2	-1.31815	2.98e-11
FAT1	-1.31802	0.000540275
ZRANB3	-1.31786	0.00529342
ACACA	-1.31781	9.46e-08
UTP4	-1.31743	0.000336583
DESI1	-1.31733	3.09e-05
YBX3	-1.31714	0.00323447
MTHFD2L	-1.31704	0.0089623
ATP9A	-1.31667	1.87e-11
KAT2A	-1.31666	0.00118391
ZBTB49	-1.31663	0.028447
HSPA9	-1.31659	0.00643814
NAA16	-1.31635	0.00399303
TICRR	-1.31592	0.0137574
RRN3P1	-1.31582	0.000653488
SPIRE1	-1.3158	1.35e-09
CTNNAL1	-1.31566	0.00317347
RAD51B	-1.31559	0.0424651
BHLHE40	-1.31544	1.37e-12
TFRC	-1.31542	8.58e-10
USP45	-1.31448	0.000686484
PPA1	-1.31439	0.0121638
ANAPC5	-1.31433	2.86e-12
C2orf50	-1.31426	0.00101217
EEFSEC	-1.31371	0.0125865
PTCD2	-1.31361	0.000185621
LTB4R	-1.31309	0.000350963
SIRT5	-1.31285	7.75e-05
ARL5A	-1.31285	0.00245457
CDK6	-1.31277	0.00492455
ADCY3	-1.31264	4.83e-05
USP10	-1.31245	1.83e-05
SLC25A1	-1.31244	0.0141787
NTAQ1	-1.31241	3.91e-05
ZFP82	-1.31212	0.00211631
MTRR	-1.31212	3.55e-09
ZNF98	-1.31199	0.0459961
PRKDC	-1.31188	0.000752958
SC5D	-1.31167	0.0459336
TFB2M	-1.31109	0.00424915
GLB1L2	-1.31095	0.0448791
ADGRA3	-1.31071	2.53e-06
EHD4	-1.31032	0.000211518
AC103702.1	-1.31004	0.00013275
DDX21	-1.30983	0.0134619
NOP16	-1.30981	0.0397545
ATP5MC1	-1.3098	0.0141102
ABCC4	-1.30971	0.00561291
RFX2	-1.30951	0.0182423
BRIX1	-1.3094	0.0160676
NAF1	-1.30842	0.00057734
LRCH1	-1.30801	0.00639695
PSAT1	-1.30789	0.00251616
GBP1	-1.30774	0.0464268
XPO4	-1.30699	0.00354264
IMMT	-1.3068	0.00257209
QKI	-1.30671	0.0031929
NAA15	-1.30658	2.57e-06
AKR7A2	-1.3065	0.000452324
ARSG	-1.30635	0.00206936
KDELR3	-1.30593	0.0099129
SORD	-1.30565	0.000312095
ALPK1	-1.30556	0.00223327
WASF1	-1.30553	0.000513708
TRIM25	-1.30553	1.7e-10
EEF2K	-1.30437	1.4e-06
PTDSS1	-1.30428	0.0155855
SEPTIN9	-1.30418	0.0123073
VRK1	-1.30416	0.000129357
CERS6	-1.30354	0.0042609
OGT	-1.30342	8.38e-06
ADPGK	-1.30339	7.16e-08
IRS2	-1.30308	0.000822651
ACSL4	-1.30296	0.00122564
REV1	-1.30295	0.00865831
MRTO4	-1.3026	0.00954884
EIF4E	-1.30218	0.00179356
MRPL4	-1.30212	0.0133883
ZNF587B	-1.30146	0.0043954
NOB1	-1.30136	0.00128149
PLCD3	-1.30116	0.000673034
IFIH1	-1.30104	0.000266264
NOP58	-1.30086	0.000176296
AC010615.2	-1.29971	0.000412895
AC091057.1	-1.29947	0.0251518
ZNF738	-1.29934	0.00254466
C1QBP	-1.29832	1.84e-06
ZNF74	-1.29805	0.0364906
COL4A2	-1.29787	0.00898617
C5orf34	-1.29784	0.0147899
ZNF727	-1.29778	0.00145132
NOP56	-1.29773	9.37e-06
TWSG1	-1.29758	9.06e-06
ERI1	-1.29728	0.000273085
DNMT1	-1.29696	1.27e-06
ATP1B3	-1.29685	9.4e-06
BTG3	-1.2968	0.0195669
GSTCD	-1.29671	0.00155431
FANCI	-1.29655	1.07e-10
SHPRH	-1.29655	0.00125387
RANBP17	-1.29651	0.0372181
SLCO3A1	-1.29643	2.56e-06
MAPK6	-1.29632	0.0144953
OSMR	-1.29627	0.0299301
CTSB	-1.29616	3.21e-08
GTF2H3	-1.29598	0.000277456
PISD	-1.29576	0.000124426
MYO19	-1.29545	1.18e-06
TANGO6	-1.29509	0.0497373
RIOK1	-1.29482	0.00855958
SLC22A5	-1.29469	4.51e-06
TUBGCP5	-1.29465	3.67e-05
ATP6V1C2	-1.29453	0.0277346
TP53BP2	-1.29441	0.000648314
TNFAIP8	-1.29385	0.0244442
FYCO1	-1.29365	5.25e-05
PBX1	-1.29357	0.0281977
ADCY7	-1.29348	0.009552
PADI2	-1.29329	0.00387307
MTERF3	-1.29269	0.000231174
HERC1	-1.29226	9.01e-06
HS2ST1	-1.2922	0.000445123
DCTD	-1.29095	3.93e-05
RPL4	-1.29089	0.00260534
NUP160	-1.29039	5.99e-09
HSD17B7	-1.28992	0.034544
FAM136A	-1.28921	0.00269675
ATP7B	-1.28883	0.0035428
FAR1	-1.28861	8.71e-05
DNAJA3	-1.28841	2.12e-05
MMS22L	-1.2882	0.014628
GTF2H2B	-1.28808	0.0353336
MCM4	-1.28764	0.0134462
WRAP73	-1.28733	0.0253757
DIS3L	-1.28676	3.79e-05
TIMM9	-1.28663	0.0135684
TEX10	-1.28653	0.000152703
GALNT10	-1.28611	0.00253866
PITPNB	-1.28604	0.022316
PTPRG	-1.28493	0.000158646
CORO1C	-1.28472	1.73e-07
FGD1	-1.28465	7.22e-05
PCYOX1L	-1.2846	0.00202942
STK17A	-1.28438	0.00922849
RABEP1	-1.28423	1.54e-06
ARRDC4	-1.28404	0.00574468
INTS7	-1.28383	0.000542359
CDC25A	-1.2837	0.0326261
IMPA2	-1.2834	0.000653377
MCM5	-1.28319	1.18e-06
NFIX	-1.28313	0.0240098
NBPF8	-1.28268	0.00973457
AC080013.1	-1.28267	0.0092847
IRS1	-1.28261	1.01e-06
GUF1	-1.28243	0.000979866
ATP6V0A2	-1.28219	4.76e-07
DLEU2	-1.28204	0.0342713
PRPS1	-1.28201	0.00359946
NOM1	-1.28175	0.00078365
NSD2	-1.28171	2.58e-06
MSTO1	-1.28145	0.0120054
PLXNA1	-1.28117	0.0389091
GAB1	-1.28084	0.0366298
TEAD4	-1.28021	0.00143335
SYNGAP1	-1.27989	0.016028
SOCS5	-1.27974	1.48e-07
SLC15A4	-1.27963	0.00461101
TAMM41	-1.27925	0.00865831
FAM210A	-1.27894	0.00203779
ZNF300	-1.27893	0.00145097
RASL10B	-1.27862	0.0326528
HAUS5	-1.27832	0.0325042
NUP205	-1.27793	0.00102513
HSF2	-1.2779	0.0290905
ZNF30	-1.2778	0.0282843
HDGFL3	-1.27759	0.02437
NAP1L1	-1.2774	3.15e-05
MIPEP	-1.2773	0.017218
MAPKBP1	-1.27712	4.04e-05
PLCG1	-1.27685	0.000897463
FASTKD2	-1.27679	0.00095141
CREG1	-1.27668	0.00165933
ST3GAL1	-1.27638	0.0003411
PSPH	-1.27616	0.0298616
PCNX1	-1.27605	0.0241377
KLHL15	-1.27598	0.000178504
FANCL	-1.27575	0.00352735
BCL2L11	-1.27563	0.049953
DENND1A	-1.27512	0.000102183
CHD1	-1.27393	0.00024952
CRLF3	-1.27392	0.0389201
ZPR1	-1.27357	1.02e-05
NAT10	-1.27352	6.4e-14
TXNRD3	-1.27284	0.00401362
CDKL1	-1.27283	0.0097313
RBM25	-1.27281	0.000141885
BAX	-1.2728	0.0464927
DBF4	-1.27185	0.0147439
AGBL5	-1.27176	0.00162656
FBXO4	-1.27131	0.041643
NEDD4L	-1.27074	0.000100256
TUT4	-1.27022	0.000406743
KLHL18	-1.26969	0.0377256
PRKCQ-AS1	-1.26968	0.0101972
FGFRL1	-1.26944	0.00410326
OTUD7B	-1.26911	0.000850266
MTFR1	-1.26859	3.73e-05
DOCK7	-1.2684	0.00471976
SNX24	-1.26821	0.00187803
ITGAV	-1.26798	3.16e-07
PCCA	-1.26789	0.0143259
FANCA	-1.26762	0.0333013
SMC6	-1.26723	0.0170207
MYO18A	-1.26703	0.035765
ELF4	-1.267	0.000127213
NHS	-1.2668	0.000387309
ELAC2	-1.26648	1e-05
AGTRAP	-1.26609	0.00689536
MSH2	-1.26597	0.00112091
FUT10	-1.2659	6.5e-05
OSBPL3	-1.26559	4.8e-05
BCR	-1.26492	0.0237352
EFTUD2	-1.26491	1.13e-05
POLA1	-1.26475	0.000176913
ZNF512B	-1.26443	0.0350921
COL12A1	-1.26442	0.00359498
TCF7	-1.26382	0.00621008
OCEL1	-1.2637	0.0412992
APP	-1.26366	0.000616551
CREG2	-1.26351	0.0248432
ZNF718	-1.2635	0.000216734
DDX49	-1.26255	0.0167871
ATP10A	-1.26235	2.71e-06
TMX1	-1.26214	0.000962896
AC093297.2	-1.26195	0.0223332
RACK1	-1.2613	0.0297223
E2F6	-1.26085	3.43e-05
STOML2	-1.26074	0.018098
ADAM32	-1.26028	0.0282316
ANAPC7	-1.26022	1.94e-05
EIF3M	-1.26022	0.0036962
ROCK2	-1.26014	0.00179146
RXYLT1	-1.26006	0.0135754
ZNF334	-1.2597	0.0106406
AMD1	-1.25954	2.65e-05
TMEM147-AS1	-1.25948	0.0164956
PDIA6	-1.25948	9.18e-07
PPARG	-1.25939	0.00214071
SRPRB	-1.25935	0.00345166
TMEM147	-1.25894	0.0063202
WDR59	-1.25893	0.00865831
PAN2	-1.25883	4.74e-05
EIPR1	-1.25881	0.00242833
KPNA5	-1.25853	0.03247
IQSEC3	-1.25848	0.0177795
ACD	-1.25789	0.049953
MRRF	-1.25771	0.00737461
ZNF597	-1.25756	0.0333013
LIG3	-1.25749	7.44e-06
PIGF	-1.25736	0.00487998
MLH3	-1.25719	2.96e-07
MCMBP	-1.25687	0.00209156
SLC25A13	-1.25677	0.000124967
NUP93	-1.25664	0.00115043
SPTBN1	-1.2566	0.000796371
GALNT14	-1.25611	0.038704
GLMN	-1.25603	0.00636368
TNFRSF10B	-1.25599	2.86e-05
PRKAG2	-1.25582	0.0200368
EFEMP2	-1.25545	0.00992044
ARMC10	-1.25486	0.000228946
CLN6	-1.25471	0.00786576
DNAAF2	-1.25448	0.0452629
RSL1D1	-1.25444	1.7e-06
RFC3	-1.25432	0.0139475
RANBP1	-1.25428	0.000132825
CCDC93	-1.25419	0.00563861
ELOVL6	-1.2541	0.0253438
PARS2	-1.25396	0.0142977
CACYBP	-1.25348	0.0176656
MLST8	-1.25348	0.00121823
NDUFAF6	-1.25332	0.00421459
NUDCD1	-1.25329	0.0203626
G3BP1	-1.25308	8.79e-08
RRP15	-1.253	0.0296264
EEF1A1	-1.25272	0.0144953
BRI3BP	-1.25247	0.000455831
TSR1	-1.25242	0.000197471
ALKBH8	-1.25208	0.0177237
CSTF3	-1.25198	0.0144639
ITPR3	-1.2516	0.00639153
KIF21A	-1.25108	0.00365289
UBE3D	-1.25098	0.0316412
MCM6	-1.25052	5.98e-06
PMPCA	-1.25036	0.0352473
NUDT3	-1.25027	0.019659
SPIDR	-1.25023	0.00588866
HADH	-1.25008	0.00267593
GPCPD1	-1.24994	0.0113482
WARS2	-1.24985	0.0333013
WDR89	-1.24974	0.0136246
NEU3	-1.24966	6.71e-05
GINS4	-1.24961	0.0171463
DDHD1	-1.2496	0.0203262
ZNF337	-1.24933	0.000993435
NAPEPLD	-1.24932	0.0178137
LIFR	-1.24923	0.0188702
ADK	-1.24908	4.75e-05
CHPT1	-1.24863	0.001133
FMN1	-1.2485	0.0329439
MCM7	-1.24815	0.00312147
TCTN3	-1.24813	0.0137636
NET1	-1.24771	7.87e-05
SLC39A8	-1.24755	0.0103357
TCP1	-1.24744	0.000871593
UGGT2	-1.24728	0.00287199
CEP290	-1.24722	0.0158385
PDCD11	-1.24712	0.00313211
PDIA4	-1.24706	0.000151273
LBR	-1.24685	0.000394994
CASK	-1.24677	0.000164137
KLF4	-1.24668	0.025735
OCLN	-1.24613	0.0159294
BYSL	-1.2459	0.0449432
BAZ1A	-1.24584	0.0127561
ERC1	-1.24562	0.000244658
MEX3A	-1.24532	0.0430451
THAP12	-1.2452	0.0020185
AC015813.1	-1.2451	0.0448791
SHMT2	-1.24473	0.00312147
SPIN1	-1.24457	0.00621008
SMPD4BP	-1.2445	0.0296079
B3GALNT2	-1.24443	4.65e-06
HMGCR	-1.24435	0.0033261
WDR43	-1.24429	0.00283204
BTBD2	-1.24427	0.0165759
ZNF385B	-1.24426	0.00998227
SELENOI	-1.2441	0.000354525
TRIO	-1.24387	5.74e-05
ANKIB1	-1.24312	3.43e-05
ENOSF1	-1.243	0.00289957
TIMELESS	-1.24274	0.000225691
ECPAS	-1.24255	0.00581412
NUFIP1	-1.24242	0.0300747
SUPV3L1	-1.24231	7.76e-06
PHC1	-1.24216	0.0158734
MAN2A1	-1.24213	4.44e-07
USP38	-1.24203	0.000105234
GPHN	-1.24129	0.00473733
PHF21B	-1.24106	0.047399
DSE	-1.23995	0.00562965
MCTP2	-1.23969	0.0247395
ME3	-1.23961	0.00340957
ZNF287	-1.23931	0.0481753
ABCC5	-1.23929	0.000144995
APEX1	-1.23877	2.49e-05
TRA2B	-1.23869	0.0147624
PACRGL	-1.23869	0.0271425
DAAM2	-1.23852	0.0180256
EPS15L1	-1.2385	4.24e-06
HIBADH	-1.23827	0.00820635
NMT2	-1.23813	0.000151273
ATAD2	-1.23803	0.000255987
DMTF1	-1.23802	0.00124804
TNIP1	-1.23773	0.0380467
TMEM64	-1.2376	0.00410393
RAD51	-1.23687	0.00348921
LAS1L	-1.23653	9.35e-05
CHRNA5	-1.23543	0.0140807
TKT	-1.23532	0.00017374
FIBP	-1.23509	0.0445846
STAT5B	-1.23469	9.53e-05
DAPK1	-1.2345	1.46e-05
ANKS1A	-1.23446	0.00106266
TBC1D16	-1.23407	0.00045462
NUP188	-1.23375	0.000848728
PRPF19	-1.23369	0.00124898
ZNF202	-1.23364	0.00260975
GTF2E1	-1.2336	0.0123073
MAGI3	-1.23357	1.35e-05
CEP57	-1.23348	0.0237269
ARL13B	-1.23343	0.0147086
PARD3	-1.23257	3.59e-05
NSUN2	-1.23239	2.37e-09
WTAP	-1.23199	0.0177237
LARS1	-1.23147	2.26e-10
ESD	-1.23104	0.042932
YEATS4	-1.2309	0.0348902
ZNF551	-1.23046	0.00129375
MAPKAPK5	-1.2304	0.000761413
ABL1	-1.23003	0.0052899
ORAI1	-1.23001	0.0226589
PABPC1	-1.22986	0.0283706
NBPF9	-1.22957	0.0180824
CACHD1	-1.22956	0.0132545
MCM10	-1.22933	0.00137691
ASPH	-1.22931	1.29e-05
SPART	-1.22925	0.00570095
PWP1	-1.22921	0.000604286
UHRF1BP1	-1.22905	0.0174846
MOCOS	-1.22903	0.00137435
XPO6	-1.2289	1.77e-10
DYNC1LI1	-1.22886	0.00492343
DCUN1D4	-1.22845	0.0155678
INPP5F	-1.22817	0.0245419
ORC1	-1.22769	0.00468374
TUBA1B	-1.22752	0.00311765
HACE1	-1.22731	0.000740747
NIT2	-1.22725	0.018952
MRPS2	-1.22724	0.0373265
CYFIP1	-1.2272	0.000190568
LDLRAD3	-1.22714	0.00681291
MBP	-1.22677	0.000276381
CHEK1	-1.22644	0.0406013
POLD3	-1.22643	0.0469735
C19orf44	-1.22623	0.0304015
ZDHHC23	-1.22607	0.000205584
PHB2	-1.22597	0.0111908
TMEM30B	-1.22593	3.83e-05
CHERP	-1.22564	0.00753196
DTL	-1.22537	0.0152054
BACE1	-1.22536	0.00229855
SLC66A3	-1.22514	0.0459596
TOE1	-1.22496	0.0263765
JMY	-1.22487	0.000633444
FBXW8	-1.22468	0.03763
AC006504.5	-1.22461	0.000140208
NDE1	-1.22448	0.000103356
PTPRJ	-1.22429	0.0219317
PTPN13	-1.22409	0.000687721
UCHL5	-1.22404	0.00618125
ALG3	-1.22401	5.08e-06
PRMT1	-1.22342	0.0203238
LAP3	-1.22341	0.000674224
OSBPL1A	-1.22339	2.35e-05
PABPC4	-1.22302	0.0145095
SMS	-1.22227	0.00581874
NKRF	-1.222	0.00206084
PKP4	-1.22126	9.74e-07
ZNF83	-1.22065	0.0033582
HSP90AB1	-1.22043	0.00143335
TNPO1	-1.22029	0.0412246
CLSPN	-1.22016	0.00832293
MIR205HG	-1.22005	0.0415202
POLR3B	-1.21991	0.0455404
RFC2	-1.21962	0.0121638
CEP41	-1.21931	0.00424239
PLEKHG3	-1.21909	0.0285505
NUDT5	-1.21901	1.52e-05
ZNF43	-1.21851	0.0116066
MRPL19	-1.21845	0.0333786
SQOR	-1.21845	0.0474323
NUP107	-1.21812	2.61e-06
ELP2	-1.21778	0.000686484
TNS3	-1.21747	3.62e-06
DFFA	-1.21741	0.000102103
DNAJC10	-1.21668	0.000431627
STOX2	-1.21666	0.0412307
ASAP2	-1.21651	1.86e-06
IPO11	-1.2163	0.0204084
POLR1G	-1.21616	0.0314714
RBM14	-1.21607	0.00212482
AXL	-1.216	0.0245915
CDC45	-1.21596	0.00412253
DCAF1	-1.21571	8.8e-05
USP3	-1.21508	0.00793522
ZCCHC14	-1.21484	0.0477618
EIF2D	-1.21476	0.0323709
POLE	-1.21464	0.0093714
PEBP1	-1.21433	0.00416576
MRPS30	-1.21428	0.00150679
LOXL1-AS1	-1.21395	0.0349513
SLC5A6	-1.21373	0.0207086
PTRH2	-1.21369	0.0157637
PNMA2	-1.21323	0.0182204
MAST4	-1.21315	0.000272851
HMGXB3	-1.21306	0.0111954
SMURF1	-1.2122	0.00115833
LTBP1	-1.21216	0.00270977
TMEM241	-1.2117	0.0148469
BLMH	-1.21154	0.0197173
MOV10	-1.2111	0.00105596
EPHB2	-1.21079	5.67e-05
RUFY3	-1.21057	0.00105595
MTO1	-1.21052	0.0301249
TYMS	-1.21044	0.00922435
CCT2	-1.21024	0.000563132
ALDH3A2	-1.21015	0.00343744
ALDH1A3	-1.20978	1.73e-05
TCERG1	-1.20944	0.00300654
STK36	-1.2091	0.0159684
THADA	-1.20891	0.000551235
GSAP	-1.20861	0.0337149
CEP68	-1.2086	0.0248084
NDUFV2	-1.20839	0.0419114
MTMR4	-1.20815	0.00310949
TAF1D	-1.20801	3.23e-05
GSPT1	-1.20781	3.81e-06
RMND1	-1.20774	0.0073788
TCOF1	-1.20765	0.000304587
AHCTF1	-1.20744	0.00779339
CDK14	-1.20725	0.0384388
GRPEL1	-1.20713	0.0268789
ERICH1	-1.20694	0.00529342
CARS2	-1.20665	0.000173682
HEATR6	-1.20664	0.012533
RPL5	-1.20636	0.00258696
HELB	-1.20609	0.0260986
BRCA1	-1.20583	0.00996056
CCDC113	-1.2056	0.047399
NFKB1	-1.20556	0.0012144
ZNF789	-1.20502	0.0208746
SECISBP2	-1.20464	0.00662983
MGAT5	-1.20455	8.06e-05
DCUN1D2	-1.20454	0.0408819
UBASH3B	-1.20444	0.000410146
GOLIM4	-1.20408	0.0140208
KDM1A	-1.20345	0.0011688
CUL4A	-1.20322	2.79e-06
RHEB	-1.20316	0.0111727
LRRK1	-1.20278	0.00683608
CIP2A	-1.20263	0.0388121
WDR12	-1.20255	0.0146206
GOLGA8A	-1.20243	0.0388729
WDR75	-1.20235	0.0310225
ZNF195	-1.20154	0.0211336
MSH6	-1.20116	0.000214453
UBA5	-1.20095	0.00575935
TMEM138	-1.20084	0.00809107
ATAD5	-1.20079	0.0284585
MSANTD4	-1.19989	0.0082578
ZNF558	-1.19927	0.000380968
AKR1E2	-1.19916	0.0498855
UNC13B	-1.19869	0.00318648
M1AP	-1.1986	0.0309347
ZBTB14	-1.19819	0.0400069
CBFB	-1.19775	0.00799753
RIPK2	-1.19767	0.0265579
TRABD2A	-1.19764	0.00274277
SRSF7	-1.19747	6.82e-05
ULK4	-1.19698	0.00123874
LARGE1	-1.19685	0.0418002
LNPK	-1.19682	0.0274057
TFDP1	-1.19664	0.0062064
STAC	-1.19656	0.000754067
SRFBP1	-1.19643	0.0127432
ZNF492	-1.19634	0.0461521
KCTD3	-1.19615	0.0103752
NOL8	-1.19603	0.00383342
SUGP2	-1.19569	1.77e-08
DNAJC2	-1.19526	0.0123073
FAN1	-1.19499	0.000433046
NTPCR	-1.19463	0.00228441
CEBPZ	-1.19461	0.00619207
PTCD3	-1.19446	0.00418581
LETMD1	-1.19377	0.00961365
STIM1	-1.19364	0.00707033
ALG8	-1.1935	0.00943407
ASCC3	-1.19319	0.00264593
NBPF11	-1.19242	0.026595
YTHDC2	-1.19229	0.00198646
LMBR1	-1.1915	0.0249578
AP2B1	-1.19128	0.00354695
SKP2	-1.19106	0.00260534
TRIM37	-1.19103	0.018129
MGA	-1.19102	0.00015623
MAST2	-1.19052	6.28e-05
IFT172	-1.19051	0.00274526
L2HGDH	-1.19009	0.0194616
MANEAL	-1.19005	0.0344954
ZC3HAV1L	-1.19003	0.0178924
JAK1	-1.18928	7.71e-05
AK2	-1.18928	0.023391
SLC29A2	-1.18834	0.00958681
PGD	-1.18834	0.0294403
DENND11	-1.18821	2.98e-06
PLCE1	-1.18781	0.0127806
MRPS35	-1.18697	0.0374924
MTPAP	-1.18686	0.00298124
U2SURP	-1.18681	0.0138291
SS18L1	-1.18674	0.00103528
GNL3	-1.18649	0.0052993
BLM	-1.18645	0.0458095
ZNF430	-1.18612	0.0401861
DCP2	-1.18597	0.00264593
LRP12	-1.18521	0.00595496
SLC24A1	-1.18489	0.00415265
OTUD6B	-1.18488	0.0295662
NASP	-1.18461	0.00142092
CMTM4	-1.1844	0.0298273
KIRREL1	-1.18438	9.35e-05
EDEM1	-1.18412	0.000284299
KDSR	-1.18405	0.00564975
CAMSAP1	-1.18361	0.00325595
CCT5	-1.18351	0.0158017
EPAS1	-1.18323	0.0215432
DHTKD1	-1.18316	0.0139024
ABCA3	-1.18257	0.0306008
INTS3	-1.18216	5.6e-09
AGPS	-1.182	0.0210024
FCHSD2	-1.18196	0.0337722
SCD5	-1.18194	0.0081669
HIPK3	-1.18187	0.0222602
KIF1B	-1.18172	0.000132668
GAS5	-1.18171	0.00243519
THOC1	-1.1815	0.0442751
QTRT2	-1.18147	0.000940937
MCCC2	-1.18123	0.00057031
RBMXL1	-1.18104	0.0051345
HLCS	-1.18085	0.0333834
RASAL2	-1.1806	0.0349513
ASXL1	-1.18	0.00408717
DDX60	-1.17915	0.0423591
METTL16	-1.17883	0.0115878
NIN	-1.17866	0.00189336
CPSF6	-1.17831	0.0198773
PITRM1	-1.17803	0.00797591
WDR91	-1.17802	0.0351449
SHQ1	-1.17743	0.0140933
NUP88	-1.17725	0.00431137
KANSL3	-1.17713	0.000661317
WDHD1	-1.17699	0.0390154
FBXO30	-1.17693	0.0323709
DEPDC1B	-1.17688	0.042263
RPS29	-1.1767	0.0200523
FOXO3	-1.17669	0.00584063
SDHAP3	-1.1765	0.0100567
UGDH	-1.17613	0.0136593
ELP3	-1.17598	0.0131671
INO80	-1.17531	0.000609441
ZFP64	-1.17521	0.00964912
ETF1	-1.1748	0.00274054
MYLK	-1.17404	0.000401701
CNDP2	-1.17402	0.0462708
FOXK2	-1.17339	6.71e-07
PDCD2	-1.1728	0.0202354
NEMP1	-1.17276	0.0177795
N4BP2	-1.1719	0.00509389
SLC23A2	-1.17174	0.00197589
TSC22D2	-1.17147	0.0131671
RNF216	-1.17144	0.00279326
ERI3	-1.17117	0.00635151
HOXB4	-1.17112	0.00793688
ERN1	-1.17094	0.0251274
CDYL	-1.17063	0.0302
ELP1	-1.17059	0.00212768
DAP3	-1.1701	0.000222811
TMEM245	-1.16977	0.0015961
TUBA4A	-1.1695	0.0083048
ST13	-1.16921	0.0337722
ADNP2	-1.1687	0.0417036
MARS1	-1.16841	0.0261054
TMEM181	-1.16824	0.0428973
GAB2	-1.16818	0.0200856
ADAT1	-1.16806	0.0352446
SERBP1	-1.16795	0.00054921
YARS1	-1.16783	0.000927883
CCNY	-1.16699	0.0454854
MAP4K4	-1.16678	0.0025029
BX890604.1	-1.16648	0.011283
AGK	-1.16518	0.0258175
[truncated: 2,632 more rows]
