# Supplementary material for: Combinatorial targeting of menin and the histone methyltransferase DOT1L as a novel therapeutic strategy for treatment of chemotherapy-resistant ovarian cancer
Source: Cancer Cell Int. 2022 Nov 4;22:336. doi: 10.1186/s12935-022-02740-6 (PMC9636786; doi:10.1186/s12935-022-02740-6)
Supplement: Supplementary file 3 — Supplementary Material 3: Table S2A. Concordantly deregulated statistically significant signalling pathways determined by IPA following MEN1 silencing in PEO1 and PEO4 cells. Table S2B. Concordantly deregulated statistically significant gene sets determined by GSEA following MEN1 silencing in PEO1 and PEO4 cells [file 12935_2022_2740_MOESM3_ESM.xlsx]

## Sheet: Summary
Summary
Table S2A: Determined by IPA concordantly deregulated statistically significant signalling pathways, affected by MEN1 silencing in PEO1 and PEO4 cells.
Table S2B: Determined by GSEA concordantly deregulated statistically significant gene sets, affected by MEN1 silencing in PEO1 and PEO4 cells.

## Sheet: IPA Sign Pathways
Table S2A: Determined by IPA concordantly deregulated statistically significant signalling pathways, affected by MEN1 silencing in PEO1 and PEO4 cells.
Ingenuity Canonical Pathway	PEO1.-log(p-value)	PEO1.z-score	PEO4.-log(p-value)	PEO4.z-score
Aryl Hydrocarbon Receptor Signaling	5.62	-2.041	2.51	-2.673
Cell Cycle Control of Chromosomal Replication	9.82	-4.2	3.73	-2.309
Cyclins and Cell Cycle Regulation	4.15	-3.441	2.14	-2.121
Integrin Signaling	2.53	2.556	2.27	2.4
Neuropathic Pain Signaling In Dorsal Horn Neurons	1.61	2.828	1.9	3.051
Neurovascular Coupling Signaling Pathway	1.5	3.773	1.99	2.449
Sperm Motility	1.72	3.153	2.4	2.714
Sumoylation Pathway	1.82	2	1.49	2.714
Synaptogenesis Signaling Pathway	2.97	2.828	3.48	2.667

## Sheet: GSEA Gene Sets
Table S2B: Determined by GSEA concordantly deregulated statistically significant gene sets, affected by MEN1 silencing in PEO1 and PEO4 cells.
Gene Set	PEO1.NES	PEO1.FDR	PEO4.NES	PEO4.FDR
HALLMARK_E2F_TARGETS	-4.04074	0	-2.71331	0
HALLMARK_MYC_TARGETS_V1	-2.41461	0	-2.18962	0.00531062
HALLMARK_G2M_CHECKPOINT	-3.69326	0	-2.03158	0.00710151
HALLMARK_ESTROGEN_RESPONSE_LATE	-1.62004	0.0407716	-1.37181	0.205545
HALLMARK_DNA_REPAIR	-2.28732	0	-1.92094	0.0141998
HALLMARK_TNFA_SIGNALING_VIA_NFKB	-1.45363	0.0908968	-1.98398	0.00904547
